# Supplementary material for: Surface ocean metabarcoding confirms limited diversity in planktonic foraminifera but reveals unknown hyper-abundant lineages
Source: Sci Rep. 2018 Feb 7;8:2539. doi: 10.1038/s41598-018-20833-z (PMC5803224; doi:10.1038/s41598-018-20833-z)
Supplement: Supplementary file 2 — Supplementary Dataset 1 [file 41598_2018_20833_MOESM2_ESM.csv]

**********************ALIGNEMENT FILE*****************************
>1
gtggagtgatctgtctgcttaattgcgtttcac------ta-------------------
---agggcct-ataaa---tttacgtgtgt-----------------tgcg---------
-----------------gcact-----tt-gac-----ccctc-----------------
------------------tttta------------------------gagcgc-gc----
----g-tc-------------------------------ttagttt--------------
-------------------------------gc-tttgctcgcaca-------------a
ttagg-tcctga----------aagcaacgaacgtgaccgca-acctcttgttgccttt-
----------------------------------------at-accaaacgcg-t-----
--------ttaaaaattt--tta----------------atttttt---------ttcgc
g---------------------aaaaaa-ggcttt-tt----------------------
------------------------------------------------------------
------------------------aaa-ctagagggaccgctg-----tta-ctttct--
---taaa-ccagaggaaggttgcggcaataacaggtctgtgatgccc-ttagatgttccg
g-gctgcacacgtgct-acaa-tg-atta-ttgc-a-gtgagcatctca-----------
---------ttttt-tac--------aca--------------------ccgcatg----
-----------------cgcgagtc--------cgcttattc------------tgt-ct
ctc--------ggg-a----------ctgtt-------tt-aagcgtgta----tctc--
-tgcgc-gcggt-----------------------aaagcctgcttcgaaagtaag----
---------tgggtaatcaattagaa-----------gtaatga-tttcc----------
----ttttttt--------tca---------gcacaaat-atatactgg---cgttt---
at-gcccgg---------------g-c-tgccttgttg-tagc---------------tt
tt------------gtg-------------cgc----------atag-atg---------
------------------------------------------tt-----------tttt-
--------------------------------ccg-t-atg-----tgcga-----tt--
-tgtcaa-ttca-tgg--t-ggg
>22
gtggagtgatctgtctgcttaattgcgtttcac------ta-------------------
---agggcct-ataaa---tttacgtgtgt-----------------tgcg---------
-----------------gcact-----tt-gac-----ccctc-----------------
------------------tttttaa----------------------gagcgc-gc----
----g-tc-------------------------------ttagttt--------------
-------------------------------gc-tttgctcgcaca-------------a
ttagg-tcctga----------aagcaacgaacgtgaccgca-acctcttgttgccttt-
----------------------------------------at-accaaacgcg-t-----
--------ttaaaaattt--tta----------------atttttt---------ttcgc
g---------------------aaaaaa-gacttt-tt----------------------
------------------------------------------------------------
------------------------aaa-ctagagggaccgctg-----tta-ctttct--
---taaa-ccagaggaaggttgcggcaataacaggtctgtgatgccc-ttagatgttccg
g-gctgcacacgtgct-acaa-tg-atta-ttgc-a-gtgagcatctca-----------
---------ttttt-tac--------aca--------------------ccgcatg----
-----------------cgcgagtc--------cgcttattc------------tgt-ct
ctc--------ggg-a----------ctgtt-------tt-aagcgtgta----tctc--
-tgcgc-gcggt-----------------------aaagcctgcttcgaaagtaag----
---------tgggtaatcaattagaa-----------gtaatga-tttcc----------
----ttttttt--------tca---------gcacaaat-atatactgg---cgttt---
at-gcccgg---------------g-c-tgccttgttg-tagc---------------tt
tt------------gtg-------------cgc----------atag-atg---------
------------------------------------------tt-----------tttt-
--------------------------------ccg-t-atg-----tgcga-----tt--
-tgtcaa-ttca-tgg--t-ggg
>69
gtggagtgatctgtctgcttaattgcgtttcac------ta-------------------
---agggcct-ataaa---tttacgtgtgt-----------------tgcg---------
-----------------gcact-----tt-gac-----ccctc-----------------
------------------tttttaa----------------------gagcgc-gc----
----g-tc-------------------------------ttagttt--------------
-------------------------------gc-tttgctcgcaca-------------a
ttagg-tcctga----------aagcaacgaacgtgaccgca-acctcttgttgccttt-
----------------------------------------at-accaaacgcg-t-----
--------taaaaaattc--c------------------atttttt---------ttcgc
g---------------------aaaaaa-ggcttt-tt----------------------
------------------------------------------------------------
------------------------aaa-ctagagggaccgctg-----tta-ctttct--
---taaa-ccagaggaaggttgcggcaataacaggtctgtgatgccc-ttagatgttccg
g-gctgcacacgtgct-acaa-tg-atta-ttgc-a-gtgagcatctca-----------
---------ttttt-tac--------aca--------------------ccgcatg----
-----------------cgcgagtc--------cgcttattc------------tgt-ct
ctc--------ggg-a----------ctgtt-------tt-aagcgtgta----tctc--
-tgcgc-gcggt-----------------------aaagcctgcttcgaaagtaag----
---------tgggtaatcaattagaa-----------gtaatga-tttcc----------
----ttttttt--------tca---------gcacaaat-atatactgg---cgttt---
at-gcccgg---------------g-c-tgccttgttg-tagc---------------tt
tt------------gtg-------------cgc----------atag-atg---------
------------------------------------------tt-----------tttt-
--------------------------------ccg-t-atg-----tgcga-----tt--
-tgtcaa-ttca-tgg--t-ggg
>29
gtggagtgatctgtctgcttaattgcgtttcac------ta-------------------
---agggcct-ataaa---tttacgtgtgt-----------------tgcg---------
-----------------gcact-----tt-gac-----ccctc-----------------
------------------tttttaa----------------------gagcgc-gc----
----g-tc-------------------------------ttagttt--------------
-------------------------------gc-tttgctcgcaca-------------a
ttagg-tcctga----------aagcaacgaacgtgaccgca-acctcttgttgccttt-
----------------------------------------at-accaaacgcg-t-----
--------ttaaaaattt--tt-----------------atttttt---------ttcgc
g---------------------aaaaaa-ggcttt-tt----------------------
------------------------------------------------------------
------------------------aaa-ctagagggaccgctg-----tta-ctttct--
---taaa-ccagaggaaggttgcggcaataacaggtctgtgatgccc-ttagatgttccg
g-gctgcacacgtgct-acaa-tg-atta-ttgc-a-gtgagcatctca-----------
--------tttttt-tac--------aca--------------------ccgcatg----
-----------------cgcgagtc--------cgcttattc------------tgt-ct
ctc--------ggg-a----------ctgtt-------tt-aagcgtgta----tctc--
-tgcgc-gcggt-----------------------aaagcctgcttcgaaagtaag----
---------tgggtaatcaattagaa-----------gtaatga-tttcc----------
----ttttttt--------tca---------gcacaaat-atatactgg---cgttt---
at-gcccgg---------------g-c-tgccttgttg-tagc---------------tt
tt------------gtg-------------cgc----------atag-atg---------
------------------------------------------tt-----------tttt-
--------------------------------ccg-t-atg-----tgcga-----tt--
-tgtcaa-ttca-tgg--t-ggg
>34
gtggagtgatctgtctgcttaattgcgtttcac------ta-------------------
---agggcct-ataaa---tttacgtgtgt-----------------tgcg---------
-----------------gcact-----tt-gac-----ccctc-----------------
------------------ttttt-a----------------------gagcgc-gc----
----g-tc-------------------------------ttagttt--------------
-------------------------------gc-tttgctcgcaca-------------a
ttagg-tcctga----------aagcaacgaacgtgaccgca-acctcttgttgccttt-
----------------------------------------at-accaaacgcg-t-----
--------taaaaaattt--tt-----------------atttttt---------ttcgc
g---------------------aaaaaa-ggcttt-tt----------------------
------------------------------------------------------------
------------------------aaa-ctagagggaccgctg-----tta-ctttct--
---taaa-ccagaggaaggttgcggcaataacaggtctgtgatgccc-ttagatgttccg
g-gctgcacacgtgct-acaa-tg-atta-ttgc-a-gtgagcatctca-----------
---------ttttt-tac--------aca--------------------ccgcatg----
-----------------cgcgagtc--------cgcttattc------------tgt-ct
ctc--------ggg-a----------ctgtt-------tt-aagcgtgta----tctc--
-tgcgc-gcggt-----------------------aaagcctgcttcgaaagtaag----
---------tgggtaatcaattagaa-----------gtaatga-tttcc----------
----ttttttt--------tca---------gcacaaat-atatactgg---cgttt---
at-gcccgg---------------g-c-tgccttgttg-tagc---------------tt
tt------------gtg-------------cgc----------atag-atg---------
------------------------------------------tt-----------tttt-
--------------------------------ccg-t-atg-----tgcga-----tt--
-tgtcaa-ttca-tgg--t-ggg
>128
gtggagtgatctgtctgcttaattgcgtttcac------ta-------------------
---agggcct-ataaa---tttacgtgtgt-----------------tgcg---------
-----------------gcact-----tt-gac-----ccctc-----------------
------------------ttttt-a----------------------gagcgc-gc----
----g-tc-------------------------------ttagttt--------------
-------------------------------gc-tttgctcgcaca-------------a
ttagg-tcctga----------aagcaacgaacgtgaccgca-acctcttgttgccttt-
----------------------------------------at-accaaacgcg-t-----
--------taaaaaattc--at------------------tttttt---------ttcgc
g---------------------aaaaaa-ggcttt-tt----------------------
------------------------------------------------------------
------------------------aaa-ctagagggaccgctg-----tta-ctttct--
---taaa-ccagaggaaggttgcggcaataacaggtctgtgatgccc-ttagatgttccg
g-gctgcacacgtgct-acaa-tg-atta-ttgc-a-gtgagcatctca-----------
---------ttttt-tac--------aca--------------------ccgcatg----
-----------------cgcgagtc--------cgcttattc------------tgt-ct
ctc--------ggg-a----------ctgtt-------tt-aagcgtgta----tctc--
-tgcgc-gcggt-----------------------aaagcctgcttcgaaagtaag----
---------tgggtaatcaattagaa-----------gtaatga-tttcc----------
----ttttttt--------tca---------gcacaaat-atatactgg---cgttt---
at-gcccgg---------------g-c-tgccttgttg-tagc---------------tt
tt------------gtg-------------cgc----------atag-atg---------
------------------------------------------tt-----------tttt-
--------------------------------ccg-t-atg-----tgcga-----tt--
-tgtcaa-ttca-tgg--t-ggg
>279
gtggagtgatctgtctgcttaattgcgtttcac------ta-------------------
---agggcct-ataaa---tttacgtgtgt-----------------tgcg---------
-----------------gcact-----tt-gac-----ccctc-----------------
------------------ttttt-a----------------------gagcgc-gt----
----g-tc-------------------------------ttagttt--------------
-------------------------------gc-tttgctcgcaca-------------a
ttagg-tcctga----------aagcaacgaacgtgaccgca-acctcttgttgccttt-
----------------------------------------at-accaaacgcg-------
--------ttaaaaattt--tt-----------------aattttt---------ttcgc
g---------------------aaaaaa-ggcttt-tt----------------------
------------------------------------------------------------
------------------------aaa-ctagagggaccgctg-----tta-ctttct--
---taaa-ccagaggaaggttgcggcaataacaggtctgtgatgccc-ttagatgttccg
g-gctgcacacgtgct-acaa-tg-atta-ttgc-a-gtgagcatctca-----------
---------ttttt-tac--------aca--------------------ccgcatg----
-----------------cgcgagtc--------cgcttattc------------tgt-ct
ctc--------ggg-a----------ttgct-------tt-aagcgtgta----tctc--
-tgcgc-gcggt-----------------------aaagcctgcttcgaaagtaag----
---------tgggtaatcaattagaa-----------gtaatga-tttcc----------
----ttttttt--------tca---------gcacaaat-atatactgg---cgttt---
at-gcccgg---------------g-c-tgccttgttg-tagc---------------tt
tt------------gtg-------------cgc----------atag-atg---------
------------------------------------------tt-----------tttt-
--------------------------------ccg-t-atg-----tgcga-----tt--
-tgtcaa-ttca-tgg--t-ggg
>282
gtggagtgatctgtctgcttaattgcgtttcac------ta-------------------
---agggcct-ataaa---tttacgtgtgt-----------------tgcg---------
-----------------gcact-----tt-gac-----ccctc-----------------
------------------tttt-------------------------gagcgc-gt----
----g-tc-------------------------------ttagttt--------------
-------------------------------gc-tttgctcgcaca-------------a
ttagg-tcctga----------aagcaacgaacgtgaccgca-acctcttgttgccttt-
----------------------------------------at-accaaacgcg-t-----
--------taaaaatttc--t------------------aattttt---------ttcgc
g---------------------aaaaaa-ggcttt-tt----------------------
------------------------------------------------------------
------------------------aaa-ctagagggaccgctg-----tta-ctttct--
---taaa-ccagaggaaggttgcggcaataacaggtctgtgatgccc-ttagatgttccg
g-gctgcacacgtgct-acaa-tg-atta-ttgc-a-gtgagcatctca-----------
---------ttttt-tac--------aca--------------------ccgcatg----
-----------------cgcgagtc--------cgcttattc------------tgt-ct
ctc--------ggg-a----------ctgtt-------tt-aagcgtgta----tctc--
-tgcgc-gcggt-----------------------aaagcctgcttcgaaagtaag----
---------tgggtaatcaattagaa-----------gtaatga-tttcc----------
----ttttttt--------tca---------gcacaaat-atatac-gg---cgttt---
at-gcccgg---------------g-c-tgccttgttg-tagc---------------tt
tt------------gtg-------------cgc----------atag-atg---------
------------------------------------------tt-----------tttt-
--------------------------------ccg-t-atg-----tgcga-----tt--
-tgtcaa-ttca-tgg--t-ggg
>38
gtggagtgatctgtctgcttaattgcgtttcac------ta-------------------
---agggcct-ataaa---tttacgtgtgt-----------------tgcg---------
-----------------gcact-----tt-gac-----ccctc-----------------
------------------ttct-------------------------gagcgc-gc----
----g-tc-------------------------------ttagttt--------------
-------------------------------gc-tttgctcgcaca-------------a
ttagg-tcctga----------aagcaacgaacgtgaccgca-acctcttgttgccttt-
----------------------------------------at-accaaacgcg-t-----
--------taaaaaattc--c------------------atttttt---------ttcgc
g---------------------aaaaaa-ggcttt-tt----------------------
------------------------------------------------------------
------------------------aaa-ctagagggaccgctg-----tta-ctttct--
---taaa-ccagaggaaggttgcggcaataacaggtctgtgatgccc-ttagatgttccg
g-gctgcacacgtgct-acaa-tg-atta-ttgc-a-gtgagcatctca-----------
--------tttttt-tac--------aca--------------------ccgcatg----
-----------------cgcgagtc--------cgcttattc------------tgt-ct
ctc--------ggg-a----------ctgtt-------tt-aagcgtgta----tctc--
-tgcgc-gcggt-----------------------aaagcctgcttcgaaagtaag----
---------tgggtaatcaattagaa-----------gtaatga-tttcc----------
----ttttttt--------tca---------gcacaaat-atatac-gg---cgttt---
at-gcccgg---------------g-c-tgccttgttg-tagc---------------tt
tt------------gtg-------------cgc----------atag-atg---------
------------------------------------------tt-----------tttt-
--------------------------------ccg-t-atg-----tgcga------t--
-tgtcaa-ttca-tgg--t-ggg
>62
gtggagtgatctgtctgcttaattgcgtttcac------ta-------------------
---agggcct-ataaa---tttacgtgtgt-----------------tgcg---------
-----------------gcact-----tt-gac-----ccctc-----------------
------------------tctt-------------------------gagcgc-gc----
----g-tc-------------------------------ttagttt--------------
-------------------------------gc-tttgctcgcaca-------------a
ttagg-tcctga----------aagcaacgaacgtgaccgca-acctcttgttgccttt-
----------------------------------------at-accaaacgcg-t-----
--------ttaaaaattt--tt-----------------aattttt---------ttcgc
g---------------------aaaaaa-ggcttt-tt----------------------
------------------------------------------------------------
------------------------aaa-ctagagggaccgctg-----tta-ctttct--
---taaa-ccagaggaaggttgcggcaataacaggtctgtgatgccc-ttagatgttccg
g-gctgcacacgtgct-acaa-tg-atta-ttgc-a-gtgagcatctca-----------
--------tttttt-tac--------aca--------------------ccgcatg----
-----------------cgcgagtc--------cgcttattc------------tgt-ct
ctc--------ggg-a----------ctgtt-------tt-aagcgtgta----tctc--
-tgcgc-gcggt-----------------------aaagcctgcttcgaaagtaag----
---------tgggtaatcaattagaa-----------gtaatga-tttcc----------
----ttttttt--------tca---------gcacaaat-atatac-gg---cgttt---
at-gcccgg---------------g-c-tgccttgttg-tagc---------------tt
tt------------gtg-------------cgc----------atag-atg---------
------------------------------------------tt-----------tttt-
--------------------------------ccg-t-atg-----tgcga------t--
-tgtcaa-ttca-tgg--t-ggg
>94
gtggagtgatctgtctgcttaattgcgtttcac------ta-------------------
---agggcct-ataaa---tttacgtgtgt-----------------tgcg---------
-----------------gcact-----tt-gac-----ccctc-----------------
------------------ttct-------------------------gagcgc-gc----
----g-tc-------------------------------ttagttt--------------
-------------------------------gc-tttgctcgcaca-------------a
ttagg-tcctga----------aagcaacgaacgtgaccgca-acctcttgttgccttt-
----------------------------------------at-accaaacgcg-t-----
--------taaaaaattt--tt-----------------atttttt---------ttcgc
g---------------------aaaaaa-ggcttt-tt----------------------
------------------------------------------------------------
------------------------aaa-ctagagggaccgctg-----tta-ctttct--
---taaa-ccagaggaaggttgcggcaataacaggtctgtgatgccc-ttagatgttccg
g-gctgcacacgtgct-acaa-tg-atta-ttgc-a-gtgagcatctca-----------
---------ttttt-tac--------aca--------------------ccgcatg----
-----------------cgcgagtc--------cgcttattc------------tgt-ct
ctc--------ggg-a----------ctgtt-------tt-aagcgtgta----tctc--
-tgcgc-gcggt-----------------------aaagcctgcttcgaaagtaag----
---------tgggtaatcaattagaa-----------gtaatga-tttcc----------
---tttttttt--------tca---------gcacaatt-atatac-gg---cgttt---
at-gcccgg---------------g-c-tgccttgttg-tagc---------------tt
tt------------gtg-------------cgc----------atag-atg---------
------------------------------------------tt-----------tttt-
--------------------------------ccg-t-atg-----tgcga------t--
-tgtcaa-ttca-tgg--t-ggg
>265
gtggagtgatctgtctgcttaattgcgtttcac------ta-------------------
---agggcct-ataaa---tttacgtgtgt-----------------tgcg---------
-----------------gcact-----tt-gac-----ccctc-----------------
------------------tgttttac--------------------agagcgc-gc----
----g-tc-------------------------------ttagttt--------------
-------------------------------gc-tttgctcgcaca-------------a
ttagg-tcctga----------aagcaacgaacgtgaccgca-acctcttgttgccttt-
----------------------------------------at-accaaacgcgtt-----
--------taaaaaattt--tt-----------------atttttt---------ttcgc
g---------------------aaaaaa-ggcttt-tt----------------------
------------------------------------------------------------
------------------------aaa-ctagagggaccgctg-----tta-ctttct--
---taaa-ccagaggaaggttgcggcaataacaggtctgtgatgccc-ttagatgttccg
g-gctgcacacgtgct-acaa-tg-atta-ttgc-a-gtgagcatctca-----------
---------ttttt-tac--------aca--------------------ccgcatg----
-----------------cgcgagtc--------cgcttattc------------tgt-ct
ctc--------ggg-a----------ctgtt-------tt-aagcgtgta----tctc--
-tgcgc-gcggt-----------------------aaagcctgcttcgaaagtaag----
---------tgggtaatcaattagaa-----------gtaatga-tttcc----------
---tttttttt--------tca---------gcacaaat-atatac-gg---cgttt---
at-gcccgg---------------g-c-tgccttgttg-tagc---------------tt
tt------------gtg-------------cgc----------atag-atg---------
------------------------------------------tt-----------tttt-
--------------------------------ccg-t-atg-----tgcga------t--
-tgtcaa-ttca-tgg--t-ggg
>17
gtggagtgatctgtctgcttaattgcgtttcac------ta-------------------
---agggcct-ataaa---tttacgtgtgt-----------------tgcg---------
-----------------gcact-----tt-gac-----ccctc-----------------
------------------tttta------------------------gagcgc-gc----
----g-tc-------------------------------ttagttt--------------
-------------------------------gc-tttgctcgcaca-------------a
ttagg-tcctga----------aagcaacgaacgtgaccgca-acctcttgttgccttt-
----------------------------------------at-accaaacgcg-t-----
--------taaaaaattc---------------------atttttt---------ttcgc
g---------------------aaaaaa-ggcttt-tt----------------------
------------------------------------------------------------
------------------------aaa-ctagagggaccgctg-----tta-ctttct--
---taaa-ccagaggaaggttgcggcaataacaggtctgtgatgccc-ttagatgttccg
g-gctgcacacgtgct-acaa-tg-atta-ttgc-a-gtgagcatctca-----------
--------tttttt-tac--------aca--------------------ccgcatg----
-----------------cgcgagtc--------cgctttttc------------tgt-ct
ttc--------ggg-a----------ctgtt-------tt-aagcgtgta----tctc--
-tgcgc-gcggt-----------------------aaagcctgcttcgaaagtaag----
---------tgggtaatcaattagaa-----------gtaatga-tttcc----------
----ttttttt--------tca---------gcacaaat-atatac-gg---cgttt---
at-gcccgg---------------g-c-tgccttgttg-tagc---------------tt
tt------------gtg-------------cgc----------atag-atg---------
------------------------------------------tt-----------tttt-
--------------------------------ccg-t-atg-----tgcga-----tt--
-tgtcaa-ttca-tgg--t-ggg
>50
gtggagtgatctgtctgcttaattgcgtttcac------ta-------------------
---agggcct-ataaa---tttacgtgtgt-----------------tgcg---------
-----------------gcact-----tt-gac-----ccctc-----------------
------------------tttta------------------------gagcgc-gc----
----g-tc-------------------------------ttagttt--------------
-------------------------------gc-tttgctcgcaca-------------a
ttagg-tcctga----------aagcaacgaacgtgaccgca-acctcttgttgccttt-
----------------------------------------at-accaaacgcg-t-----
--------taaaaatttt--t------------------aattttt---------ttcgc
g---------------------aaaaaa-ggcttt-tt----------------------
------------------------------------------------------------
------------------------aaa-ctagagggaccgctg-----tta-ctttct--
---taaa-ccagaggaaggttgcggcaataacaggtctgtgatgccc-ttagatgttccg
g-gctgcacacgtgct-acaa-tg-atta-ttgc-a-gtgagcatctca-----------
--------tttttt-tac--------aca--------------------ccgcatg----
-----------------cgcgagtc--------cgcttattc------------tgt-ct
ttc--------ggg-a----------ctgtt-------tt-aagcgtgta----tctc--
-tgcgc-gcggt-----------------------aaagcctgcttcgaaagtaag----
---------tgggtaatcaattagaa-----------gtaatga-tttcc----------
---tttttttt--------tca---------gcacaaat-atatactgg---cgttt---
at-gcccgg---------------g-c-tgccttgttg-tagc---------------tt
tt------------gtg-------------cgc----------atag-atg---------
------------------------------------------tt-----------tttt-
--------------------------------ccg-t-atg-----tgcga-----tt--
-tgtcaa-ttca-tgg--t-ggg
>315
gtggagtgatctgtctgcttaattgcgtttcac------ta-------------------
---agggcct-ataaa---tttacgtgtgt-----------------tgcg---------
-----------------gcact-----tt-gac-----ccctc-----------------
------------------tttta------------------------gagcgc-gc----
----g-tc-------------------------------ttagttt--------------
-------------------------------gc-tttgctcgcaca-------------a
ttagg-tcctga----------aagcaacgaacgtgaccgca-acctcttgttgccttt-
----------------------------------------at-accaaacgcg-t-----
--------taaaaaattc--c------------------atttttt---------ttcgc
g---------------------aaaaaa-ggcttt-tt----------------------
------------------------------------------------------------
------------------------aaa-ctagagggaccgctg-----tca-acttct--
---taaa-ccagaggaaggttgcggcaataacaggtctgtgatgccc-ttagatgttccg
g-gctgcacacgtgct-acaa-tg-atta-ttgc-a-gtgagcatctca-----------
--------tttttt-tac--------aca--------------------ccgcatg----
-----------------cgcgagtc--------cgcttattc------------tgt-ct
ctc--------ggg-a----------ctgtt-------tt-aagcgtgta----tctc--
-tgcgc-gcggt-----------------------aaagcctgcttcgaaagtaag----
---------tgggtaatcaattagaa-----------gtaatga-tttcc----------
---tttttttt--------tca---------gcacaaat-atatactgg---cgttt---
at-gcccgg---------------g-c-tgccttgttg-tagc---------------tt
tt------------gtg-------------cgc----------atag-atg---------
------------------------------------------tt-----------tttt-
--------------------------------ccg-t-atg-----tgcga-----tt--
-tgtcaa-ttca-tgg--t-ggg
>253
gtggagtgatctgtctgcttaattgcgtttcac------ta-------------------
---agggcct-ataat---ttaacgtgtgt-----------------tgcg---------
-----------------gcact-----tt-gac-----ccctc-----------------
------------------ttcac-----------------------tgagcgc-gc----
----g-tc-------------------------------ttagttt--------------
-------------------------------gc-ttagctcacaca-------------a
ttagg-tcctga----------aagcaacgaacgtgaccgca-acctcttgttgccttt-
----------------------------------------at-accaaacgcg-t-----
--------taaaaaattt--tt-----------------atttttt---------ttcgc
g---------------------aaaaaa-ggcttt-tt----------------------
------------------------------------------------------------
------------------------aaa-ctagagggaccgctg-----tta-ctttct--
---taaa-ccagaggaaggttgcggcaataacaggtctgtgatgccc-ttagatgttccg
g-gctgcacacgtgct-acaa-tg-atta-ttgc-a-gtgagcatctca-----------
--------tttttt-tac--------aca--------------------ccgcatg----
-----------------cgcgagtc--------cgcttattc------------tgt-ct
ctc--------ggg-a----------ctgtt-------tt-aagcgtgta----tctc--
-tgcgc-gcggt-----------------------aaagcctgcttcgaaagtaag----
---------tgggtaatcaattagaa-----------gtaatga-tttcc----------
----ttttttt--------tca---------gcacaatt-atatac-gg---cgttt---
at-gcccgg---------------g-c-tgccttgttg-tagc---------------tt
tt------------gtg-------------cgc----------atag-atg---------
------------------------------------------tt-----------tttt-
--------------------------------ccg-t-atg-----tgcga------t--
-tgtcaa-ttca-tgg--t-ggg
>278
gtggagtgatctgtctgcttaattgcgtttcac------ta-------------------
---agggcct-ataat---ttaacgtgtgt-----------------tgcg---------
-----------------gcact-----tt-gac-----ccctc-----------------
------------------ttcac-----------------------tgagcgc-gc----
----g-tc-------------------------------ttagttt--------------
-------------------------------gc-ttagctcacaca-------------a
ttagg-tcctga----------aagcaacgaacgtgaccgca-acctcttgttgccttt-
----------------------------------------at-accaaacgcg-t-----
--------taaaaaattc--c------------------atttttt---------ttcgc
g---------------------aaaaaa-ggcttt-tt----------------------
------------------------------------------------------------
------------------------aaa-ctagagggaccgctg-----tta-ctttct--
---taaa-ccagaggaaggttgcggcaataacaggtctgtgatgccc-ttagatgttccg
g-gctgcacacgtgct-acaa-tg-atta-ttgc-a-gtgagcatctca-----------
---------ttttt-tac--------aca--------------------ccgcatg----
-----------------cgcgagtc--------cgcttattc------------tgt-ct
ctc--------ggg-a----------ctgtt-------tt-aagcgtgta----tctc--
-tgcgc-gcggt-----------------------aaagcctgcttcgaaagtaag----
---------tgggtaatcaattagaa-----------gtaatga-tttcc----------
---tttttttt--------tca---------gcacaatt-atatac-gg---cgttt---
at-gcccgg---------------g-c-tgccttgttg-tagc---------------tt
tt------------gtg-------------cgc----------atag-atg---------
------------------------------------------tt-----------tttt-
--------------------------------ccg-t-atg-----tgcga------t--
-tgtcaa-ttca-tgg--t-ggg
>156
gtggagtgatctgtctgcttaattgcgtttcac------ta-------------------
---agggcct-ataaa---tttacgtgtgt-----------------tgcg---------
-----------------gcact-----tt-gac-----ccctc-----------------
------------------ttct-------------------------gagcgc-gc----
----g-tc-------------------------------ttagttt--------------
-------------------------------gc-tttgctcgcaca-------------a
ttagg-tcctga----------aagcaacgaacgtgaccgca-acctcttgttgccttt-
----------------------------------------at-accaaacgcg-t-----
--------taaaaaactt--ca-----------------ttttttt---------tgcgc
g---------------------aaaaaacggcttt-tt----------------------
------------------------------------------------------------
------------------------aaa-ctagagggaccgctg-----tta-ctttct--
---taaa-ccagaggaaggttgcggcaataacaggtctgtgatgccc-ttagatgttccg
g-gctgcacacgtgct-acaa-tg-atta-ttgc-a-gtgagcatctcat----------
--------tttttt-gac--------aca--------------------ccgcatg----
-----------------cgcgagtc--------cgcttattc------------tgt-ct
ttc--------ggg-a----------ctgtt-------tt-aagcgtgta----tctc--
-tgcgc-gcggt-----------------------aaagcctgcttcgaaagtaag----
---------tgggtaatcaattagaa-----------gtaatga-tttcc----------
---tttttttt--------gca---------gcacaaat-atatac-gg---cgttt---
at-gcccgg---------------g-c-tgccttgttg-tagc---------------tt
tt------------gtg-------------cgc----------atag-atg---------
------------------------------------------tt-----------tttt-
--------------------------------ccg-t-atg-----tgcga------t--
-tgtcaa-ttca-tgg--t-ggg
>183
gtggagtgatctgtctgcttaattgcgtttcac------ta-------------------
---agggcct-ataaa---tttacgtgtgt-----------------tgcg---------
-----------------gcact-----tt-gac-----ccctc-----------------
------------------ttct-------------------------gagcgc-gc----
----g-tc-------------------------------ttagttt--------------
-------------------------------gc-tttgctcgcaca-------------a
ttagg-tcctga----------aagcaacgaacgtgaccgca-acctcttgttgccttt-
----------------------------------------at-accaaacgcg-t-----
--------taaaaaactt--ttt--------------atttttttt---------tgcgc
g---------------------aaaaaacggcttt-tt----------------------
------------------------------------------------------------
------------------------aaa-ctagagggaccgctg-----tta-ctttct--
---taaa-ccagaggaaggttgcggcaataacaggtctgtgatgccc-ttagatgttccg
g-gctgcacacgtgct-acaa-tg-atta-ttgc-a-gtgagcatctca-----------
--------tttttt-gac--------aca--------------------ccgcatg----
-----------------cgcgagtc--------cgcttattc------------tgt-ct
ctc--------ggg-a----------ctgtt-------tt-aagcgtgta----tctc--
-tgcgc-gcggt-----------------------aaagcctgcttcgaaagtaag----
---------tgggtaatcaattagaa-----------gtaatga-tttcct---------
---tttttttt--------gca---------gcacaaat-atatac-gg---cgttt---
at-gcccgg---------------g-c-tgccttgttg-tagc---------------tt
tt------------gtg-------------cgc----------atag-atg---------
------------------------------------------tt-----------tttt-
--------------------------------ccg-t-atg-----tgcga------t--
-tgtcaa-ttca-tgg--t-ggg
>277
gtggagtgatctgtctgcttaattgcgtttcac------ta-------------------
---agggcct-ataaa---tttacgtgtgt-----------------tgcg---------
-----------------gcact-----tt-gac-----ccctc-----------------
------------------ttttt-a----------------------gagcgc-gc----
----g-tc-------------------------------ttagttt--------------
-------------------------------gc-tttgctcgcaca-------------a
ttagg-tcctga----------aagcaacgaacgtgaccgca-acctcttgttgccttt-
----------------------------------------at-accaaacgcg-t-----
--------taaaaaagtt--tttt------------gatttttttt---------tgcgc
g---------------------aaaaaatggcttt-tt----------------------
------------------------------------------------------------
------------------------aaa-ctagagggaccgctg-----tta-ctttct--
---taaa-ccagaggaaggttgcggcaataacaggtctgtgatgccc-ttagatgttccg
g-gctgcacacgtgct-acaa-tg-atta-ttgc-a-gtgagcatctca-----------
---------ttttt-tac--------aca--------------------ccgcatg----
-----------------cgcgagtc--------cgcttattc------------tgt-ct
ctc--------ggg-a----------ctgtt-------tt-aagcgtgta----tctc--
-tgcgc-gcggt-----------------------aaagcctgcttcgaaagtaag----
---------tgggtaatcaattagaa-----------gtaatga-tttcct---------
---tttttttt--------cca---------gcacaaat-atatactgg---cgttt---
at-gcccgg---------------g-c-tgccttgttg-tagc---------------tt
tt------------gtg-------------cgc----------atag-atg---------
------------------------------------------tt-----------tttt-
--------------------------------ccg-t-atg-----tgcga-----tt--
-tgtcaa-ttca-tgg--t-ggg
>301
gtggagtgatctgtctgcttaattgcgtttcac------ta-------------------
---agggcct-ataaa---tttacgtgtgt-----------------tgcg---------
-----------------gcact-----tt-gac-----ccctc-----------------
------------------ttttt-a----------------------gagcgc-gc----
----g-tc-------------------------------ttagttt--------------
-------------------------------gc-tttgctcgcaca-------------a
ttagg-tcctga----------aagcaacgaacgtgaccgca-acctcttgttgccttt-
----------------------------------------at-accaaacgcg-t-----
--------taaaaaagtt--cat---------------tttttttt---------tgcgt
c---------------------gaaaaaaggcttt-tt----------------------
------------------------------------------------------------
------------------------aaa-ctagagggaccgctg-----tta-c-ttct--
---taaa-ccagaggaaggttgcggcaataacaggtctgtgatgccc-ttagatgttccg
g-gctgcacacgtgct-acaa-tg-atta-ttgc-a-gtgagcatctca-----------
---------ttttt-tac--------aca--------------------ccgcatg----
-----------------cgcgagtc--------cgcttattc------------tgt-ct
ctc--------ggg-a----------ctgtt-------tt-aagcgtgta----tctc--
-tgcgc-gcggt-----------------------aaagcctgcttcgaaagtaag----
---------tgggtaatcaattagaa-----------gtaatga-tttcct---------
---tttttttt--------cca---------gcacaaat-atatac-gg---cgttt---
at-gcccgg---------------g-c-tgccttgttg-tagc---------------tt
tt------------gtg-------------cgc----------atag-atg---------
------------------------------------------tt-----------tttt-
--------------------------------ccg-t-atg-----tgcga-----tt--
-tgtcaa-ttca-tgg--t-ggg
>93
gtggagtgatctgtctgcttaattgcgtttcac------ta-------------------
---agggcct-ataaa---tttacgtgtgt-----------------tgcg---------
-----------------gcact-----tt-gac-----ccctc-----------------
------------------tttttaa----------------------gagcgc-gc----
----g-tc-------------------------------ttagttt--------------
-------------------------------gc-tttgctcgcaca-------------a
ttagg-tcctga----------aagcaacgaacgtgaccgca-acctcttgttgccttt-
----------------------------------------at-accaaacgcgtt-----
--------taaaaagttt--tttg-------------aattttttt---------tgcgc
g---------------------aaaaaatgacttt-tt----------------------
------------------------------------------------------------
------------------------aaa-ctagagggaccgctg-----tta-ctttct--
---taaa-ccagaggaaggttgcggcaataacaggtctgtgatgccc-ttagatgttccg
g-gctgcacacgtgct-acaa-tg-atta-ttgc-a-gtgagcatctca-----------
--------tttttt-cac--------aca--------------------ccgcatg----
-----------------cgcgagtc--------cgcttattc------------tgt-ct
ctc--------ggg-a----------ctgtt-------tt-aagcgtgta----tctc--
-tgcgc-gcggt-----------------------aaagcctgcttcgaaagtaag----
---------tgggtaatcaattagaa-----------gtaatga-tttcc----------
---tttttttt--------cca---------gcacaa-t-atatac-gg---cgttt---
at-gcccgg---------------g-c-tgccttgttg-tagc---------------tt
tt------------gtg-------------cgc----------atag-atg---------
------------------------------------------tt-----------tttt-
--------------------------------ccg-t-atg-----tgcga-----tt--
-tgtcaa-ttca-tgg--t-ggg
>81
gtggagtgatctgtctgcttaattgcgtttcac------ta-------------------
---agggcct-ataaat--tttacgtgtgt-----------------tgcg---------
-----------------gcact-----tt-gac-----ccctcg----------------
--------------ctattttttaat------------a------gcaagcgc-gc----
----g-tc-------------------------------ttagttt--------------
-------------------------------gc-ttagctcacaca-------------a
ttagg-tcctga----------aagcaacgaacgtgaccgca-acctcttgttgccttt-
----------------------------------------at-taccaacgcata-----
--------ttacacattt--ct-----------------atgtgtg---------tgtgc
t---------------------tacaaa-ggcttt-tt----------------------
------------------------------------------------------------
------------------------aaa-ctagagggaccgctg-----tta-ctttct--
---taaa-ccagaggaaggttgcggcaataacaggtctgtgatgccc-ttagatgttccg
g-gctgcacacgtgct-acaa-tg-atta-ttgc-a-gtgagcatctca-----------
---------ttttt-tac--------aca--------------------ccgcatg----
-----------------cgcgagtc--------cgcttattc------------tgt-ct
ctc--------ggg-a----------ctgtt-------tt-aagcgtgta----tctc--
-tgcgc-gcggt-----------------------aaagcctgcttcgaaagtaag----
---------tgggtaatcaattagaa-----------gtaatga-tttcc----------
----ttttttt--------tca---------gcacaaat-atatac-gg---cgttt---
at-gcccgg---------------g-c-tgccttgttg-tagc---------------tt
tt------------gtg-------------cgc----------atag-atg---------
------------------------------------------tt-----------tttt-
--------------------------------ccg-t-atg-----tgcga------t--
-tgtcaa-ttca-tgg--t-ggg
>9
gtggagtgatctgtctgcttaattgcgtttcac------ta-------------------
---agggcct-ataaa---tttacgtgtgt-----------------tgcg---------
-----------------gcact-----tt-gac-----ccctct----------------
--------------g---ttttaca----------------------gagcgc-gc----
----g-tc-------------------------------ttagttt--------------
-------------------------------gc-tttgctcgcaca-------------a
ttagg-tcctga----------aagcaacgaacgtgaccgca-acctcttgttgccttt-
----------------------------------------at-accaaacacgta-----
--------tt-atttatt--ttta---------------taag-ta---------ttcgt
g---------------------aaaaaa-ggcttt-tt----------------------
------------------------------------------------------------
------------------------aaa-ctagagggaccgctg-----tta-ctttct--
---taaa-ccagaggaaggttgcggcaataacaggtctgtgatgccc-ttagatgttccg
g-gctgcacacgtgct-acaa-tg-atta-ttgc-a-gtgagcatctca-----------
----------tttt-tac--------aca--------------------ccgcatg----
-----------------cgcgagtc--------cgtttattc------------ttt-ct
ctc--------ggg-a----------ttgtt-------tt-aaacgtgta----tctc--
-tgcgc-gcggt-----------------------aaagcctgcttcgaaagtaag----
---------tgggtaatcaattagaa-----------gtaatga-tttcc----------
------ttttt--------tta---------gcacacat-atatac-gg---cgttt---
at-gcccgg---------------g-c-tgccttgttg-tagc---------------tt
ct------------gtg-------------cgt----------ataa-atg---------
------------------------------------------tt-----------tttt-
--------------------------------ccg-t-atg-----tgcga------t--
-tgtcaa-ttca-tgg--t--gg
>248
gtggagtgatctgtctgcttaattgcgtttcac------ta-------------------
---agggcct-ataaa---tttacgtgtgt-----------------tgcg---------
-----------------gcact-----tt-gac-----ccctct----------------
--------------g---ttttaca----------------------gagcgc-gc----
----g-tc-------------------------------ttagttt--------------
-------------------------------gc-tttgctcgcaca-------------a
ttagg-tcctga----------aagcaacgaacgtgaccgca-acctcttgttgccttt-
----------------------------------------at-accaaacacgta-----
--------ttgacttatt--ttta---------------taag-ta---------ttcgt
g---------------------aaaaaa-ggcttt-tt----------------------
------------------------------------------------------------
------------------------aaa-ctagagggaccgctg-----tta-ctttct--
---taaa-ccagaggaaggttgcggcaataacaggtctgtgatgccc-ttagatgttccg
g-gctgcacacgtgct-acaa-tg-atta-ttgc-a-gtgagcatctca-----------
----------tttt-tac--------aca--------------------ccgcatg----
-----------------cgcgagtc--------cgtttattc------------ttt-ct
ctc--------ggg-a----------ttgtt-------tt-aaacgtgta----tctc--
-tgcgc-gcggt-----------------------aaagcctgcttcgaaagtaag----
---------tgggtaatcaattagaa-----------gtaatga-tttcc----------
------ttttt--------tta---------gcacacat-atatac-gg---cgttt---
at-gcccgg---------------g-c-tgccttgttg-tagc---------------tt
ct------------gtg-------------cgt----------ataa-atg---------
------------------------------------------tt-----------tttt-
--------------------------------ccg-t-atg-----tgcga------t--
-tgtcaa-ttca-tgg--t--gg
>33
gtggagtgatctgtctgcttaattgcgtttcac------ta-------------------
---agggcct-ataaa---tttacgtgtgt-----------------tgcg---------
-----------------gcact-----tt-gac-----ccctct----------------
--------------g---ttttaca----------------------gagcgc-gc----
----g-tc-------------------------------ttagttt--------------
-------------------------------gc-tttgctcgcaca-------------a
ttagg-tcctga----------aagcaacgaacgtgaccgca-acctcttgttgccttt-
----------------------------------------at-accaaacacgta-----
--------ttgacttatt--ttta---------------taagaca---------ttcgt
g---------------------aaaaaa-ggcttt-tt----------------------
------------------------------------------------------------
------------------------aaa-ctagagggaccgctg-----tta-ctttct--
---taaa-ccagaggaaggttgcggcaataacaggtctgtgatgccc-ttagatgttccg
g-gctgcacacgtgct-acaa-tg-atta-ttgc-a-gtgagcatctca-----------
----------tttt-tac--------aca--------------------ccgcatg----
-----------------cgcgagtc--------cgtttattc------------ttt-ct
ctc--------ggg-a----------ttgtt-------tt-aaacgtgta----tctc--
-tgcgc-gcggt-----------------------aaagcctgcttcgaaagtaag----
---------tgggtaatcaattagaa-----------gtaatga-tttcc----------
------ttttt--------tta---------gcacacat-atatac-gg---cgttt---
at-gcccgg---------------g-c-tgccttgttg-tagc---------------tt
ct------------gtg-------------cgt----------ataa-atg---------
------------------------------------------tt-----------tttt-
--------------------------------ccg-t-atg-----tgcga------t--
-tgtcaa-ttca-tgg--t--gg
>63
gtggagtgatctgtctgcttaattgcgtttcac------ta-------------------
---agggcct-ataaa---tttacgtgtgt-----------------tgcg---------
-----------------gcact-----tt-gac-----ccctct----------------
--------------gt--tttttca----------------------gagcgc-gc----
----g-tc-------------------------------ttagttt--------------
-------------------------------gc-tttgctcgcaca-------------a
ttagg-tcctga----------aagcaacgaacgtgaccgca-acctcttgttgccttt-
----------------------------------------at-accaaacacgta-----
--------tt-atttatt--ttta---------------taag-ta---------ttcgt
g---------------------aaaaaa-ggcttt-tt----------------------
------------------------------------------------------------
------------------------aaa-ctagagggaccgctg-----tta-ctttct--
---taaa-ccagaggaaggttgcggcaataacaggtctgtgatgccc-ttagatgttccg
g-gctgcacacgtgct-acaa-tg-atta-ttgc-a-gtgagcatctca-----------
----------tttt-tac--------aca--------------------ccgcatg----
-----------------cgcgagtc--------cgtttattc------------ttt-ct
ctc--------ggg-a----------ttgtt-------tt-aaacgtgta----tctc--
-tgcgc-gcggt-----------------------aaagcctgcttcgaaagtaag----
---------tgggtaatcaattagaa-----------gtaatga-tttcc----------
------ttttt--------tta---------gcacacat-atatac-gg---cgttt---
at-gcccgg---------------g-c-tgccttgttg-tagc---------------tt
ct------------gtg-------------cgt----------ataa-atg---------
------------------------------------------tt-----------tttt-
--------------------------------ccg-t-atg-----tgcga------t--
-tgtcaa-ttca-tgg--t--gg
>324
gtggagtgatctgtctgcttaattgcgtttcac------ta-------------------
---agggcct-ataaa---tttacgtgtgt-----------------tgcg---------
-----------------gcact-----tt-gac-----ccctct----------------
--------------gt--tttttca----------------------gagcgc-gc----
----g-tc-------------------------------ttagttt--------------
-------------------------------gc-tttgctcgcaca-------------a
ttagg-tcctga----------aagcaacgaacgtgaccgca-acctcttgttgccttt-
----------------------------------------at-accaaacacgta-----
--------ttgacttatt--ttta---------------taag-ta---------ttcgt
g---------------------aaaaaa-ggcttt-tt----------------------
------------------------------------------------------------
------------------------aaa-ctagagggaccgctg-----tta-ctttct--
---taaa-ccagaggaaggttgcggcaataacaggtctgtgatgccc-ttagatgttccg
g-gctgcacacgtgct-acaa-tg-atta-ttgc-a-gtgagcatctca-----------
----------tttt-tac--------aca--------------------ccgcatg----
-----------------cgcgagtc--------cgtttattc------------ttt-ct
ctc--------ggg-a----------ttgtt-------tt-aaacgtgta----tctc--
-tgcgc-gcggt-----------------------aaagcctgcttcgaaagtaag----
---------tgggtaatcaattagaa-----------gtaatga-tttcc----------
------ttttt--------tta---------gcacacat-atatac-gg---cgttt---
at-gcccgg---------------g-c-tgccttgttg-tagc---------------tt
ct------------gtg-------------cgt----------ataa-atg---------
------------------------------------------tt-----------tttt-
--------------------------------ccg-t-atg-----tgcga------t--
-tgtcaa-ttca-tgg--t--gg
>144
gtggagtgatctgtctgcttaattgcgtttcac------ta-------------------
---agggcct-ataaa---tttacgtgtgt-----------------tgcg---------
-----------------gcact-----tt-gac-----ccctct----------------
--------------g----ttcgca----------------------gagcgc-gc----
----g-tc-------------------------------ttagttt--------------
-------------------------------gc-tttgctcgcaca-------------a
ttagg-tcctga----------aagcaacgaacgtgaccgca-acctcttgttgccttt-
----------------------------------------at-accaaacacgta-----
--------ttgacttatt--ttta---------------taagaca---------ttcgt
g---------------------aaaaaa-ggcttt-tt----------------------
------------------------------------------------------------
------------------------aaa-ctagagggaccgctg-----tta-ctttct--
---taaa-ccagaggaaggttgcggcaataacaggtctgtgatgccc-ttagatgttccg
g-gctgcacacgtgct-acaa-tg-atta-ttgc-a-gtgagcatctca-----------
----------tttt-tac--------aca--------------------ccgcatg----
-----------------cgcgagtc--------cgtttattc------------ttt-ct
ctc--------ggg-a----------ttgtt-------tt-aaacgtgta----tctc--
-tgcgc-gcggt-----------------------aaagcctgcttcgaaagtaag----
---------tgggtaatcaattagaa-----------gtaatga-tttcc----------
------ttttt--------tta---------gcacacat-atatac-gg---cgttt---
at-gcccgg---------------g-c-tgccttgttg-tagc---------------tt
ct------------gtg-------------cgt----------ataa-atg---------
------------------------------------------tt-----------tttt-
--------------------------------ccg-t-atg-----tgcga------t--
-tgtcaa-ttca-tgg--t--gg
>250
gtggagtgatctgtctgcttaattgcgtttcac------ta-------------------
---agggcct-ataaa---tttacgtgtgt-----------------tgcg---------
-----------------gcact-----tt-gac-----ccctct----------------
--------------g---tttcaca----------------------gagcgc-gc----
----g-tc-------------------------------ttagttt--------------
-------------------------------gc-tttgctcgcaca-------------a
ttagg-tcctga----------aagcaacgaacgtgaccgca-acctcttgttgccttt-
----------------------------------------at-accaaacacgta-----
--------tt-atttatt--ttta---------------taagaca---------ttcgt
g---------------------aaaaaa-ggcttt-tt----------------------
------------------------------------------------------------
------------------------aaa-ctagagggaccgctg-----tta-ctttct--
---taaa-ccagaggaaggttgcggcaataacaggtctgtgatgccc-ttagatgttccg
g-gctgcacacgtgct-acaa-tg-atta-ttgc-a-gtgagcatctca-----------
----------tttt-tac--------aca--------------------ccgcatg----
-----------------cgcgagtc--------cgtttattc------------ttt-ct
ctc--------ggg-a----------ttgtt-------tt-aaacgtgta----tctc--
-tgcgc-gcggt-----------------------aaagcctgcttcgaaagtaag----
---------tgggtaatcaattagaa-----------gtaatga-tttcc----------
------ttttt--------tta---------gcacacat-atatac-gg---cgttt---
at-gcccgg---------------g-c-tgccttgttg-tagc---------------tt
ct------------gtg-------------cgt----------ataa-atg---------
------------------------------------------tt-----------tttt-
--------------------------------ccg-t-atg-----tgcga------t--
-tgtcaa-ttca-tgg--t--gg
>73
gtggagtgatctgtctgcttaattgcgtttcac------ta-------------------
---agggcct-ataaa---tttacgtgtgt-----------------tgcg---------
-----------------gcact-----tt-gac-----ccctct----------------
--------------g----ttcgca----------------------gagcgc-gc----
----g-tc-------------------------------ttagttt--------------
-------------------------------gc-tttgctcgcaca-------------a
ttagg-tcctga----------aagcaacgaacgtgaccgca-acctcttgttgccttt-
----------------------------------------at-accaaacacgta-----
--------tt-atttatt--ttta---------------taag-ta---------ttcgt
g---------------------aaaaaa-ggcttt-tt----------------------
------------------------------------------------------------
------------------------aaa-ctagagggaccgctg-----tta-ctttct--
---taaa-ccagaggaaggttgcggcaataacaggtctgtgatgccc-ttagatgttccg
g-gctgcacacgtgct-acaa-tg-atta-ttgc-a-gtgagcatctca-----------
----------tttt-tac--------aca--------------------ccgcatg----
-----------------cgcgagtc--------catttattc------------ttt-ct
ctc--------ggg-a----------ttgtt-------tt-aaatgtgta----tctc--
-tgcgc-gcggt-----------------------aaagcctgcttcgaaagtaag----
---------tgggtaatcaattagaa-----------gtaatga-tttcc----------
------ttttt--------tta---------gcacacat-atatac-gg---cgttt---
at-gcccgg---------------g-c-tgccttgttg-tagc---------------tt
ct------------gtg-------------cgt----------ataa-atg---------
------------------------------------------tt-----------tttt-
--------------------------------ccg-t-atg-----tgcga------t--
-tgtcaa-ttca-tgg--t--gg
>86
gtggagtgatctgtctgcttaattgcgtttcac------ta-------------------
---agggcct-ataaa---tttacgtgtgt-----------------tgcg---------
-----------------gcact-----tt-gac-----ccctct----------------
--------------gt--tttttca----------------------gagcgc-gc----
----g-tc-------------------------------ttagttt--------------
-------------------------------gc-tttgctcgcaca-------------a
ttagg-tcctga----------aagcaacgaacgtgaccgca-acctcttgttgccttt-
----------------------------------------at-accaaacacgta-----
--------ttgacttatt--ttta---------------taagaca---------ttcgt
g---------------------aaaaaa-ggcttt-tt----------------------
------------------------------------------------------------
------------------------aaa-ctagagggaccgctg-----tta-ctttct--
---taaa-ccagaggaaggttgcggcaataacaggtctgtgatgccc-ttagatgttccg
g-gctgcacacgtgct-acaa-tg-atta-ttgc-a-gtgagcatctca-----------
----------tttt-tac--------aca--------------------ccgcatg----
-----------------cgcgagtc--------catttattc------------ttt-ct
ctc--------ggg-a----------ttgtt-------tt-aaatgtgta----tctc--
-tgcgc-gcggt-----------------------aaagcctgcttcgaaagtaag----
---------tgggtaatcaattagaa-----------gtaatga-tttcc----------
-----tttttt--------tga---------gcacacat-atatac-gg---cgttt---
at-gcccgg---------------g-c-tgccttgttg-tagc---------------tt
ct------------gtg-------------cgt----------ataa-atg---------
------------------------------------------tt-----------tttt-
--------------------------------ccg-t-atg-----tgcga------t--
-tgtcaa-ttca-tgg--t--gg
>165
gtggagtgatctgtctgcttaattgcgtttcac------ta-------------------
---agggcct-ataaa---tttacgtgtgt-----------------tgcg---------
-----------------gcact-----tt-gac-----ccctct----------------
--------------t-------tta----------------------gagcgc-gc----
----g-tc-------------------------------ttagttt--------------
-------------------------------gc-tttgctcgcaca-------------a
ttagg-tcctga----------aagcaacgaacgtgaccgca-acctcttgttgccttt-
----------------------------------------at-accaaacacgta-----
--------tt-atttatt--ttta---------------taag-ta---------ttcgt
g---------------------aaaaaa-ggcttt-tt----------------------
------------------------------------------------------------
------------------------aaa-ctagagggaccgctg-----tta-ctttct--
---taaa-ccagaggaaggttgcggcaataacaggtctgtgatgccc-ttagatgttccg
g-gctgcacacgtgct-acaa-tg-atta-ttgc-a-gtgagcatctca-----------
----------tttt-tac--------aca--------------------ccgcatg----
-----------------cgcgagtc--------cgtttattc------------ttt-ct
ctc--------ggg-a----------ttgtt-------tt-aaacgtgta----tctc--
-tgcgc-gcggt-----------------------aaagcctgcttcgaaagtaag----
---------tgggtaatcaattagaa-----------gtaatga-tttcc----------
-----tttttt--------tta---------gcacacat-atatac-gg---cgttt---
at-gcccgg---------------g-c-tgccttgttg-tagc---------------tt
ct------------gtg-------------cgt----------ataa-atg---------
------------------------------------------tt-----------tttt-
--------------------------------ccg-t-atg-----tgcga------t--
-tgtcaa-ttca-tgg--t-ggg
>299
gtggagtgatctgtctgcttaattgcgtttcac------ta-------------------
---agggcct-ataaa---tttacgtgtgt-----------------tgcg---------
-----------------gcact-----tt-gac-----ccctc-----------------
------------------tttttaa----------------------gagcgc-gc----
----g-tc-------------------------------ttagttt--------------
-------------------------------gc-tttgctcgcaca-------------a
ttagg-tcctga----------aagcaacgaacgtgaccgca-acctcttgttgccttt-
----------------------------------------at-accaaacacgta-----
--------ttgacttatt--ttta---------------taagaca---------ttcgt
g---------------------aaaaaa-ggcttt-tt----------------------
------------------------------------------------------------
------------------------aaa-ctagagggaccgctg-----tta-ctttct--
---taaa-ccagaggaaggttgcggcaataacaggtctgtgatgccc-ttagatgttccg
g-gctgcacacgtgct-acaa-tg-atta-ttgc-a-gtgagcatctca-----------
----------tttt-cac--------aca--------------------ccgcatg----
-----------------cgcgagtc--------cgtttattc------------ttt-ct
ctc--------ggg-a----------ttgtt-------tt-aaacgtgta----tctc--
-tgcgc-gcggt-----------------------aaagcctgcttcgaaagtaag----
---------tgggtaatcaattagaa-----------gtaatga-tttcc----------
-----tttttt--------tta---------gcacacat-atatac-gg---cgttt---
at-gcccgg---------------g-c-tgccttgttg-tagc---------------tt
ct------------gtg-------------cgt----------ataa-atg---------
------------------------------------------tt-----------tttt-
--------------------------------ccg-t-atg-----tgcga------t--
-tgtcaa-ttca-tgg--t-ggg
>78
gtggagtgatctgtctgcttaattgcgtttcac------ta-------------------
---agggcct-ataaat--tttacgtgtgt-----------------tgcg---------
-----------------gcact-----tt-gac-----ccctcg----------------
--------------ctattttttaat------------a------gcaagcgc-gc----
----g-tc-------------------------------ttagttt--------------
-------------------------------gc-ttagctcacaca-------------a
ttagg-tcctga----------aagcaacgaacgtgaccgca-acctcttgttgccttt-
----------------------------------------at-taccaacgca-t-----
--------tacacacatt--ct-----------------atgtgtg---------tgtgc
t---------------------tacaaa-ggcttt-tt----------------------
------------------------------------------------------------
------------------------aaa-ctagagggaccgctg-----tta-ctttct--
---taaa-ccagaggaaggttgcggcaataacaggtctgtgatgccc-ttagatgttccg
g-gctgcacacgtgct-acaa-tg-atta-ttgc-a-gtgagcatctcatttt-------
--------tttttt-gac--------aca--------------------ccgcata----
-----------------cgcgagtc--------catttattt------------aacact
ctc--------gggtg----------ttttt-------tt-aaatgtgta---ttctc--
-tgcga-gcggt-----------------------aaagcctgcttcgagagcaag----
---------tgggtaatcaattagaa-----------gtaatga-tttcc----------
----ttttttt--------cca---------gcacaaat-atatac-gg---cgttt---
at-acccgg---------------g-cttgccttgttg-taag---------------ct
tt-----------tgtg-------------cgt----------atag-atg---------
------------------------------------------tt-----------tttt-
--------------------------------ccg-t-atg-----tgcga------t--
-tgtcaa-ttca-tgg--t--gg
>DQ408655-Rotaliida
gtggagtgatctgtctgcttaattgcgtttcac------ta-------------------
---agggcct-ataatt--cttacgtgtgt-----------------tgca---------
-----------------gcact-----tt-gac-----ccctc-----------------
-----------------------------------agca------atgagcgc-gc----
----g-tc-------------------------------ttagttt--------------
-------------------------------gc--ttgctcgcaca-------------a
ttagg-tcctga----------aagcaacgaacgtgaccgca-acctcttgttgccttt-
----------------------------------------at-acc-aacatgtt-----
--------ttgtttatgt--cttt---------------atagata---------ttcat
g---------------------aaaaaa-ggcttt-t-----------------------
------------------------------------------------------------
------------------------aaa-ctagagggaccgctg-----tta-ctttct--
---taaacccagaggaaggttgcggcaataacaggtctgtgatgccc-ttagatgttccg
g-gctgcacacgtgct-acaa-tg-atta-ttgc-a-gtgagcatctca-----------
----------tttt-tac--------aca--------------------ccgcatg----
-----------------cgcgagtc--------tatttattc------------gtg-tt
cgc--------acg---------------tt-------tt-aaatatgta----tttc--
-tgcgc-gcggt-----------------------aaagcctgcttcgaaagtaag----
---------tgggtaatcaattagaa-----------gtaatga-tttcc----------
-----tttttt--------tta---------gcacacat-atatac-gg---cgtct---
at-gcccgg---------------g-c-tgccttgttg-tagc---------------tt
tt------------gtg-------------cgt----------atag-atg---------
------------------------------------------tt-----------tttt-
--------------------------------ccg-t-atg-----tgcga------t--
-tgtcaa-ttca-tgg--t-ggg
>DQ408650-Rotaliida
gtggagtgatctgtctgcttaattgcgtttcac------ta-------------------
---agggcct-ataaa---tttacgtgtgt-----------------tgcat--------
----------------cgcact-----tt-gac-----ccctt-----------------
------------------tctttaat-----------ta------gagagcgc-gt----
----g-cc-------------------------------ttagtttt-------------
------------------------------cgc-tttgctcataca-------------a
ttagg-tcctga----------aagcaacgaacgtgaccgca-acctcttgttgccttt-
----------------------------------------at-accaaacatgtt-----
--------ttgcgtcaat--tttt------------acgaattgcg----cgcatttcat
g---------------------aaaaaa-ggcttt-tt----------------------
------------------------------------------------------------
------------------------aaa-ctagagggaccgctg-----tta-ctttct--
---taaa-ccagaggaaggttgcggtaataacaggtctgtgatgccc-ttagatgttccg
g-gctgcacacgtgct-acaa-tg-atta-ttgc-a-gtgagcatctca-----------
----------tttt-tac--------aca--------------------ccgcatg----
-----------------cgcgagtc--------catttattc------------a---cc
ttc--------ggg-------------tgtt-------tt-aaatgtgta----tctc--
-tgcgc-gcggt-----------------------aaagcctgcttcgacagtaag----
---------tgggtaatcaattagaa-----------gtaatga-tttcc----------
-----tttttt--------tta---------gcacacat-atatac-gg---cgtct---
at-gcccgg---------------g-t-taccttgttg-tagc---------------tt
tt------------gtg-------------cgt----------atag-atg---------
------------------------------------------tt-----------tttt-
--------------------------------ccg-t-atg-----tgcga------t--
-tgtcaa-ttca-tgg--t-ggg
>DQ408657-Rotaliida
gtggagtgatctgtctgcttaattgcgtttcac------ta-------------------
---agggcct-ataaa---tttacgtgtgt-----------------tgcg---------
-----------------gctct-----tt-gac-----ccctt-----------------
------------------tcttttttacc-------gaa------gaaagcgc-gc----
----g-tc-------------------------------ttagtttt-------------
-------------------------------gc-tttgctcacaca-------------a
ttagg-tcctga----------aagcaacgaacgtgaccgca-acctcttgttgccttt-
----------------------------------------at-accaaacatgtt-----
------------tgctat--tttt-----------aacgatacgca---------ttcat
g---------------------aaaaaa-ggcttt-tt----------------------
------------------------------------------------------------
------------------------aaa-ctagagggaccgctg-----tta-ctttct--
---taaa-ccagaggaaggttgcggcaataacaggtctgtgatgccc-ttagatgttccg
g-gctgcacacgtgct-acaa-tgaagta-ttgc-a-gtgagcatctca-----------
----------tttt-tac--------aca--------------------ccgcatg----
-----------------cgcgagtc--------catttattc------------a---ct
tc----------gg-------------tgtt-------tt-aaatgtgta----tctc--
-tgcgc-gcggt-----------------------aaagcctgcttcgaaagtaag----
---------tgggtaatcaattagaa-----------gtaatga-tttcc----------
------ttttt--------tta---------gcacacat-atatac-gg---cgtct---
at-atccgg---------------g-t-taccttgttg-taac---------------tt
tt------------gtg-------------tgt----------atag-atg---------
------------------------------------------tt-----------tttt-
--------------------------------ccg-t-atg-----tgcga------t--
-tgtcaa-ttca-tgg--t-ggg
>EF534075-Rotaliida
gtggagtgatctgtctgcttaattgcgtttcac------ta-------------------
---agaatct-atcaa-----tacgtgcgt-----------------tgcg---------
-----------------gcact-----tt-gac-----ccctc-----------------
------------------tct--------------------------gagcgc-gc----
----g-tc-------------------------------ttagtt---------------
-------------------------------gc-ttagctcgcaca-------------a
ttagg-ttctga----------aagcaacgaacgtgaccgca-acctcttgttgccttt-
----------------------------------------at-accaaacatttt-----
------------tgctgt--tctcagca---------------------------ttaat
g---------------------caaaaa-ggcttt-tt----------------------
------------------------------------------------------------
------------------------aaa-ctagagggaccgctg-----tta-ctttct--
---taaa-ccagaggaaggttgcggcaataacaggtctgtgatgccc-ttagatgttccg
g-gctgcacacgtgct-acaa-tg-attg-ttgc-a-gtgagcatctca-----------
----------tttt-tac--------aca--------------------ccgcatg----
-----------------cgcgagtc--------cgtttattc------------a---ct
tc----------gg-------------tgtt-------tt-aaacgtgta----tttc--
-tgcgc-gcggt-----------------------aaagcctgcttcgagagtaag----
---------tgggtaatcaattagaa-----------gtaacga-tttcc----------
----------t--------tta---------gcacacat-atatac-gg---cgtct---
at-gcccgg---------------g-t-tgccttgttg-taac---------------tt
ct------------gtg-------------cgt----------atag-atg---------
------------------------------------------tt-----------tttt-
--------------------------------ccg-t-atg-----tgcga------t--
-tgtcaa-ttca-tgg--t-ggg
>DQ408646-Rotaliida
gtggagtgatctgtctgcctaattgcgtttcac------ca-------------------
---agggcct-ataat---tttacgtgtgt-----------------tgcg---------
-----------------gcacc-----tt-gac-----ccctc-----------------
-----------------ttttttta--------------------aagagcgc-gt----
----g-tc-------------------------------ttggttt--------------
-------------------------------gc-ttagctcgcaca-------------a
ttagg-tcctga----------aagcaacgaacgtgaccgca-acctcttgttgccttt-
----------------------------------------at-accaaacgtgca-----
--------tatgtaattt--tttt-------------aaattgctt---------tgcgc
g---------------------caaaaa-ggcttt-tt----------------------
------------------------------------------------------------
------------------------aaa-ctagagggaccgctg-----tta-ctttct--
---taaa-ccagaggaaggttgcggcaataacaggtctgtgatgccc-ttagatgttccg
g-gctgcacacgtgct-acaa-tg-atta-ttgc-a-gtgagcatctca-----------
---------ttttt-tac--------aca--------------------ccgcata----
-----------------cgcgagac--------catttattc------------a---cc
ttc--------ggg-------------tgct-------tt-aaatgtgtt---ttctc--
-tgcga-gcggt-----------------------aaagcctgcttcgaaagtaag----
---------tgggtaatcaattagaa-----------gtaatga-tttcc----------
------ttttt--------tta---------gcacacat-atatac-gg---cgtct---
at-gcccgg---------------g-t-taccttgttg-tagc---------------tt
tt------------gtg-------------cgt----------atag-atg---------
------------------------------------------tt-----------tttt-
--------------------------------ccg-t-atg-----tgcga------t--
-tgtcaa-ttca-tgg--t-ggg
>HE998671-Rotaliida
gtggagtgatctgtctgcttaattgcgtttcac------ta-------------------
---agggcct-ataaa----ttacgtgtgt-----------------tgcg---------
-----------------gtact-----tt-gac-----ccctc-----------------
-----------------ttttttcacgag----------------aagagcgc-gt----
----g-tc-------------------------------ttagttt--------------
-------------------------------gc-ttagctcacaca-------------a
ttaggctcctga----------aagcaacgaacgtgaccgca-acctcttgttgccttt-
----------------------------------------at-accaaacatgga-----
------------tattct--cttcggagggt------------------------ttcat
g---------------------aaaaaa-ggcttt-tt----------------------
------------------------------------------------------------
------------------------aaa-ctagagggaccgctg-----tta-cttcct--
---taaa-ccagaggaaggttgcggcaataacaggtctgtgatgccc-ttagatgttccg
g-gctgcacacgtgct-acaa-tg-atta-ttgc-a-gtgagcatctca-----------
---------ttttt-tac--------aca--------------------ccgcata----
-----------------cgcgagtc--------catttattc-------a--------ct
ctc--------ggg-------------tgct-------tt-aaatgtgca----tctc--
-tgcga-gcggt-----------------------aaagcctgcttcgaaagtaag----
---------tgggtaatcaattagaa-----------gtaatga-tttcc----------
----ttttttt--------cta---------gcacacat-atatac-gg---cgttt---
at-acccgg---------------g-c-tgccttgttg-tagc---------------tt
tt------------gtg-------------cgt----------atag-atg---------
------------------------------------------tt-----------tttt-
--------------------------------ccg-t-atg-----tgcga------t--
-tgtcaa-ttca-tgg--t-ggg
>8
gtggagtgatctgtctgcttaattgcgtttcac------ta-------------------
---agggcct-ataat---ttaacgtgtgt-----------------tgcg---------
-----------------gcact-----tt-gac-----ccctc-----------------
-----------------------------------------ttcattgagcgc-gc----
----g-tc-------------------------------ttagttt--------------
-------------------------------gc-ttagctcacaca-------------a
ttagg-tcctga----------aagcaacgaacgtgaccgca-acctcttgttgccttt-
----------------------------------------at-accaaacacgtt-----
------------tgctct--ttt------------------gagct---------ttcgt
g---------------------caaaaa-ggcttt-tt----------------------
------------------------------------------------------------
------------------------aaa-ctagagggaccgctg-----tta-ctttct--
---taaa-ccagaggaaggttgcggcaataacaggtctgtgatgccc-ttagatgttccg
g-gctgcacacgtgct-acaa-tg-atta-ttgc-a-gtgagcatctca-----------
---------ttttt-tat--------aca--------------------ccgcctt----
-----------------cacgaggc--------catttattc------------attgtc
ctc--------ggcgt----------ttgct-------tt-aaatgtgca----tctc--
-tgtga-gcggt-----------------------aaagcctgcttcgacagtaag----
---------tgggtaatcaattagaa-----------gtaatga-tttcc----------
----ttttttt--------cca---------gcacacat-atatac-gg---cgttt---
at-acccgg---------------g-ctatccttgttggtagc---------------tt
tt------------gtg-------------tgt----------atag-atg---------
------------------------------------------tt-----------tttt-
--------------------------------ccg-t-atg-----tgcaa------t--
-tgtcaa-ttca-tgg--t-ggg
>276
gtggagtgatctgtctgcttaattgcgtttcac------ta-------------------
---agggcct-ataaa---tttacgtgtgt-----------------tgcg---------
-----------------gcact-----tt-gac-----ccctc-----------------
-----------------------------------------ttc--tgagcgc-gc----
----g-tc-------------------------------ttagttt--------------
-------------------------------gc-tttgctcgcaca-------------a
ttagg-tcctga----------aagcaacgaacgtgaccgca-acctcttgttgccttt-
----------------------------------------at-accaaacacgtt-----
------------tgctct--ttt------------------gagct---------ttcgt
g---------------------caaaaa-ggcttt-tt----------------------
------------------------------------------------------------
------------------------aaa-ctagagggaccgctg-----tta-ctttct--
---taaa-ccagaggaaggttgcggcaataacaggtctgtgatgccc-ttagatgttccg
g-gctgcacacgtgct-acaa-tg-atta-ttgc-a-gtgagcatctca-----------
---------ttttt-tat--------aca--------------------ccgcctt----
-----------------cacgaggc--------catttattc------------attgtc
ctc--------gggct----------ttgct-------tt-aaatgtgca----tctc--
-tgtga-gcggt-----------------------aaagcctgcttcgacagtaag----
---------tgggtaatcaattagaa-----------gtaatga-tttcc----------
----ttttttt--------cca---------gcacacat-atatac-gg---cgttt---
at-acccgg---------------g-ctatccttgttggtagc---------------tt
tt------------gtg-------------tgt----------atag-atg---------
------------------------------------------tt-----------tttt-
--------------------------------ccg-t-atg-----tgcaa------t--
-tgtcaa-ttca-tgg--t-ggg
>24
gtggagtgatctgtctgcttaattgcgtttcac------ta-------------------
---agggcct-ataat---ttaacgtgtgt-----------------tgcg---------
-----------------gcact-----tt-gac-----ccctc-----------------
-----------------------------------------ttcactgagcgc-gc----
----g-tc-------------------------------ttagttt--------------
-------------------------------gc-ttagctcacaca-------------a
ttagg-tcctga----------aagcaacgaacgtgaccgca-acctcttgttgccttt-
----------------------------------------at-accaaacacgtt-----
------------tgctct--tttt---------------tggagct---------ttcgt
g---------------------caaaaa-ggcttt-tt----------------------
------------------------------------------------------------
------------------------aaa-ctagagggaccgctg-----tta-ctttct--
---taaa-ccagaggaaggttgcggcaataacaggtctgtgatgccc-ttagatgttccg
g-gctgcacacgtgct-acaa-tg-atta-ttgc-a-gtgagcatctca-----------
---------ttttt-tat--------aca--------------------ccgcctt----
-----------------cacgaggc--------catttattc------------attgtc
ctc--------gggct----------ttgct-------tt-aaatgtgca----tctc--
-tgtga-gcggt-----------------------aaagcctgcttcgacagtaag----
---------tgggtaatcaattagaa-----------gtaatga-tttcc----------
----ttttttt--------cca---------gcacacat-atatac-gg---cgttt---
at-acccgg---------------g-ctatccttgttggtagc---------------tt
tt------------gtg-------------tgt----------atag-atg---------
------------------------------------------tt-----------tttt-
--------------------------------ccg-t-atg-----tgcaa------t--
-tgtcaa-ttca-tgg--t--gg
>252
gtggagtgatctgtctgcttaattgcgtttcac------ta-------------------
---agggcct-ataaa---tttacgtgtgt-----------------tgcg---------
-----------------gcact-----tt-gac-----ccctc-----------------
-----------------------------------------tttttagagcgc-gc----
----g-tc-------------------------------ttagttt--------------
-------------------------------gc-ttagctcacaca-------------a
ttagg-tcctga----------aagcaacgaacgtgaccgca-acctcttgttgccttt-
----------------------------------------at-accaaacacgtt-----
------------tgctct--tttt---------------tggagct---------ttcgt
g---------------------caaaaa-ggcttt-tt----------------------
------------------------------------------------------------
------------------------aaa-ctagagggaccgctg-----tta-ctttct--
---taaa-ccagaggaaggttgcggcaataacaggtctgtgatgccc-ttagatgttccg
g-gctgcacacgtgct-acaa-tg-atta-ttgc-a-gtgagcatctca-----------
---------ttttt-tat--------aca--------------------ccgcctt----
-----------------cacgaggc--------catttattc------------attgtc
ctc--------ggcgt----------ttgct-------tt-aaatgtgca----tctc--
-tgtga-gcggt-----------------------aaagcctgcttcgacagtaag----
---------tgggtaatcaattagaa-----------gtaatga-tttcc----------
---tttttttg--------cca---------gcacacat-atatac-gg---cgttt---
at-acccgg---------------g-ctatccttgttggtagc---------------tt
tt------------gtg-------------tgt----------atag-atg---------
------------------------------------------tt-----------tttt-
--------------------------------ccg-t-atg-----tgcaa------t--
-tgtcaa-ttca-tgg--t-ggg
>246
gtggagtgatctgtctgcttaattgcgtttcac------ta-------------------
---agggcct-ataaa---tttacgtgtgt-----------------tgcg---------
-----------------gcact-----tt-gac-----ccctc-----------------
-----------------------------------------tttttagagcgc-gc----
----g-tc-------------------------------ttagttt--------------
-------------------------------gc-ttagctcacaca-------------a
ttagg-tcctga----------aagcaacgaacgtgaccgca-acctcttgttgccttt-
----------------------------------------at-accaaacacgtt-----
------------tgctct--ttt------------------gagct---------ttcgt
g---------------------caaaaa-ggcttt-tt----------------------
------------------------------------------------------------
------------------------aaa-ctagagggaccgctg-----tta-ctttct--
---taaa-ccagaggaaggttgcggcaataacaggtctgtgatgccc-ttagatgttccg
g-gctgcacacgtgct-acaa-tg-atta-ttgc-a-gtgagcatctca-----------
---------ttttt-tat--------aca--------------------ccgcctt----
-----------------cacgaggc--------catttattc------------actgtc
ctc--------gggct----------ttgct-------tt--aatgtgca----tctc--
-tgtga-gcggt-----------------------aaagcctgcttcgacagtaag----
---------tgggtaatcaattagaa-----------gtaatga-tttcc----------
---cttttttt--------cca---------gcacacat-atatac-gg---cgttt---
at-acccgg---------------g-ctatccttgttggtagc---------------tt
tt------------gtg-------------tgt----------atag-atg---------
------------------------------------------tt-----------tttt-
--------------------------------ccg-t-atg-----tgcaa------t--
-tgtcaa-ttca-tgg--tgggg
>300
gtggagtgatctgtctgcttaattgcgtttcac------ta-------------------
---agggcct-ataat---ttaacgtgtgt-----------------tgcg---------
-----------------gcact-----tt-gac-----ccctc-----------------
-----------------------------------------ttcattgagcgc-gc----
----g-tc-------------------------------ttagttt--------------
-------------------------------gc-ttagctcacaca-------------a
ttagg-tcctga----------aagcaacgaacgtgaccgca-acctcttgttgccttt-
----------------------------------------at-accaaacacgtt-----
------------tgctct--tttt---------------tggagct---------ttcgt
g---------------------caaaaa-ggcttt-tt----------------------
------------------------------------------------------------
------------------------aaa-ctagagggaccgctg-----tca-acttct--
---taaa-ccagaggaaggttgcggcaataacaggtctgtgatgccc-ttagatgttccg
gggctgcacacgtgct-acaa-tg-atta-ttgc-a-gtgagca-ctca-----------
---------ttttt-tat--------aca--------------------ccgcctt----
-----------------cacgaggc--------catttattc------------attgtc
ctc--------ggc------------ttgct-------tt-aaatgtgca----tctc--
-tgtga-gcggt------------------------aagcctgcttcgacagtaag----
---------tgggtaatcaattagaa-----------gtaatga-tttcc----------
---tttttttg--------cca---------gcacacat-atatac-gg---cgttt---
at-acccgg---------------g-ctatccttgttggtagc---------------tt
tt------------gtg-------------tgt----------atag-atg---------
------------------------------------------tt-----------tttt-
--------------------------------ccg-t-atg-----tgcaa------t--
-tgtcaa-ttca-tgg--t-ggg
>HE998670-Rotaliida
gtggagtgatctgtctgcttaattgcgtttcac------ta-------------------
---agggcct-ataat---ttaacgtgtgt-----------------tgcg---------
-----------------gcact-----tt-gac-----ccctc-----------------
-----------------------------------------ttcgcggagcgt-gc----
----g-tc-------------------------------ttggctt--------------
-------------------------------gt-ttagctcacaca-------------a
ttagg-tcctga----------aagcaacgaacgtgaccg-a-acctcttgttgccttt-
----------------------------------------at-accaaacacagt-----
--------ctgttccttt--ctct------------cgaaagggct---------gccgt
g---------------------aaaaaa-ggcttt-tt----------------------
------------------------------------------------------------
------------------------aaa-ctagagggaccgctg-----tta-ctttct--
---taaa-ccagaggaaggttgcggcaataacaggtctgtgatgccc-ttagatgttccg
g-gctgcacacgtgct-acaa-tg-atta-ttgc-a-gtgagcatctca-----------
---------ttttt-tac--------aca--------------------ccgcatt----
-----------------cacgagtc--------catttattc------------att-cc
ttc--------ggg-----------tttgct-------tt-aaatgtgca----tctc--
-tgtga-gcggt-----------------------aaagcctgcttcgaaagtaag----
---------tgggtaatcaattagga-----------gtaatga-tttcc----------
----ttttttt--------tca---------gcacacat-atatac-gg---cgttt---
at-acccgg---------------g-ctgtccttgttgatagc---------------tt
tt------------gtg-------------tgt----------atag-atg---------
------------------------------------------tt-----------tttt-
--------------------------------ccg-t-atg-----tgcaa------t--
-tgtcaa-ttca-tgg--t-ggg
>KJ633130_Gconglomerata
gtggagtgatctgtctgcttaattgcgtttcac------ta-------------------
---agggctc-ataat---taattgtatgt-----------------ttcatttg-----
----------------cactct-----tt-gac-----ccctt-----------------
-----------------cttcacgg----------------------aagcgt-gt----
----g-tc-------------------------------ttagaaat-------------
------------------------------tgc-agtgagcgtact-------------t
ttggg-tcctga----------aagcaacgaacgtgaccgca-acctcttgttgccttt-
----------------------------------------attaccaaacgcatt-----
--------ttccactttt--tgtg---------------------------tgaatttgc
a---------------------aaaaaa-ggcttt-ct----------------------
------------------------------------------------------------
------------------------aaa-ctagagggaccgctg-----tta-ctttct--
---taaa-ccagaggaaggttgcggcaataacaggtctgtgatgccc-ttagatgttccg
g-gctgcacacgtgct-acaa-tg-atca-gtac-a-gtgagcatctca-----------
---------ttttt-tac--------aca--------------------ccgcatg----
-----------------cgcgagtc--------catttattc------------a---tc
ttc--------gga-------------tgct-------tt-aaatgtgca----tctc--
-tgcgc-gcggt-----------------------aaagcctgcttcgaaagtaag----
---------tgggtaatcaattagaa-----------gtaatga-tttcc----------
-------tttt--------tta---------gcacacat-atatac-gg---cattt---
at-gcccgg---------------g-c-tgccttgttg-tagc---------------tt
tt------------gtg-------------cgc----------ataa-gtg---------
------------------------------------------tt-----------tttt-
--------------------------------ccg-t-atg-----tgcga------t--
-tgtcaa-ttca-tgg--t-ggg
>AJ318226-Rotaliida
gtggagtgatctgtctgcttaattgcgtttcac------ta-------------------
---agggcct-ataaa---tttacgtatgt-----------------tgcg---------
-----------------gcact-----tt-gac-----ccctc-----------------
-----------------------------------------ttaattgagcgc-gt----
----g-tc-------------------------------tttgatt--------------
-------------------------------gc-ttagctcataca-------------a
ttagg-tcctga----------aagcaacgaacgtgaccgca-acctcttgttaccttt-
----------------------------------------ataaccaaacacgtg-----
-----cagtaataattct--tattatctcgc------------------------ttcgt
g---------------------caaaaa-ggcctt-tt----------------------
------------------------------------------------------------
------------------------aaa-ctagagggaccgctg-----tta-ctttct--
---taaa-ccagaggaaggttgcggcaataacaggtctgtgatgccc-ttagatgttccg
g-gctgcacacgtgct-acaa-tg-atta-ttgc-a-gtgagcatctca-----------
----------tttt-tac--------aca--------------------ccgcatg----
-----------------cgcgagtc--------tatttattc------------acc-at
ctt--------gtg-------------tgtt-------tt-aaatatgta----tctc--
-tgcgc-gcggt-----------------------aaagcctgcttcgaaagtaag----
---------tgggtaatcaattagaa-----------gtaatga-tttcc----------
-------ttat--------ata---------gcacacat-atatac-gg---catct---
tt-acccgg---------------c-c-tgccttgttgcaggt---------------tt
ct-----------tgtg-------------tgt----------attg-atg---------
------------------------------------------tt-----------tttt-
--------------------------------ccg-t-atg-----tgcga------t--
-tgtcaa-ttca-tgg--t-ggg
>AJ879132-Rotaliida
gtggagtgatctgtctgcttaattgcgtttcac------ta-------------------
---agggcct-ataaa---tttacgtatga-----------------tgcg---------
-----------------gcgct-----tt-gac-----ccctc-----------------
-----------------------------------------ttaattgagcgc-gt----
----g-tc-------------------------------tttgttt--------------
-------------------------------gc-ttagctcataca-------------a
ttagg-tcctga----------aagcaacgaacgtgaccgca-acctcttgttgcctct-
----------------------------------------at-accaaacacatg-----
--------gttgtatctt--tatgattacgc------------------------tttgt
g---------------------caaaga-ggcctt-tt----------------------
------------------------------------------------------------
------------------------aaa-ctagagggaccgctg-----tta-ctttct--
---taaa-ccagaggaaggttgcggcaataacaggtctgtgatgccc-ttagatgttccg
g-gctgcacacgtgct-acaa-tg-attatttgc-a-gtgagcatctca-----------
----------ttct-tac--------aca--------------------ccgcatgc---
-----------------cgcgagtc--------tatttattc------------acc--t
tta--------gtg-------------tgct-------ttaaaatatgta----tctc--
ttgcgc-gcggt-----------------------aaagcctgcttcgaaagtaag----
---------tgggtaatcaattagaa-----------gtaatga-tttcc----------
-------ttat--------ata---------gcacacat-atatac-gg---catct---
tt-acccgg---------------c-t-taccttgttgtaagt---------------tt
ct-----------tgtg-------------tgt----------attg-atg---------
------------------------------------------tt-----------tttt-
--------------------------------ccg-t-atg-----tgcga------t--
-tgtcaa-ttca-tgg--t-ggg
>DQ408645-Rotaliida
gtggagtgatctgtctgcttaattgcgtttcac------ta-------------------
---agggtcc-ataaa---tttatgtatgt-----------------tgcg---------
-----------------acgca-----tt-gac-----ccctc-----------------
----------------atttaattat---------------------gagcgctgc----
----g-tc-------------------------------tttgtc---------------
-------------------------------gt-ttagctcatgcg-------------a
ttgga-tcctga----------aagcaacgaacgtgaccgca-acctcttgttgccttt-
----------------------------------------at-accaaacacttt-----
--------tatatgctgc--gtacagttaa---tcctgtatgtatt-gtactgtaattgt
g---------------------caaaaa-ggcttt-tt----------------------
------------------------------------------------------------
------------------------aaa-ctagagggaccgctg-----tta-ctttct--
---taaa-ccagaggaaggttgcggcaataacaggtctgtgatgccc-ttagatgttccg
g-gctgcacacgtgct-acaa-tg-atta-ttgc-a-gtgagcatctca-----------
----------tatt-cat--------aca--------------------tcgcatg----
-----------------cgcgagtc--------catttattc------------tgtgct
ttc--------gggca----------ctgtt-------tt-aaatgtgta----tctc--
-tgcgc-gcgat-----------------------aaagcctacttcgaaagtaag----
---------tgggtaatcaattagaa-----------gtaatga-tttcc----------
----ttaattt--------ata---------gcacacat-atatac-gg---cagct---
tt-acccag---------------c-c-agccttgttgctgga---------------tc
tt------------gtg-------------tgt----------attg-ctg---------
------------------------------------------ct-----------tttt-
--------------------------------ccg-t-atg-----tgcaa------t--
-tgtcaa-ttca-tgg--t-ggg
>AJ879137-Rotaliida
gtggagtgatctgtctgcttaattgcgtttcac------ta-------------------
---aaggtct-ataat---ttaacgtatgt-----------------tgct---------
----------------ggcgct-----tt-gac-----ccctc-----------------
-----------------attaattt----------------------gagcgc-gt----
----g-tc-------------------------------ttagttat-------------
-------------------------------gc-ttagctcataca-------------t
ttaga-ccttga----------aagcaacgaacgtgaccgca-acctcttgttgccttt-
----------------------------------------at-accaaatgcgtc-----
--------atacgatttt--tatc--------------------------gcaatgtcgc
a---------------------caaaaa-ggcctt-tt----------------------
------------------------------------------------------------
------------------------aaa-ctagagggaccgctg-----tta-ctttct--
---taaa-ccagaggaaggttgcggcaataacaggtctgtgatgccc-ttagatgttccg
g-gctgcacacgtgct-acaa-tg-atta-ttgc-a-gtgagcatctca-----------
--------ttttat-tac--------aca--------------------ccgcatg----
-----------------cgcgagtc--------catttattc------------a---ct
tc-------------g----------gtgct-------tt-aaatgtgta----tctc--
-tgcgc-gcggt-----------------------aaagcctgcttcgaaagtaag----
---------tgggtaatcaattagaa-----------gtaatga-tttcc----------
---ttttttta--------ttc---------gcacacat-atatac-gg---caact---
tt-acccgg---------------c-c-tgccttgttg-cagt---------------gt
ctc----------tgtg-------------tgt----------attg-ttg---------
-----------------------------------------ttt-----------tttt-
--------------------------------ccg-t-atg-----tgcaa------t--
-tgtcaa-ttca-tgg--t-ggg
>DQ408638-Rotaliida
gtggagtgatctgtctgcttaattgcgttccac------ta-------------------
--ttgggctt-atata---attacgtatgc-----------------tgtta--------
-----------------acgct-----tt-gac-----ccctt-----------------
------------------tctacgga---------------------ttgtgc-gt----
----g-tc-------------------------------tttgtctc-------------
-------------------------------gt-ttaactcataca-------------a
ttaag-ccctga----------aagcaacgaacgtgaccgca-acctcttgttgctctca
ttcatatattatgcattcgtg---------catt------ttattcacatacttt-----
--------tttatattta--ttta---------------------------tcgaattgt
a--------------------ttaagag-agcttt-ct----------------------
------------------------------------------------------------
------------------------aaa-ctagagggaccgctg-----tta-ctttct--
---taaa-ccagaggaaggttgcggcaataacaggtctgtgatgccc-ttagatgttccg
g-gctgcacacgtgct-acaa-tg-atta-ttgc-a-gtgagcatctca-----------
---------ttttt-tac--------aca--------------------tcgcatg----
-----------------cgcgagtc--------catttattc------------tttacc
ttc--------gtgta----------ttgct-------tt-aaatgtgta----tctc--
-tgcgc-gcgat-----------------------aaagcctgcttcgaaagtcag----
---------tgggtaatcaattagaa-----------gtaatga-tttcc----------
---gttttattttattatatct---------gcacacat-atatac-gg---cactt---
at-acccgg---------------g-t-aaccttgttg-ttac---------------tt
ct------------gtg-------------tgt----------atac-gtgatatcgttt
tcttgt-----------------------aaa-----actttat-----------atta-
--------------------------------ccg-t-atg-----tgcaa------t--
-tgtcaa-ttca-tgg--t-ggg
>DQ408639-Rotaliida
gtggagtgatctgtctgcttaattgcgtttcac------ta-------------------
--ttgggctt-atata---attacgtatgt-----------------tgtta--------
-----------------acgct-----tt-gac-----ccctt-----------------
------------------tctacgga---------------------ttgtgc-gt----
----g-tc-------------------------------tttgtctc-------------
-------------------------------gt-ttaactcataca-------------a
ttaag-ccctga----------aagcaacgaacgtgaccgca-acctcttgttgctctc-
-----atattaccttatactg---------cata------atatttgaataattt-----
--------attttatttt--ttt---------------------------------ttat
g-------------------tttaagag-agcttt-ct----------------------
------------------------------------------------------------
------------------------aaa-ctagagggaccgctg-----tta-ctttct--
---taaa-ccagaggaaggttgcggcaataacaggtctgtgatgccc-ttagatgttccg
g-gctgcacacgtgct-acaa-tg-atta-ttgc-a-gtgagcatctca-----------
---------ttttt-tac--------aca--------------------tcgcatg----
-----------------cgcgagtc--------catttattcagatatctttcatttact
ttc--------gggtgaatgtagtgtttgct-------tt-aaatgtgta----tctc--
-tgcgc-gcgat-----------------------aaagcctgcttcgaaagtaag----
---------tgggtaatcaattagaa-----------gtaatga-tttcc----------
---tttttttt--------tct---------gcacacat-atatat-gg---cactt---
at-acccgg---------------g-t-aaccttgttg-ttac---------------tt
tt------------gtg-------------cgt----------atac-gtgataatcttt
accga-----------------------------------ttat-----------acta-
--------------------------------cca-t-atg-----tgcaa------t--
-tgtcaa-ttca-tgg--t-ggg
>DQ408640-Rotaliida
gtggagtgatctgtctgcttaattgcgtttcac------ta-------------------
---agggcct-ataca---attacstatgt-----------------tgttatt------
-----------------acact-----tt-gac-----ccctc-----------------
------------------cttcacgg---------------------gtgcgt-gt----
----g-tc-------------------------------tttgactg-------------
-------------------------------tt-tcaactcataca-------------a
ttasg-tcctga----------aagcaacgaacgtgaccgca-acctcttgttgctttc-
-----gtatacccttataaca---------cagt----------ttttatgctct-----
--------tacgtattaa--ttt---------------------------------ctgt
g---------------------caagaa-agcttt-tt----------------------
------------------------------------------------------------
------------------------aaa-ctaragggaccgctg-----tta-tcttct--
---taaa-ccagaggaaggttgcggcaataacaggtctgtgatgccc-ttagatgttccg
g-gctgcacacgtgct-acaa-tg-atta-ttgc-a-gtgagcatctca-----------
---------tttttatat--------aca--------------------ccgcatg----
-----------------cgcgagtc--------catttattcnntttc------tctacc
ttc--------acggg-----tatcgctgtt-------tt-aaatgtgta----tctc--
-tccgc-gcggt-----------------------aaagcctgcttcgagagtaag----
---------tgggtaatcaattagaa-----------gtaatga-ttcct----------
------ttttt--------tct---------gcacacat-atatac-gg---cagtt---
at-acccgg---------------g-t-aaccttgttg-ttac---------------tt
ttc----------tgtg-------------tgt----------atag-ctg---------
--------------------------------------taccct-----------tttt-
--------------------------------ccg-t-atg-----tgcga------t--
-tgtcaa-ttca-tgg--t-ggg
>DQ408641-Rotaliida
gtggagtgatctgtctgcctaattgcgtttcac------ta-------------------
---agggcct-ataca---attacgtatgt-----------------tgttatt------
-----------------gcact-----tt-gac-----ccctc-----------------
------------------cttcgcgg---------------------gtgcgt-gt----
----g-tc-------------------------------tttgactg-------------
-------------------------------ct-tcaactcataca-------------a
ttagg-tcctga----------aagcaacgaacgtgaccgca-acctcttgttgctttc-
-----gtatacccttataaca---------cagttatatttttattttatgctttaccg-
------catatatactaa--ttt--------------------------------gctgt
g---------------------caagaa-agcttt-tt----------------------
------------------------------------------------------------
------------------------aaa-ctagagggaccgctg-----tta-tcttct--
---taaa-ccagaggaaggttgcggcaataacaggtctgtgatgccc-ttagatgttccg
g-gctgcacacgtgct-acaa-tg-atta-ttgc-a-gtgagcatctca-----------
---------tttat-tat--------aca--------------------ccgcatg----
-----------------cgcgagtc--------catttattc----------attttacc
ttc--------ggg----------ttatgct-------tt-aaatgtgta----tctc--
-tgcgc-gcggt-----------------------aaagcctgcttcgaaagtaag----
---------tgggtaatcaattagaa-----------gtaatga-tttcc----------
----ttttttt--------tct---------gcacacat-atatac-gg---cagct---
at-acccgg---------------g-t-aaccttgttg-ttac---------------tt
tt------------gtg-------------cgt----------atag-ttg---------
--------------------------------------taccct-----------tttt-
--------------------------------ccg-t-atg-----tgcga------t--
-tgtcaa-ttca-tgg--t-ggg
>DQ408637-Textulariida
gtggagtgatctgtctgcttaattgcgtttcac------ta-------------------
---agggctt-attaa----ttacgtgtgt-----------------tgta---------
----------------ggtact-----tt-gac-----ccctat----------------
-------------gttgaaatattac--------------------atagtgc-gt----
----g-tc-------------------------------ttagttt--------------
-------------------------------gcttttactcacaca-------------a
ttaag-tcctga----------aagcaacgaacgtgaccgca-acctcttgttgccttt-
----------------------------------------attttataatgtatt-----
-------ttgttaatatt--tatattgcaag------------------------tgcat
g---------------------aaaaaa-ggcttt-tt----------------------
------------------------------------------------------------
------------------------aaa-ctagagggaccgctg-----taa-cttttt--
---taaa-ccagaggaaggttgcggcaataacaggtctgtgatgccc-ttagatgttccg
g-gctgcacacgtgct-acaa-tg-atta-ttgc-a-gtgagcatctca-----------
--------ttttat---t--------aca--------------------ccgcctg----
-----------------cgcgtgtc--------caattattt-----------gcatact
tat--------gtg-----------tgtact-------tt-aattgtgt-----taca--
ttgcgc-gcggt-----------------------aaagcctgcttcgaaagtaag----
---------tgggtaatcaattagaa-----------gtaatga-tttccc---------
------tattt--------ata---------gcacacat-atatgc-gg---catct---
tt-acccgg---------------g-ttaagcttgtct-taac---------------tt
tt------------gtg-------------tgt----------atcg-atg---------
------------------------------------------tt-----------tttt-
--------------------------------ccg-c-atg-----tgcaa------t--
-tgtcaa-ttca-tgg--t-ggg
>HE998672-Textulariida
gtggagtgatctgtctgcttaattgcgtttcac------ta-------------------
---agggctt-aaaaa----ttacgtgtgt-----------------tgtat--------
----------------tgtttt-----tt-gac-----ccctatc---------------
-------------gttgaaatattac-------------------tttagtgc-gt----
----g-tc-------------------------------ttaaatt--------------
-------------------------------gc-gatactcacaca-------------a
ttaag-tcctga----------aagcaacgaacgtgaccgca-acctcttgttgccttt-
----------------------------------------aca-atatacgcg-a-----
-------ttaaatattta--tttat-t----------------------------ttttc
gt--------------------aaaaaa-aggctt-tt----------------------
------------------------------------------------------------
------------------------aaa-ctagagggaccgctg-----taa-cttttt--
---taaa-ccagaggaaggttgcggcaataacaggtctgtgatgccc-ttagatgttccg
g-gctgcacacgtgct-acaa-tg-atta-ttgc-a-gtgagcatctca-----------
---------ttttt-tac--------aca--------------------ccgctag----
-----------------cgcgtgtc--------caattattt-----------gcgtact
ttt--------gtg-----------cgtatt-------tt-aattgtgta--------ca
ttgtgc-gcggt-----------------------aaagcctgcttcgaaagtaag----
---------tgggtaatcaattagaa-----------gtaatga-tttccc---------
-------tttt--------ata---------gcacacat-atatac-gg---catct---
tt-acccgg---------------t-ttgcgcttgtcg-taaa---------------tt
tt------------gtg-------------tgt----------atcg-atg---------
------------------------------------------tt-----------tttt-
--------------------------------ccg-t-atg-----tgcaa------t--
-tgtcaa-ttca-tgg--t-ggg
>HE998673-Textulariida
gtggagtgatctgtctgcttaattgcgtttcac------ta-------------------
---agggctt-aaaaa----ttacgtgtgt-----------------tgtat--------
----------------tgtttt-----tt-gac-----ccctatc---------------
-------------gttgaaatattac------------------gtgtagtgc-gt----
----g-tc-------------------------------ttaaatt--------------
-------------------------------gc-gatactcacaca-------------a
ttaag-tcctga----------aagcaacgaacgtgaccgca-acctcttgttgccttt-
----------------------------------------acatttaaacgcgtg-----
-------ttatgtatttt--tatacat----------------------------ttcac
gt--------------------aaaaaa-aggctt-tt----------------------
------------------------------------------------------------
------------------------aaa-ctagagggaccgctg-----taa-cttttt--
---taaa-ccagaggaaggttgcggcaataacaggtctgtgatgccc-ttagatgttccg
g-gctgcacacgtgct-acaa-tg-atta-ttgc-a-gtgagcatctca-----------
---------tttat-tac--------aca--------------------ccgcatg----
-----------------cgcgtgtc--------caattattt-----------acgtact
attt-----cagtg-----------cgtact-------tt-aattgtgta--------ca
ttgcgc-gcggt-----------------------aaagcctgcttcgaaagtaag----
---------tgggtaatcaattagaa-----------gtaatga-tttccc---------
------aattt--------ata---------gcacacat-atatac-gg---catct---
tt-accccg---------------c-ttgcgcttgtcg-taag---------------tt
tt------------gtg-------------cgt----------atcg-atg---------
------------------------------------------tt-----------tttt-
--------------------------------ccg-t-atg-----tgcaa------t--
-tgtcaa-ttca-tgg--t-ggg
>X86095-Textulariida
gtggagtgatctgtctgcttaattgcgtttcac------ta-------------------
---agggctt-ataaa----ttacgtgtgt-----------------tgca---------
----------------tgtact-----tt-gac-----ccctaa----------------
-------------tctgaaatatggt---------------------tggtgc-gt----
----g-tc-------------------------------ttagttt--------------
-------------------------------ac-tttgctcgcaca-------------a
ttaag-tcctga----------aagcaacgaacgtgaccgca-acctcttgttgccttt-
----------------------------------------agatttaac-----a-----
-------ctgtttagtca--tatttat----------------------------tatgc
atcta------------tcagtaaaaaa-aggctt-tt----------------------
------------------------------------------------------------
------------------------aaa-ctagagggaccgctg-----taa-tctttt--
---taaa-ccagaggaaggttgcggcaataacaggtctgtgatgccc-ttagatgttccg
g-gctgcacacgtgct-acaa-tg-atta-ttgc-a-gtgagcatctca-----------
--------ttttat-tac--------aca--------------------cagcctg----
-----------------cgcgtgtc--------caattatat------------------
----acaatttatg----------ttgtatta------at-aattgtgtg--------ca
ttgcgc-gctgt-----------------------aaagcctgcttcgaaagtaag----
---------tgggtaatcaattagaa-----------gtaatga-tttcctt-------t
attaatttatt--------agt---------gcacaatt-atatac-gg---catct---
tt-acccgg---------------c-ttaagcttgcct-taag---------------tt
tt------------gtg-------------cgt----------atcg-atg---------
------------------------------------------tt-----------tttt-
--------------------------------ccg-t-atg-----tgcaa------t--
-tgtcaa-ttca-tgg--t-ggg
>HE998675-Textulariida
gtggagtgatctgtctgcttaattgcgtttcac------at-------------------
---agggcct-ataaa-----cacgtgtgt-----------------tgcactt------
-----------------tctct-----tt-gac-----cccttc----------------
--------------ttcctttttgga-------------------tttagcgt-gt----
----g-tc-------------------------------tttgagg--------------
-------------------------------at-tatgctcgcaca-------------a
gtagg-tcctga----------aagcaacgaacgtgaccgca-acctcttgttgtcctt-
-----------------------------------------------------------t
a-cacaatccttcgcttt--tgtcttttgac--t---------------------ttcgc
g------------------gagtaacagggactat-ct----------------------
------------------------------------------------------------
------------------------aaa-ctagagggaccgctg-----taa-tctttt--
---taaa-ccagaggaaggttgcggcaataacaggtctgtgatgccc-ttagatgttccg
g-gctgcacacgtgct-acaa-tg-atta-ttgc-a-gtgagcatctca-----------
---------------tactac-----aca--------------------ccgcttg----
-----------------cgcgaagt--------cacttttgc------------------
------------------------gtatctcaa-----ttcgtaattgtg---atctt--
ttgcgc-gcggt-----------------------aaagcctgcttcgaaagtaag----
---------cgggtaatcaattagaa-----------gtaatga-tttcc----------
------ttttt--------ttc---------gcacacat-atatac-gg---cattg---
tt-acccgga--------------a-t-aggctcgttc-ttat---------------tt
tt-----------tgtg-------------tgt----------atca-atg---------
---------------------------------------------------------tt-
--------------------------------ccg-t-atg-----tgcaa------t--
-tgtcaa-ttca-tgg--t-ggg
>HE998674-Textulariida
gtggagtgatctgtctgcttaattgcgtttcac------ta-------------------
---agggctt-atatttataatacgtgtgt-----------------tgac---------
----------------ggcact-----tt-gac-----cccttt----------------
--------------atgttgcattgaaata-----tatgtgatataaatgtgc-gt----
----g-tc-------------------------------ttagtattt------------
------------------------------agcttagtctcgcaca-------------a
atgag-tcctga----------aagcaacgaacgtgaccgca-acctcttgttgccttt-
--------------------------------------caattacacaacattttaaca-
-------ttttatatgtt--attatgt---------------------------------
---------------------taaaaaa-aggcct-tt----------------------
------------------------------------------------------------
------------------------aaa-ctagagggaccgctg-----taa-tctttt--
---taaa-ccagaggaaggttgcggcaataacaggtctgtgatgccc-ttagatgttccg
g-gctgcacacgtgct-acaa-tg-atta-ttgc-a-gtgagcatctca-----------
---------ttttt-tac--------aca--------------------ctgtag-----
-----------------tgcgagtc--------catttattgactt--------aacatt
cac--------gttaa---------tgtact-------tt-aaatgtgtt----actt--
-tgcgc-acagt-----------------------aaancctgcttcgaaagtaag----
---------ngggnaatcaattngaa-----------gtaatga-tttnccgtaaaatat
aaatttattttatatt-taata---------gcacacat-atatac-gg---catct---
tt-acccanc--------------g-cacagctngtctgtcgt---------------tt
n-------------gtg-------------tgt----------attg-atg---------
--------------------------------------taacaa-----------tttt-
--------------------------------ccg-t-atg-----tgcaa------t--
-tgtcaa-ttca-tgg--t-ggg
>HE998676-Textulariida
gtggagtgatctgtctgcttaattgcgtttcac------ta-------------------
---agggctt-aaaatta-----------------------------tgtgctttaata-
---------------------------tt-gac-----ccctcaatt-------------
----------------------------------------tttaattgagtgt-gt-t--
----g-tc----------------------------------------------------
----------------------------------tttattggtact-------------t
ctaag-ctctga----------aagcaacgaacgtgaccgca-accctttgttgccttt-
-------------------------------------------actaaa-----------
--------attttatttt--tttataa----------------------------aatat
a-------------------attaaaaa-ggcttt-tt----------------------
------------------------------------------------------------
------------------------aaa-ctagggggaccgctg-----taa-tctttt--
---taaa-ccagaggaaggttgcggcaataacaggtctgtgatgccc-ttagatgttccg
g-gctgcacacgtgct-acaa-tg-attt-ttgc-a-gtgagcatctca-----------
---------ttttt-aat--------aca--------------------tcgcttg----
-----------------catgatgc--------tttatattt------------------
----------------------aaatttatt-------tttatttatttc----gttcat
ttttgc-gcgat-----------------------aaagcctgcttcgaaagtaag----
---------tgggtaatcaattagaa-----------gtaaaga-tttcc----aaa---
-------tttt--------ata---------gcacaaat-atatac-gg---cattt---
tt-acccggc--------------t-ttttcatttcgaattag---------------tt
tt------------gtg-------------tgt----------atta-atgagttccttt
gtatagtttgtcttttatg---gcattcttat-----acagtac-----------ttta-
--------------------------------tcg-t-atg-----tgcaa------t--
-tgtcaa-ttca-tgg--t-ggg
>59
gtggagtgatctgtctgcttaattgcgtttcag------at-------------------
--aaggatct-atattctttac---agtgt-----------------tgcagt-------
-----------------gt-----aa-tt-gac-----ccctt-----------------
-----------------tctc----------------------acgagagtgt-gt----
----g-tc---------------------------------ttttt--------------
----------------------------------tgcgctcgcac---------acttaa
ttagg-tcctga----------aagcaacgaacgtgaccgca-acctcttgttgcctc--
----------------------------------------atctccccatcacta-----
----------gtagcttc------ggctac--------------------taacgtat--
-----------------------cattgaggcttt-cc----------------------
------------------------------------------------------------
-----------------------aaaa-ctagagggaccgctg-----tca-acttct--
---taaa-ccagaggaaggttgcggcaataacaggtctgtgatgccc-ttagatgttccg
g-gctgcacacgtgct-acaa-tg-attg-ttgc-a-gtgagcatctca-----------
--------attttt-tacc-----taaca--------------------ccgcaca----
-----------------cgtgagt--------acgcatactt------------------
------------------------gtatgtt----cactt--------------------
-tacgcagcggt-----------------------aaagcctgcttcgagagcaag----
---------tgggtaatcaattagaa-----------gtaacga-tttccc---------
----------------aaatta---------gcacactt-atatac-gg---cgttt---
gt-gcccgg---------------g-tttcacttgttg-gaac---------------tt
t------------tgtg-------------cgc----------gcag-atg---------
------------------------------------------tt-----------tttt-
--------------------------------ccg-t-atg-----tgcaa------t--
-tgtcaa-ttca-tgg--t-ggg
>70
gtggagtgatctgtctgcttaattgcgtttcag------at-------------------
--aaggatct-atattctttac---agtgt-----------------tgcagt-------
-----------------gt-----aa-tt-gac-----ccctt-----------------
-----------------tctc----------------------acgagagtgt-gt----
----g-tc----------------------------------tttt--------------
----------------------------------tgcgctcacac----------ttaca
ttagg-tcctga----------aagcaacgaacgtgaccgca-acctcttgttgcctc--
----------------------------------------atctccccatcacta-----
----------gtagcttc------ggctac--------------------taacgtat--
-----------------------cattgaggcttt-cc----------------------
------------------------------------------------------------
-----------------------aaaa-ctagagggaccgctg-----tca-acttct--
---taaa-ccagaggaaggttgcggcaataacaggtctgtgatgccc-ttagatgttccg
g-gctgcacacgtgct-acaa-tg-attg-ttgc-a-gtgagcatctca-----------
--------attttt-tacct----taaca--------------------ccgcaca----
-----------------cgtgagt--------acgcatactt------------------
------------------------gtatgtt-----actt--------------------
-tacgcagcggt-----------------------aaagcctgcttcgagagcaag----
---------tgggtaatcaattagaa-----------gtaacga-tttccc---------
----------------aaatta---------gcacactt-atatac-gg---cgttt---
gt-gcccgg---------------g-tttcacttgttg-gaac---------------tt
t------------tgtg-------------cgc----------gcag-atg---------
-------------------------------------------t-----------tttt-
--------------------------------ccg-t-atg-----tgcaa------t--
-tgtcaa-ttca-tgg--t-ggg
>FJ643286_Gglutinata_I
gtggagtgatctgtctgcttaattgcgtttcag------at-------------------
--aaggatct-atattctttac---agtgc-----------------tgcagt-------
-------c---------gt-----aa-tt-gac-----ccctt-----------------
-----------------tctc----------------------acgagagtgt-gt----
----g-tc----------------------------------tttt--------------
----------------------------------tgcgctcacac---------tttaca
ttagg-tcctga----------aagcaacgaacgtgaccgca-acctcttgttgcctc--
----------------------------------------atctccccatcacta-----
---------ggtagtttc------ggctac-------------------ttaacgtat--
-----------------------cattgaggcttt-cc----------------------
------------------------------------------------------------
-----------------------aaaa-ctagagggaccgctg-----tca-acttct--
---taaa-ccagaggaaggttgcggcaataacaggtctgtgatgccc-ttagatgttccg
g-gctgcacacgtgct-acaa-tg-attg-ttgc-a-gtgagcatctca-----------
--------attttt-tacct----taaca--------------------ccgcaca----
-----------------cgtgag----------tgcatactt------------------
------------------------gtatgtt-----actt--------------------
-tacgcagcggt-----------------------aaagcctgcttcgagagcaag----
---------tgggtaatcaattagaa-----------gtaacga-tttccc---------
----------------aaatta---------gcacactt-atatac-gg---cgttt---
gt-gcccgg---------------g-tttcacttgttg-gaac---------------tt
t------------tgtg-------------cgc----------gcag-atg---------
-------------------------------------------t-----------tttt-
--------------------------------ccg-t-atg-----tgcaa------t--
-tgtcaa-ttca-tgg--t-ggg
>11
gtggagtgatctgtctgcttaattgcgtttcag------at-------------------
--aaggatct-atattctttaca--agtgt-----------------cgcagt-------
-----------------g---t--aa-tt-gac-----ccctc-----------------
-----------------tttc----------------------acgagagtgc-gt----
----g-tc---------------------------------ttttt--------------
----------------------------------tgcgctcgcac---------tttaca
ttagg-tcctga----------aagcaacgaacgtgaccgca-acctcttgttgcctc--
----------------------------------------atctcccaacattc------
-----------tttcctt----cgggttag--------------------ata-tttc--
-----------------------cattgaggcttt-cc----------------------
------------------------------------------------------------
-----------------------aaaa-ctagagggaccgctg-----tca-acttct--
---taaa-ccagaggaaggttgcggcaataacaggtctgtgatgccc-ttagatgttccg
g-gctgcacacgtgct-acaa-tg-attg-ttgc-a-gtgagcatctca-----------
--------attttt-tacc-----taaca--------------------ccgcaca----
-----------------cgtgagt--------ttgcatactt------------------
------------------------gtatgct---atactt--------------------
-tacgcagcggt-----------------------aaagcctgcttcgagagcaag----
---------tgggtaatcaattagaa-----------gtaacga-tttccc---------
----------------aaatta---------gcacactt-atatac-gg---cgttt---
gt-gcccgg---------------g-tttcacttgttg-gaac---------------tt
t------------tgtg-------------cgc----------gcag-atg---------
-----------------------------------------ttt-----------tttt-
--------------------------------ccg-t-atg-----tgcaa------t--
-tgtcaa-ttca-tgg--t-ggg
>Z83974_Gglutinata_III
gtggagtgatctgtctgcttaattgcgtttcag------at-------------------
--aaggatct-atattctttaca--agtgt-----------------cgcagt-------
-----------------g---t--aa-tt-gac-----ccctc-----------------
-----------------tttc----------------------acgagagtgt-gt----
----g-tc---------------------------------ttttt--------------
----------------------------------tgcgctcgcac---------tttaca
ttagg-tcctga----------aagcaacgaacgtgaccgca-acctcttgttgcctc--
----------------------------------------atctcccaacattc------
-----------tttcctt----cgggttag--------------------ata-tttc--
-----------------------cattgaggcttt-cc----------------------
------------------------------------------------------------
-----------------------aaaa-ctagagggaccgctg-----tca-acttct--
---taaa-ccagaggaaggttgcggcaataacaggtctgtgatgccc-ttagatgttccg
g-gctgcacacgtgct-acaa-tg-attg-ttgc-a-gtgagcatctca-----------
--------attttt-tacc-----taaca--------------------ccgcaca----
-----------------cgtgag----------tgcatactt------------------
------------------------gtatgtt-----actt--------------------
-tacgcagcggt-----------------------aaagcctgcttcgagagcaag----
---------tgggtaatcaattagaa-----------gtaacga-tttccc---------
----------------aaatta---------gcacactt-atatac-gg---cgttt---
gt-gcccgg---------------g-tttcacttgttg-gaac---------------tt
t------------tgtg-------------cgc----------gcag-atg---------
-----------------------------------------ttt-----------tttt-
--------------------------------ccg-t-atg-----tgcaa------t--
-tgtcaa-ttca-tgg--t-ggg
>154
gtggagtgatctgtctgcttaattgcgtttcag------at-------------------
--aaggatct-atattctttaca--agtgt-----------------cgcagt-------
-----------------g---t--aa-ttggac-----ccctc-----------------
-----------------tttc----------------------acgagagtgt-gt----
----g-tc--------------------------------tttttt--------------
----------------------------------tgcgctcgcac---------tttaca
ttagg-tcctga----------aagcaacgaacgtgaccgca-acctcttgttgcctc--
----------------------------------------atctcccaacattc------
-----------tttcctt----cgggttag--------------------atattttc--
-----------------------cattgaggcttt-cc----------------------
------------------------------------------------------------
-----------------------aaaa-ctagagggaccgctg-----tca-acttct--
---taaa-ccagaggaaggttgcggcaataacaggtctgtgatgccc-ttagatgttccg
g-gctgcacacgtgct-acaa-tg-attg-ttgc-a-gtgagcatctca-----------
--------attttt-tacc-----taaca--------------------ccgcaca----
-----------------cgtgagtt-------gcgcatactt------------------
------------------------gtatgtat--atactt--------------------
-tacgcagcggt-----------------------aaagcctgcttcgagagcaag----
---------tgggtaatcaattagaa-----------gtaacga-tttccc---------
----------------aaatta---------gcacactt-atatac-gg---cgttt---
gt-gcccgg---------------g-tttcacttgttg-gaac---------------tt
t------------tgtg-------------cgc----------gcag-atg---------
----------------------------------------tttt-----------tttt-
--------------------------------ccg-t-atg-----tgcaa------t--
-tgtcaa-ttca-tgg--t--gg
>51
gtggagtgatctgtctgcttaattgcgtttcag------at-------------------
--aaggatct-atattctttac---agtgt-----------------cgtagt-------
-----------------g--tt--aa-tt-gac-----ccctc-----------------
-----------------tttc------------------------gagagtgt-gt----
----g-tc---------------------------------ttttt--------------
----------------------------------tgcgctcgcac---------tttaca
ttagg-tcctga----------aagcaacgaacgtgaccgca-acctcttgttgcctc--
----------------------------------------atctcccaacattc------
------------ttttcc--ttcgggtta---------------------agatattt--
-----------------------cattgaggcttt-cc----------------------
------------------------------------------------------------
-----------------------aaaa-ctagagggaccgctg-----tca-acttct--
---taaa-ccagaggaaggttgcggcaataacaggtctgtgatgccc-ttagatgttccg
g-gctgcacacgtgct-acaa-tg-attg-ttgc-a-gtgagca-ctca-----------
--------attttt-tacct----taaca--------------------ccgcaca----
-----------------cgtgag----------tacatactt------------------
------------------------gtatgtc-----actt--------------------
-tacgcagcggt-----------------------aaagcctgcttcgagagcaag----
---------tgggtaatcaattagaa-----------gtaacga-tttccc---------
----------------aaatta---------gcacactt-atttac-gg---cgttt---
gt-gcccgg---------------g-tttcacttgttg-gaac---------------tt
t------------tgtg-------------cgt----------gcag-atg---------
-----------------------------------------ttt-----------tttt-
--------------------------------ccg-t-aag-----tgcaa------t--
-tgtcaa-ttca-tgg--t-ggg
>130
gtggagtgatctgtctgcttaattgcgtttcag------at-------------------
--aaggatct-atattctttac---agtgt-----------------cgtagt-------
-----------------gtttt--aa-tt-gac-----ccctc-----------------
-----------------tttc------------------------gagagtgt-gt----
----g-tc---------------------------------ttttt--------------
----------------------------------tgcgctcgcac---------tttaca
ttagg-tcctga----------aagcaacgaacgtgaccgca-acctcttgttgcctc--
----------------------------------------atctcccaacattct-----
-----------tttttcc--ttcgggttaa--------------------agatattt--
-----------------------cattgaggcttt-cc----------------------
------------------------------------------------------------
-----------------------aaaa-ctagagggaccgctg-----tca-acttct--
---taaa-ccagaggaaggttgcggcaataacaggtctgtgatgccc-ttagatgttccg
g-gctgcacacgtgct-acaa-tg-attg-ttgc-a-gtgagca-ctca-----------
--------attttt-tacc-----taaca--------------------ccgcaca----
-----------------cgtgag----------tgcatactt------------------
------------------------gtatgtt-----actt--------------------
-tacgcagcggt-----------------------aaagcctgcttcgagagcaag----
---------tgggtaatcaattagaa-----------gtaacga-tttccc---------
----------------aaatta---------gcacactt-atttac-gg---cgttt---
gt-gcccgg---------------g-tttcacttgttg-gaac---------------tt
t------------tgtg-------------cgt----------gcag-atg---------
-----------------------------------------ttt-----------tttt-
--------------------------------ccg-t-aag-----tgcaa------t--
-tgtcaa-ttca-tgg--t-ggg
>134
gtggagtgatctgtctgcttaattgcgtttcag------at-------------------
--aaggatct-atattctttac---agtgt-----------------cgtagt-------
-----------------g--tt--aa-tt-gac-----ccctc-----------------
-----------------tttc------------------------gagagtgt-gt----
----g-tc---------------------------------ttttt--------------
----------------------------------tgcgctcgcac---------tttaca
ttagg-tcctga----------aagcaacgaacgtgaccgca-acctcttgttgcctc--
----------------------------------------atctcccaacattct-----
-----------tttttcc--ttcgggttaa--------------------agatattt--
-----------------------cattgaggcttt-cc----------------------
------------------------------------------------------------
-----------------------aaaa-ctagagggaccgctg-----tca-acttct--
---taaa-ccagaggaaggttgcggcaataacaggtctgtgatgccc-ttagatgttccg
g-gctgcacacgtgct-acaa-tg-attg-ttgc-a-gtgagca-ctca-----------
--------attttt-tacc-----taaca--------------------ccgcaca----
-----------------cgtgag----------tacatactt------------------
------------------------gtatgtc-----actt--------------------
-tacgcagcggt-----------------------aaagcctgcttcgagagcaag----
---------tgggtaatcaattagaa-----------gtaacga-tttccc---------
----------------aaatta---------gcacactt-atttac-gg---cgttt---
gt-gcccgg---------------g-tttcacttgttg-gaac---------------tt
t------------tgtg-------------cgt----------gcagtatg---------
-----------------------------------------ttt-----------tttt-
--------------------------------ccg-t-aag-----tgcaa------t--
-tgtcaa-ttca-tgg--t-ggg
>92
gtggagtgatctgtctgcttaattgcgtttcag------at-------------------
--aaggatct-atattctttac---agtgt-----------------cgtagt-------
-----------------gtttt--aa-tt-gac-----ccctc-----------------
-----------------tttc------------------------gagagtgt-gt----
----g-tc-------------------------------ttttttt--------------
----------------------------------tgcgctcgcac---------tttaca
ttagg-tcctga----------aagcaacgaacgtgaccgca-acctcttgttgcctc--
----------------------------------------atctcccaacattc------
------------ttttcc--ttcgggttaa--------------------agatattt--
-----------------------cattgaggcttt-cc----------------------
------------------------------------------------------------
-----------------------aaaa-ctagagggaccgctg-----tca-acttct--
---taaa-ccagaggaaggttgcggcaataacaggtctgtgatgccc-ttagatgttccg
g-gctgcacacgtgct-acaa-tg-attg-ttgc-a-gtgagca-ctca-----------
--------attttt-tacc-----taaca--------------------ccgcaca----
-----------------cgtgagt--------ttacatactt------------------
------------------------gtatgtc---ttactt--------------------
-tacgcagcggt-----------------------aaagcctgcttcgagagcaag----
---------tgggtaatcaattagaa-----------gtaacga-tttccc---------
----------------aaatta---------gcacactt-atttac-gg---cgttt---
gt-gcccgg---------------g-tttcacttgttg-gaac---------------tt
t------------tgtg-------------cgt----------gcag-atg---------
-----------------------------------------ttt-----------tttt-
--------------------------------ccg-t-aag-----tgcaa------t--
-tgtcaa-ttca-tgg--t-ggg
>137
gtggagtgatctgtctgcttaattgcgtttcag------at-------------------
--aaggatct-atattctttac---agtgt-----------------cgtagt-------
-----------------gtttt--aa-tt-gac-----ccctc-----------------
-----------------tttc------------------------gagagtgt-gt----
----g-tc---------------------------------ttttt--------------
----------------------------------tgcgctcgcac---------tttaca
ttagg-tcctga----------aagcaacgaacgtgaccgca-acctcttgttgcctc--
----------------------------------------atctcccaacattc------
------------ttttcc--ttcgggtta---------------------agatattt--
-----------------------cattgaggcttt-cc----------------------
------------------------------------------------------------
-----------------------aaaa-ctagagggaccgctg-----tca-acttct--
---taaa-ccagaggaaggttgcggcaataacaggtctgtgatgccc-ttagatgttccg
g-gctgcacacgtgct-acaa-tg-attg-ttgc-a-gtgagca-ctca-----------
--------attttt-tacc-----taaca--------------------ccgcaca----
-----------------cgtgag----------tacatactt------------------
------------------------ttgtatg---tcactt--------------------
-tacgcagcggt-----------------------aaagcctgcttcgagagcaag----
---------tgggtaaccaattagaa-----------gtaacga-tttccc---------
----------------aaatta---------gcacactt-atttac-gg---cgttt---
gt-gcccgg---------------g--ttcacttgttg-gaac----------------t
t------------tgtg-------------cgt----------gcag-atg---------
-----------------------------------------ttt-----------tttt-
--------------------------------ccg-t-aag-----tgcaa------t--
-tgtcaa-ttca-tgg--t-ggg
>JQ799900_Gglutinata_IV
gtggagtgatctgtctgcttaattgcgtttcag------at-------------------
--aaggatct-atattctttac---agtgt-----------------cgtagt-------
-----------------gtttt--aa-tt-gac-----ccctc-----------------
-----------------tttc------------------------gagagtgt-gt----
----g-tc-------------------------------ttttttt--------------
----------------------------------tgcgctcgcac---------tttaca
ttagg-tcctga----------aagcaacgaacgtgaccgca-acctcttgttgcctc--
----------------------------------------atctcccaacattct-----
---------tttttcctt--cacgggttaa--------------------agatattt--
-----------------------cattgaggcttt-cc----------------------
------------------------------------------------------------
-----------------------aaaa-ctagagggaccgctg-----tca-acttct--
---taaa-ccagaggaaggttgcggcaataacaggtctgtgatgccc-ttagatgttccg
g-gctgcacacgtgct-acaa-tg-attg-ttgc-a-gtgagcatctca-----------
--------attttt-tacct----taaca--------------------ccgcaca----
-----------------cgtgag----------tacatacyt------------------
------------------------ttgtatg---tcactt--------------------
-tacgcagcggt-----------------------aaagcctgcttcgagagcaag----
---------tgggtaatcaattagaa-----------gtaacga-tttccc---------
----------------aaatta---------gcacactt-atttac-gg---cgttt---
gt-gcccgg---------------g-tttcacttgttg-gaac---------------tt
t------------tgtg-------------cgt----------gcag-atg---------
----------------------------------------tttt-----------tttt-
--------------------------------ccg-t-aag-----tgcaa------t--
-tgtcaa-ttca-tgg--t-ggg
>77
gtggagtgatctgtctgcttaattgcgtttcag------at-------------------
--aaggatct-atattctttac---agtgt-----------------cgtagt-------
-----------------g---t--aa-tt-gac-----ccctc-----------------
-----------------tttc------------------------gggagtgt-gt----
----g-tc---------------------------------ttttt--------------
----------------------------------tgcgctcgcac---------tttaca
ttagg-tcctga----------aagcaacgaacgtgaccgca-acctcttgttgcctc--
----------------------------------------atctcccaacattta-----
---------gcactcgtg--c------------------------------tatattt--
-----------------------cattgaggcttt-cc----------------------
------------------------------------------------------------
-----------------------aaaa-ctagagggaccgctg-----tca-acttct--
---taaa-ccagaggaaggttgcggcaataacaggtctgtgatgccc-ttagatgttccg
g-gctgcacacgtgct-acaa-tg-attg-ttgc-a-gtgagcatctca-----------
--------attttt-tacc-----taaca--------------------ccgcaca----
-----------------cgtgagt--------ttacatactc------------------
------------------------gtatgtt---atactt--------------------
-tacgcagcggt-----------------------aaagcctgcttcgagagcaag----
---------tgggtaatcaattagaa-----------gtaacga-tttccc---------
----------------aaatta---------gcacactt-atatac-gg---cgttt---
gt-gcccgg---------------g-tttcacttgttg-aaac---------------tt
t------------tgtg-------------cgc----------gcag-atg---------
[truncated: 4,139 more rows]
[truncated: 235 more columns]
