# Supplementary material for: Surface ocean metabarcoding confirms limited diversity in planktonic foraminifera but reveals unknown hyper-abundant lineages
Source: Sci Rep. 2018 Feb 7;8:2539. doi: 10.1038/s41598-018-20833-z (PMC5803224; doi:10.1038/s41598-018-20833-z)
Supplement: Supplementary file 3 — Supplementary Dataset 2 [file 41598_2018_20833_MOESM3_ESM.xlsx]

## Sheet: Supplementary Material 1
ID		Ecological distribution																																		PR2 attribution
OTU	amplicons	total	Occurence	64R_180_D3_8R0500	64R_180_S3_8R0502	64R_20_D3_8R0499	64R_20_S2_8R0501	65R_180_DS2_8R0503	65R_180_S3_8R0505	65R_20_S3_8R0504	66R_180_S1_8R0389	66R_20_S1_8R0377	67R_180_S2_8R0425	67R_20_S2_8R0424	67R_w_S2_sp2_8R0427	68R_180_D1_8R0428	68R_180_S1_8R0438	68R_20_S1_8R0437	68R_w_D1_sp1_8R0429	68R_w_S1_sp1_8R0440	70R_180_S2_8R0444	70R_20_S2_8R0443	70R_w_S1_sp2_8R0441	76R_180_D2_8R0447	76R_180_S1_8R0449	76R_20_D2_8R0446	76R_20_S1_8R0448	76R_w_D1_sp2_8R0445	76R_w_S1_sp2_8R0450	78R_180_D1_8R0452	78R_180_S1_8R0456	78R_20_D1_8R0451	78R_20_S1_8R0455	78R_w_D1_sp1_8R0453	78R_w_S1_sp1_8R0457	identity	taxonomy	references	Lvl1	Lvl2	Lvl3	Lvl4	Lvl5	Lvl6	Lvl7	Lvl8	Lvl9	Lvl10	Foramaminifera [Y/N]
1	984acb368f7830b44eb78f6412e46c2718b2ac5b	6852	23	2	237	751	804	0	14	245	0	25	0	1	2	0	0	390	0	95	0	630	193	1	0	821	666	151	861	4	66	109	550	234	0	94.7	Eukaryota|Rhizaria|Foraminifera|Rotaliida|Chilostomellacea|Chilostomellidae|Chilostomella|*|Chilostomella|*	AY359160.1.987_U,DQ238293.1.949_U,DQ238291.1.931_U,AY359156.1.994_U,DQ238289.1.928_U,AY359144.1.992_U,AY210772.1.994_U,DQ238292.1.880_U,DQ238288.1.948_U,AY359158.1.995_U,AM231589.1.906_U,DQ238290.1.928_U	Eukaryota	Rhizaria	Foraminifera	Rotaliida	Chilostomellacea	Chilostomellidae	Chilostomella	*	Chilostomella	*	Yes
2	8454d6d24d3faf8f1b027aa73905b384797df363	5560	16	1	0	0	0	23	8	4	0	508	0	1	0	1456	1	135	1	0	1671	90	1648	0	0	0	0	0	1	0	0	5	0	7	0	100	Eukaryota|Rhizaria|Foraminifera|Rotaliida|Globigerinacea|Globorotaliidae|Globorotalia|Globorotalia+inflata|Globorotalia|Globorotalia+inflata	FJ643314.1.1006_U,FJ643318.1.1007_U,FJ643315.1.1006_U	Eukaryota	Rhizaria	Foraminifera	Rotaliida	Globigerinacea	Globorotaliidae	Globorotalia	Globorotalia+inflata	Globorotalia	Globorotalia+inflata	Yes
3	6fe996d4ae6cba08c713202d12c38be0cbb1f006	4092	16	0	0	0	0	1	2	0	42	899	74	0	204	0	0	610	490	378	0	19	0	0	0	0	1	0	0	0	111	190	702	206	163	99	Eukaryota|Rhizaria|Foraminifera|Rotaliida|Globigerinacea|Globigerinidae|Globigerinita|Globigerinita+uvula|Globigerinita|Globigerinita+uvula	AF387173.1.1022_U	Eukaryota	Rhizaria	Foraminifera	Rotaliida	Globigerinacea	Globigerinidae	Globigerinita	Globigerinita+uvula	Globigerinita	Globigerinita+uvula	Yes
4	5e8f1c695d671ce1e04fcdbbde2f405eef145f5d	3671	16	0	0	78	31	1	1	0	0	0	0	2	0	0	0	0	0	0	0	927	380	0	1	308	135	0	2	0	22	79	499	3	1202	78.7	Eukaryota|Rhizaria|Foraminifera|Rotaliida|Globigerinacea|Globigerinidae|Globigerinita|Globigerinita+glutinata|Globigerinita|Globigerinita+glutinata	FJ643287.1.917_U,FJ643291.1.935_U,FJ643289.1.934_U	Eukaryota	Rhizaria	Foraminifera	Rotaliida	Globigerinacea	Globigerinidae	Globigerinita	Globigerinita+glutinata	Globigerinita	Globigerinita+glutinata	Yes
5	f2ee12c1e007b87b54c3994ab5c87f6a764a2bf3	2704	14	0	0	427	513	0	1	178	0	1	0	0	0	0	0	0	0	0	0	44	0	1	1	659	779	0	1	0	0	5	86	8	0	77.3	Eukaryota|Rhizaria|Foraminifera|Rotaliida|Globigerinacea|Globigerinidae|Globigerinita|Globigerinita+uvula|Globigerinita|Globigerinita+uvula	FJ643300.1.997_U	Eukaryota	Rhizaria	Foraminifera	Rotaliida	Globigerinacea	Globigerinidae	Globigerinita	Globigerinita+uvula	Globigerinita	Globigerinita+uvula	Yes
6	73e04ce35ad50a79f83a4660a364ff0d08bb51dc	2424	5	0	0	0	0	0	0	0	0	0	0	2334	65	0	0	1	0	0	0	0	0	0	0	0	0	0	0	0	0	0	0	16	8	60.6	Eukaryota|Opisthokonta|Metazoa|Nematoda|Chromadorea|Chromadorea_X|Aduncospiculum|Aduncospiculum+halicti|Aduncospiculum|Aduncospiculum+halicti	U61759.1.1682_U	Eukaryota	Opisthokonta	Metazoa	Nematoda	Chromadorea	Chromadorea_X	Aduncospiculum	Aduncospiculum+halicti	Aduncospiculum	Aduncospiculum+halicti	No
7	88fd63e40c065c71de7804ea765ff4899a38ecaa	2407	21	285	956	1	5	0	370	1	0	1	0	0	0	262	0	43	0	0	17	2	122	44	49	31	30	181	1	0	0	1	4	1	0	100	Eukaryota|Rhizaria|Foraminifera|Rotaliida|Globigerinacea|Globigerinidae|*|*|*|*	Z83960.1.1039_U,AB263454.1.1052_U,AB468870.1.1040_U,FJ643415.1.967_U,AF102227.1.1014_U	Eukaryota	Rhizaria	Foraminifera	Rotaliida	Globigerinacea	Globigerinidae	*	*	*	*	Yes
8	c436611b0755bcd7eef20ce59d9ff331edb9cc93	2254	10	4	24	583	513	1	19	1107	0	1	0	0	1	0	0	0	0	0	0	1	0	0	0	0	0	0	0	0	0	0	0	0	0	99.7	Eukaryota|Rhizaria|Foraminifera|Rotaliida|Heterohelicacea|Guembelitriidae|Gallitellia|Gallitellia+vivans|Gallitellia|Gallitellia+vivans	AB364517.1.945_U,AB364521.1.952_U	Eukaryota	Rhizaria	Foraminifera	Rotaliida	Heterohelicacea	Guembelitriidae	Gallitellia	Gallitellia+vivans	Gallitellia	Gallitellia+vivans	Yes
9	fd5941c3eeee4e04591ba78361dbd79fdc97c950	2062	15	0	0	64	23	0	1	29	0	7	0	0	0	0	0	0	0	0	1	332	47	0	0	45	35	606	1	0	0	438	61	372	0	94.4	Eukaryota|Rhizaria|Foraminifera|Rotaliida|Nonionacea|Nonionidae|Melonis|*|*|*	AB234891.1.1022_U,AY465853.1.993_U,AY465853.1.993_U,FM999900.1.947_U,FM999901.1.948_U	Eukaryota	Rhizaria	Foraminifera	Rotaliida	Nonionacea	Nonionidae	Melonis	*	*	*	Yes
10	cf297f8bc85ed36f1e0bdcd568de76595a3cd05c	1920	9	575	54	19	16	436	769	13	0	0	0	0	0	0	0	0	0	0	32	6	0	0	0	0	0	0	0	0	0	0	0	0	0	100	Eukaryota|Rhizaria|Foraminifera|Rotaliida|Globigerinacea|Pulleniatinidae|Pulleniatina|Pulleniatina+obliquiloculata|Pulleniatina|Pulleniatina+obliquiloculata	AB636906.1.1093_U,AB636702.1.1072_U,AB636692.1.1075_U,AB636782.1.1070_U,AB636767.1.1061_U,AB636702.1.1072_U,AB636778.1.1064_U,AB636687.1.1068_U,AB636828.1.1065_U,AB636694.1.1068_U,AB636764.1.1070_U,AB636905.1.1093_U,JQ799899.1.1026_U	Eukaryota	Rhizaria	Foraminifera	Rotaliida	Globigerinacea	Pulleniatinidae	Pulleniatina	Pulleniatina+obliquiloculata	Pulleniatina	Pulleniatina+obliquiloculata	Yes
11	282ba1df5ead6278489ebd69ae857a84651ee43b	1863	14	0	0	10	44	11	32	71	0	5	0	2	0	0	0	0	0	0	5	241	1426	0	1	0	0	0	3	0	0	6	0	6	0	100	Eukaryota|Rhizaria|Foraminifera|Rotaliida|Globigerinacea|Globigerinidae|Globigerinita|Globigerinita+glutinata|Globigerinita|Globigerinita+glutinata	FJ643280.1.943_U,FJ643278.1.943_U,FJ643292.1.947_U,FJ643279.1.916_U,FJ643293.1.947_U,FJ643281.1.943_U,FJ643284.1.941_U,FJ643284.1.941_U	Eukaryota	Rhizaria	Foraminifera	Rotaliida	Globigerinacea	Globigerinidae	Globigerinita	Globigerinita+glutinata	Globigerinita	Globigerinita+glutinata	Yes
12	f75bc3eee863fa7f7543e85a557b48e75bc91846	1677	8	425	531	0	0	158	452	69	0	17	0	0	0	0	0	0	0	0	0	0	0	0	0	0	19	0	0	0	0	0	6	0	0	100	Eukaryota|Rhizaria|Foraminifera|Rotaliida|Globigerinacea|Globorotaliidae|Neogloboquadrina|Neogloboquadrina+dutertrei|Neogloboquadrina|Neogloboquadrina+dutertrei	AB468839.1.1052_U	Eukaryota	Rhizaria	Foraminifera	Rotaliida	Globigerinacea	Globorotaliidae	Neogloboquadrina	Neogloboquadrina+dutertrei	Neogloboquadrina	Neogloboquadrina+dutertrei	Yes
13	6d4716ed91dc882afa7d955f9215ac51d954f044	1634	14	0	0	0	0	0	1	0	0	247	2	0	3	0	0	119	131	218	0	8	0	0	0	0	1	0	0	0	19	55	255	3	572	99	Eukaryota|Rhizaria|Foraminifera|Rotaliida|Globigerinacea|Globigerinidae|Globigerinita|Globigerinita+uvula|Globigerinita|Globigerinita+uvula	AF387173.1.1022_U	Eukaryota	Rhizaria	Foraminifera	Rotaliida	Globigerinacea	Globigerinidae	Globigerinita	Globigerinita+uvula	Globigerinita	Globigerinita+uvula	Yes
14	9dea4ea23396326f1b3e34178f29e5577e7c1175	1616	8	0	0	0	0	0	1	0	1	0	0	0	0	0	0	0	0	0	0	267	303	0	0	351	0	0	0	0	0	27	354	312	0	79	Eukaryota|Rhizaria|Foraminifera|Rotaliida|Discorbinellacea|Pseudoparrellidae|Epistominella|Epistominella+sp.|Epistominella|Epistominella+sp.	AY934749.1.995_U	Eukaryota	Rhizaria	Foraminifera	Rotaliida	Discorbinellacea	Pseudoparrellidae	Epistominella	Epistominella+sp.	Epistominella	Epistominella+sp.	Yes
15	e6b7d0ea0feba754afe2503f6018bc9e5b5d1ac5	1420	8	447	666	13	31	0	237	23	0	0	0	0	0	0	0	0	0	0	0	0	0	0	0	0	0	0	1	0	0	0	0	2	0	100	Eukaryota|Rhizaria|Foraminifera|Rotaliida|Globigerinacea|Globigerinidae|Globigerina|Globigerina+sp.|Globigerina|Globigerina+sp.	DQ407269.1.970_U	Eukaryota	Rhizaria	Foraminifera	Rotaliida	Globigerinacea	Globigerinidae	Globigerina	Globigerina+sp.	Globigerina	Globigerina+sp.	Yes
16	1d7e3cbddbb5d11114238b6fd2f2bb20e8188905	1279	10	19	0	275	294	0	0	229	0	0	1	0	0	0	0	0	0	0	0	262	1	0	0	57	0	0	0	0	0	139	0	2	0	96.7	Eukaryota|Rhizaria|Foraminifera|Rotaliida|Globigerinacea|Globigerinidae|Globigerinita|Globigerinita+uvula|Globigerinita|Globigerinita+uvula	FJ643301.1.995_U,FJ643299.1.985_U,FJ643298.1.994_U,FJ643302.1.995_U	Eukaryota	Rhizaria	Foraminifera	Rotaliida	Globigerinacea	Globigerinidae	Globigerinita	Globigerinita+uvula	Globigerinita	Globigerinita+uvula	Yes
17	9026035d24012178f1d4eca023ff71697cff2232	1275	15	2	29	286	262	0	13	124	0	5	0	0	0	0	0	6	0	0	0	93	36	0	0	94	75	0	0	0	0	18	161	71	0	94	Eukaryota|Rhizaria|Foraminifera|Rotaliida|Chilostomellacea|Chilostomellidae|Chilostomella|*|Chilostomella|*	AY359160.1.987_U,DQ238293.1.949_U,DQ238291.1.931_U,AY359156.1.994_U,DQ238289.1.928_U,AY359144.1.992_U,AY210772.1.994_U,DQ238292.1.880_U,DQ238288.1.948_U,AY359157.1.988_U,AM231589.1.906_U,DQ238290.1.928_U,AY359158.1.995_U	Eukaryota	Rhizaria	Foraminifera	Rotaliida	Chilostomellacea	Chilostomellidae	Chilostomella	*	Chilostomella	*	Yes
18	1f5851ae19b1f8918f3d8ba6896f735a837b3505	1260	9	0	0	0	0	0	1	0	0	24	0	0	0	382	0	0	1	0	615	32	194	0	0	0	0	0	0	0	0	8	0	3	0	100	Eukaryota|Rhizaria|Foraminifera|Rotaliida|Globigerinacea|Globorotaliidae|Globorotalia|*|Globorotalia|*	FJ643308.1.1055_U,FJ643309.1.1053_U,FJ643307.1.991_U,FJ643305.1.996_U,FJ643321.1.959_U,FJ643304.1.1054_U,FJ643306.1.1054_U,FJ643310.1.1053_U	Eukaryota	Rhizaria	Foraminifera	Rotaliida	Globigerinacea	Globorotaliidae	Globorotalia	*	Globorotalia	*	Yes
19	27696f218481bb1889743908c641b4807de38a36	1188	5	0	0	12	40	1075	0	60	0	0	0	0	0	0	0	0	0	0	0	0	0	0	0	0	0	0	0	0	0	0	0	1	0	84.1	Eukaryota|Rhizaria|Foraminifera|Rotaliida|Globigerinacea|Candeinidae|Candeina|Candeina+nitida|Candeina|Candeina+nitida	AB468837.1.996_U	Eukaryota	Rhizaria	Foraminifera	Rotaliida	Globigerinacea	Candeinidae	Candeina	Candeina+nitida	Candeina	Candeina+nitida	Yes
20	6777ef9fc70aa953a9438336c906fac41eba79d4	1167	8	0	0	0	0	1	2	58	0	25	0	1	0	0	0	0	0	1014	0	64	0	0	0	0	0	0	0	0	0	0	0	2	0	79.7	Eukaryota|Rhizaria|Foraminifera|Rotaliida|Globigerinacea|Globigerinidae|Globigerinita|Globigerinita+uvula|Globigerinita|Globigerinita+uvula	FJ643301.1.995_U,FJ643299.1.985_U,FJ643298.1.994_U,FJ643302.1.995_U	Eukaryota	Rhizaria	Foraminifera	Rotaliida	Globigerinacea	Globigerinidae	Globigerinita	Globigerinita+uvula	Globigerinita	Globigerinita+uvula	Yes
21	97e2c400dfe3f4145883bd10f37de66f2b1c005d	1122	9	5	0	0	1	0	3	0	0	0	0	0	0	388	1	0	0	0	2	0	0	0	717	4	0	0	0	0	0	0	0	1	0	100	Eukaryota|Rhizaria|Foraminifera|Rotaliida|Globigerinacea|Hantkeninidae|Hastigerina|Hastigerina+pelagica|Hastigerina|Hastigerina+pelagica	FJ643362.1.1095_U,FJ643358.1.1095_U	Eukaryota	Rhizaria	Foraminifera	Rotaliida	Globigerinacea	Hantkeninidae	Hastigerina	Hastigerina+pelagica	Hastigerina	Hastigerina+pelagica	Yes
22	8d2731a5dcaae34933134a5994c1d03c49d75216	1038	8	0	0	0	0	0	0	0	0	1	0	0	0	0	0	640	0	339	0	22	1	0	0	15	14	0	0	0	0	0	6	0	0	93.1	Eukaryota|Rhizaria|Foraminifera|Rotaliida|Chilostomellacea|Chilostomellidae|Chilostomella|*|Chilostomella|*	AY359160.1.987_U,DQ238293.1.949_U,DQ238291.1.931_U,AY359156.1.994_U,DQ238289.1.928_U,AY359144.1.992_U,AY210772.1.994_U,DQ238292.1.880_U,DQ238288.1.948_U,AY359158.1.995_U,AM231589.1.906_U,DQ238290.1.928_U	Eukaryota	Rhizaria	Foraminifera	Rotaliida	Chilostomellacea	Chilostomellidae	Chilostomella	*	Chilostomella	*	Yes
23	c86c0145f9a844e9025e62cc13f9854b2cdb6d74	1036	7	0	0	67	25	884	0	46	0	0	0	0	0	0	0	0	0	0	0	12	0	0	0	0	0	1	0	0	0	0	0	1	0	84.1	Eukaryota|Rhizaria|Foraminifera|Rotaliida|Globigerinacea|Candeinidae|Candeina|Candeina+nitida|Candeina|Candeina+nitida	AB468837.1.996_U	Eukaryota	Rhizaria	Foraminifera	Rotaliida	Globigerinacea	Candeinidae	Candeina	Candeina+nitida	Candeina	Candeina+nitida	Yes
24	e44af96a9f84e6a02105b91fe0a1459523dad437	954	5	0	1	251	393	0	0	305	0	4	0	0	0	0	0	0	0	0	0	0	0	0	0	0	0	0	0	0	0	0	0	0	0	100	Eukaryota|Rhizaria|Foraminifera|Rotaliida|Heterohelicacea|Guembelitriidae|Gallitellia|Gallitellia+vivans|Gallitellia|Gallitellia+vivans	AB364519.1.964_U,AB364518.1.946_U,AB364518.1.946_U	Eukaryota	Rhizaria	Foraminifera	Rotaliida	Heterohelicacea	Guembelitriidae	Gallitellia	Gallitellia+vivans	Gallitellia	Gallitellia+vivans	Yes
25	a8dd0d784ede3a8b07875bdd3cda5893b931dd6b	856	13	0	0	23	15	1	0	37	0	24	0	0	0	0	0	80	0	40	0	46	1	0	0	0	4	0	0	0	0	16	8	561	0	83.9	Eukaryota|Rhizaria|Foraminifera|Rotaliida|Globigerinacea|Candeinidae|Candeina|Candeina+nitida|Candeina|Candeina+nitida	AB468837.1.996_U	Eukaryota	Rhizaria	Foraminifera	Rotaliida	Globigerinacea	Candeinidae	Candeina	Candeina+nitida	Candeina	Candeina+nitida	Yes
26	8bfa6eaf69e4cf216b0fb7f62bbf427aba601670	846	10	0	0	85	30	4	0	43	0	3	1	0	0	0	0	0	0	0	0	49	0	0	0	478	148	0	0	0	0	5	0	0	0	97.4	Eukaryota|Rhizaria|Foraminifera|Rotaliida|Globigerinacea|Globigerinidae|Globigerinita|Globigerinita+glutinata|Globigerinita|Globigerinita+glutinata	AF250105.1.971_U,AB468832.1.998_U	Eukaryota	Rhizaria	Foraminifera	Rotaliida	Globigerinacea	Globigerinidae	Globigerinita	Globigerinita+glutinata	Globigerinita	Globigerinita+glutinata	Yes
27	fad082992453b1825efa7e355a7c1233c3c7c3a2	836	3	0	0	0	0	0	0	0	0	0	625	1	210	0	0	0	0	0	0	0	0	0	0	0	0	0	0	0	0	0	0	0	0	94.4	Eukaryota|Rhizaria|Foraminifera|Rotaliida|Globigerinacea|Globorotaliidae|Neogloboquadrina|Neogloboquadrina+pachyderma|Neogloboquadrina|Neogloboquadrina+pachyderma	EF447102.1.1088_U	Eukaryota	Rhizaria	Foraminifera	Rotaliida	Globigerinacea	Globorotaliidae	Neogloboquadrina	Neogloboquadrina+pachyderma	Neogloboquadrina	Neogloboquadrina+pachyderma	Yes
28	b552c9fe1490d3e2911725f8fe94fa9a12188a9c	818	8	0	0	50	0	19	0	68	0	115	0	0	0	0	0	343	0	185	0	35	0	0	0	0	0	0	0	0	0	0	0	3	0	87.7	Eukaryota|Rhizaria|Foraminifera|Rotaliida|Rotaliida_X|Rotaliida_XX|Rotaliida_XXX|Rotaliida_XXX+sp.|environmental_samples|uncultured+foraminiferan	JN003670.1.955_U	Eukaryota	Rhizaria	Foraminifera	Rotaliida	Rotaliida_X	Rotaliida_XX	Rotaliida_XXX	Rotaliida_XXX+sp.	environmental_samples	uncultured+foraminiferan	Yes
29	10e24b813b67b9d1884f91288d518ad090c49605	713	16	1	80	57	14	0	1	34	0	5	0	0	0	0	0	10	0	0	0	58	47	0	0	184	91	57	0	0	0	20	52	2	0	93.7	Eukaryota|Rhizaria|Foraminifera|Rotaliida|Chilostomellacea|Chilostomellidae|Chilostomella|*|Chilostomella|*	AY359160.1.987_U,DQ238293.1.949_U,DQ238291.1.931_U,AY359156.1.994_U,DQ238289.1.928_U,AY359144.1.992_U,AY210772.1.994_U,DQ238292.1.880_U,DQ238288.1.948_U,AY359158.1.995_U,AM231589.1.906_U,DQ238290.1.928_U	Eukaryota	Rhizaria	Foraminifera	Rotaliida	Chilostomellacea	Chilostomellidae	Chilostomella	*	Chilostomella	*	Yes
30	97185666ae7aa411744622f7a89b5d70817f60e7	700	7	0	0	0	0	0	0	0	0	45	0	0	0	0	0	391	0	226	0	33	0	1	0	0	0	0	1	0	0	0	0	3	0	89.7	Eukaryota|Rhizaria|Foraminifera|Rotaliida|Rotaliida_X|Rotaliida_XX|Rotaliida_XXX|Rotaliida_XXX+sp.|environmental_samples|uncultured+foraminiferan	JN003670.1.955_U	Eukaryota	Rhizaria	Foraminifera	Rotaliida	Rotaliida_X	Rotaliida_XX	Rotaliida_XXX	Rotaliida_XXX+sp.	environmental_samples	uncultured+foraminiferan	Yes
31	6015c4af2c5fd49dc023a1b7b3e47ae952d35984	686	9	401	50	0	0	0	72	1	0	0	0	0	0	144	0	0	0	0	0	0	0	13	3	0	0	0	0	0	0	0	1	1	0	100	Eukaryota|Rhizaria|Foraminifera|Rotaliida|Globigerinacea|Hantkeninidae|Hastigerina|Hastigerina+pelagica|Hastigerina|Hastigerina+pelagica	AB263449.1.1161_U,FJ643360.1.1007_U,AB263448.1.1160_U,AB468856.1.1148_U,AB468861.1.1150_U,FJ643361.1.1093_U,FJ643364.1.1097_U,FJ643363.1.1097_U,AB263449.1.1161_U,AB468858.1.1148_U,FJ643359.1.1093_U,FJ643366.1.1068_U,FJ643360.1.1007_U	Eukaryota	Rhizaria	Foraminifera	Rotaliida	Globigerinacea	Hantkeninidae	Hastigerina	Hastigerina+pelagica	Hastigerina	Hastigerina+pelagica	Yes
32	3255ba27c9ccf8744c8f0de5efbdbe630a392a7c	667	3	0	0	0	0	0	0	0	0	1	0	665	0	0	0	0	0	0	0	0	0	0	0	0	0	0	1	0	0	0	0	0	0	59.2	Eukaryota|*|*|*|*|*|*|*|*|*	AJ391741.1.2044_U,AJ404305.1.2325_U,AJ404305.1.2325_U,KC177287.1.1917_U	Eukaryota	*	*	*	*	*	*	*	*	*	No
33	b5ffa370b7fa9a025d70da13f6aa15adf10ff101	629	10	0	0	35	76	0	0	32	0	6	0	0	0	0	0	0	0	0	0	85	0	0	0	32	0	165	0	0	0	147	50	1	0	94.1	Eukaryota|Rhizaria|Foraminifera|Rotaliida|Nonionacea|Nonionidae|Melonis|Melonis+sp.|uncultured|uncultured+eukaryote	AB234891.1.1022_U	Eukaryota	Rhizaria	Foraminifera	Rotaliida	Nonionacea	Nonionidae	Melonis	Melonis+sp.	uncultured	uncultured+eukaryote	Yes
34	b39ced37f273856d978d5daff87f004076a9dbcc	623	8	0	0	68	73	0	11	30	0	0	0	0	0	0	0	0	0	0	0	1	0	0	0	240	199	0	0	0	0	0	0	1	0	94	Eukaryota|Rhizaria|Foraminifera|Rotaliida|Chilostomellacea|Chilostomellidae|Chilostomella|*|Chilostomella|*	AY359160.1.987_U,DQ238293.1.949_U,DQ238291.1.931_U,AY359156.1.994_U,DQ238289.1.928_U,AY359144.1.992_U,AY210772.1.994_U,DQ238292.1.880_U,DQ238288.1.948_U,AY359158.1.995_U,AM231589.1.906_U,DQ238290.1.928_U	Eukaryota	Rhizaria	Foraminifera	Rotaliida	Chilostomellacea	Chilostomellidae	Chilostomella	*	Chilostomella	*	Yes
35	67d0493263eb9be87d7e77d2e71a089a9e42f251	616	7	0	0	11	19	3	0	2	0	4	0	0	0	0	0	0	0	0	216	0	0	0	0	0	0	0	0	361	0	0	0	0	0	100	Eukaryota|Rhizaria|Foraminifera|Rotaliida|Globigerinacea|Globorotaliidae|Globorotalia|Globorotalia+truncatulinoides|Globorotalia|Globorotalia+truncatulinoides	AJ272474.1.1111_U	Eukaryota	Rhizaria	Foraminifera	Rotaliida	Globigerinacea	Globorotaliidae	Globorotalia	Globorotalia+truncatulinoides	Globorotalia	Globorotalia+truncatulinoides	Yes
36	2f6663c21abce970d18e3c6fdf2162aa410d99f5	609	11	324	44	0	1	0	128	0	0	0	0	0	0	5	1	0	1	0	2	0	0	5	0	0	0	0	0	79	0	0	0	19	0	73.5	Eukaryota|Opisthokonta|Metazoa|Nematoda|Chromadorea|Chromadorea_X|Pristionchus|Pristionchus+pseudaerivorus|Pristionchus|Pristionchus+pseudaerivorus	FJ040447.1.1670_U	Eukaryota	Opisthokonta	Metazoa	Nematoda	Chromadorea	Chromadorea_X	Pristionchus	Pristionchus+pseudaerivorus	Pristionchus	Pristionchus+pseudaerivorus	No
37	dcb50732205f900930e94915552e3e608fcce95d	602	10	2	0	0	0	1	0	0	0	0	0	0	0	522	14	0	5	2	17	0	0	0	0	0	0	0	0	15	22	0	0	2	0	72	Eukaryota|Alveolata|Ciliophora|Oligohymenophorea|Scuticociliatia|Scuticociliatia_X|Scuticociliatia_XX|Scuticociliatia_XX+sp.|uncultured|uncultured+eukaryote	AB505509.1.1640_U	Eukaryota	Alveolata	Ciliophora	Oligohymenophorea	Scuticociliatia	Scuticociliatia_X	Scuticociliatia_XX	Scuticociliatia_XX+sp.	uncultured	uncultured+eukaryote	No
38	1037cdf5b688b1abe85827b9939fb5d64fe9878c	584	12	0	12	173	121	0	14	38	0	16	0	1	0	0	0	105	0	0	0	95	0	0	0	3	1	0	0	0	0	5	0	0	0	94	Eukaryota|Rhizaria|Foraminifera|Rotaliida|Chilostomellacea|Chilostomellidae|Chilostomella|*|Chilostomella|*	DQ238303.1.951_U,AY641478.1.995_U,DQ238302.1.951_U,DQ238296.1.930_U,DQ238304.1.951_U,DQ238308.1.951_U,DQ238299.1.951_U,DQ238306.1.930_U,DQ238309.1.847_U,DQ238307.1.937_U,DQ238305.1.931_U,DQ238297.1.951_U,FJ705904.1.3388_U,DQ238295.1.951_U,DQ238301.1.934_U,DQ238294.1.951_U,AF533841.1.951_U,AF533839.1.950_U,DQ238298.1.930_U,DQ238300.1.951_U,DQ238303.1.951_U	Eukaryota	Rhizaria	Foraminifera	Rotaliida	Chilostomellacea	Chilostomellidae	Chilostomella	*	Chilostomella	*	Yes
39	dd7eb32d35b480fc43af1e958e69cd3749b811e6	566	5	0	0	0	99	0	0	19	0	0	0	0	0	0	0	0	0	0	0	11	0	0	0	0	0	422	0	0	0	15	0	0	0	98	Eukaryota|Rhizaria|Foraminifera|Rotaliida|Rotaliida_X|Rotaliida_XX|Rotaliida_XXX|Rotaliida_XXX+sp.|environmental_samples|uncultured+foraminiferan	JN003670.1.955_U	Eukaryota	Rhizaria	Foraminifera	Rotaliida	Rotaliida_X	Rotaliida_XX	Rotaliida_XXX	Rotaliida_XXX+sp.	environmental_samples	uncultured+foraminiferan	Yes
40	24e997d000841e213e80a01772436441e8eb0462	542	6	0	0	0	0	0	0	13	0	14	0	0	0	0	0	0	0	0	0	25	0	0	0	44	0	403	0	0	0	0	43	0	0	96.7	Eukaryota|Rhizaria|Foraminifera|Rotaliida|Rotaliida_X|Rotaliida_XX|Rotaliida_XXX|Rotaliida_XXX+sp.|environmental_samples|uncultured+foraminiferan	JN003670.1.955_U	Eukaryota	Rhizaria	Foraminifera	Rotaliida	Rotaliida_X	Rotaliida_XX	Rotaliida_XXX	Rotaliida_XXX+sp.	environmental_samples	uncultured+foraminiferan	Yes
41	4315fa306a3eb2c53a9fc6f66f8943d5af46fd0a	514	5	43	31	0	0	0	4	0	388	0	0	0	0	48	0	0	0	0	0	0	0	0	0	0	0	0	0	0	0	0	0	0	0	98.3	Eukaryota|Rhizaria|Foraminifera|Rotaliida|Globigerinacea|Globigerinidae|Globigerinella|*|Globigerinella|*	AJ251213.1.958_U,JQ743485.1.1020_U	Eukaryota	Rhizaria	Foraminifera	Rotaliida	Globigerinacea	Globigerinidae	Globigerinella	*	Globigerinella	*	Yes
42	275ce99e2fcbdbcaa9b279400d72386d9d665fc0	477	7	0	0	32	168	0	0	151	0	0	0	0	0	0	0	0	0	0	0	34	0	0	0	72	0	0	0	0	0	3	17	0	0	100	Eukaryota|Rhizaria|Foraminifera|Rotaliida|Rotaliida_X|Rotaliida_XX|Rotaliida_XXX|Rotaliida_XXX+sp.|environmental_samples|uncultured+foraminiferan	JN003670.1.955_U	Eukaryota	Rhizaria	Foraminifera	Rotaliida	Rotaliida_X	Rotaliida_XX	Rotaliida_XXX	Rotaliida_XXX+sp.	environmental_samples	uncultured+foraminiferan	Yes
43	cb397f11b6591e6874ae489683c598c7f8c5d607	460	10	0	0	23	0	0	0	82	0	59	0	0	0	0	0	177	0	21	0	47	21	1	0	0	15	0	0	0	0	14	0	0	0	83.7	Eukaryota|Rhizaria|Foraminifera|Rotaliida|Globigerinacea|Candeinidae|Candeina|Candeina+nitida|Candeina|Candeina+nitida	AB468837.1.996_U	Eukaryota	Rhizaria	Foraminifera	Rotaliida	Globigerinacea	Candeinidae	Candeina	Candeina+nitida	Candeina	Candeina+nitida	Yes
44	9a9e73bdf3b857f6b1b2a69ed1c8577cfa4cc307	437	8	0	0	6	0	0	0	0	0	2	0	0	0	0	0	208	0	0	0	18	0	0	0	0	0	0	0	1	0	36	165	1	0	88.1	Eukaryota|Rhizaria|Foraminifera|Rotaliida|Globigerinacea|Globigerinidae|Globigerinita|Globigerinita+glutinata|Globigerinita|Globigerinita+glutinata	FJ643294.1.932_U	Eukaryota	Rhizaria	Foraminifera	Rotaliida	Globigerinacea	Globigerinidae	Globigerinita	Globigerinita+glutinata	Globigerinita	Globigerinita+glutinata	Yes
45	7d3f63a3d1b4dede872e5e462b89d42bae75f97b	429	3	0	0	0	0	0	0	0	237	46	146	0	0	0	0	0	0	0	0	0	0	0	0	0	0	0	0	0	0	0	0	0	0	98	Eukaryota|Rhizaria|Foraminifera|Rotaliida|Globigerinacea|Globigerinidae|Globigerinita|Globigerinita+uvula|Globigerinita|Globigerinita+uvula	AF387173.1.1022_U	Eukaryota	Rhizaria	Foraminifera	Rotaliida	Globigerinacea	Globigerinidae	Globigerinita	Globigerinita+uvula	Globigerinita	Globigerinita+uvula	Yes
46	0ca32315588c62654a0d0636dd06fd302b11cb01	429	3	188	0	0	0	28	213	0	0	0	0	0	0	0	0	0	0	0	0	0	0	0	0	0	0	0	0	0	0	0	0	0	0	100	Eukaryota|Rhizaria|Foraminifera|Rotaliida|Globigerinacea|Pulleniatinidae|Pulleniatina|Pulleniatina+obliquiloculata|Pulleniatina|Pulleniatina+obliquiloculata	AB636776.1.1065_U,AB636701.1.1070_U	Eukaryota	Rhizaria	Foraminifera	Rotaliida	Globigerinacea	Pulleniatinidae	Pulleniatina	Pulleniatina+obliquiloculata	Pulleniatina	Pulleniatina+obliquiloculata	Yes
47	7c95f5a5b80c9bd99a58a35a535cb719b01fc5d0	420	1	0	0	0	0	0	0	0	0	0	0	0	420	0	0	0	0	0	0	0	0	0	0	0	0	0	0	0	0	0	0	0	0	99.3	Eukaryota|Rhizaria|Foraminifera|Rotaliida|Rotaliida_X|Rotaliida_XX|Nonion|Nonion+sp.|Nonion|Nonion+sp.	FM999903.1.958_U	Eukaryota	Rhizaria	Foraminifera	Rotaliida	Rotaliida_X	Rotaliida_XX	Nonion	Nonion+sp.	Nonion	Nonion+sp.	Yes
48	d5ff6dd308e5b656a9420e7bd1fe0774f0f3602b	410	1	0	0	0	0	0	0	0	0	410	0	0	0	0	0	0	0	0	0	0	0	0	0	0	0	0	0	0	0	0	0	0	0	84.6	Eukaryota|Rhizaria|Foraminifera|Rotaliida|Globigerinacea|Globorotaliidae|Neogloboquadrina|Neogloboquadrina+pachyderma|Neogloboquadrina|Neogloboquadrina+pachyderma	AF250119.1.1113_U	Eukaryota	Rhizaria	Foraminifera	Rotaliida	Globigerinacea	Globorotaliidae	Neogloboquadrina	Neogloboquadrina+pachyderma	Neogloboquadrina	Neogloboquadrina+pachyderma	Yes
49	163b311cee20c0cf2bfe12bca64c12d6afbe90c0	408	12	102	100	8	4	0	90	2	0	0	0	0	0	0	0	50	0	0	0	1	0	0	0	0	14	32	0	0	0	4	1	0	0	99.7	Eukaryota|Rhizaria|Foraminifera|Rotaliida|Globigerinacea|Globigerinidae|Rotaliina|Rotaliina+sp.|Rotaliina|Rotaliina+sp.	FJ643377.1.977_U	Eukaryota	Rhizaria	Foraminifera	Rotaliida	Globigerinacea	Globigerinidae	Rotaliina	Rotaliina+sp.	Rotaliina	Rotaliina+sp.	Yes
50	13cbe19c46fffe184e09c13b065b3f8857e5b6fc	407	10	0	0	19	5	0	0	1	0	0	0	0	0	0	0	0	1	0	0	3	0	0	0	261	103	0	0	0	0	2	11	1	0	95.3	Eukaryota|Rhizaria|Foraminifera|Rotaliida|Chilostomellacea|Chilostomellidae|Chilostomella|*|Chilostomella|*	AY359160.1.987_U,DQ238293.1.949_U,DQ238291.1.931_U,AY359156.1.994_U,DQ238289.1.928_U,AY359144.1.992_U,AY210772.1.994_U,DQ238292.1.880_U,DQ238288.1.948_U,AY359158.1.995_U,AM231589.1.906_U,DQ238290.1.928_U	Eukaryota	Rhizaria	Foraminifera	Rotaliida	Chilostomellacea	Chilostomellidae	Chilostomella	*	Chilostomella	*	Yes
51	2a88b9282f96e4a0dc5155d9a9eec9762daec5e5	407	6	0	0	0	0	0	0	0	0	0	0	0	0	0	0	0	0	0	0	38	1	0	0	217	32	0	0	0	0	3	116	0	0	97	Eukaryota|Rhizaria|Foraminifera|Rotaliida|Globigerinacea|Globigerinidae|Globigerinita|Globigerinita+glutinata|Globigerinita|Globigerinita+glutinata	FJ643296.1.938_U,FJ643283.1.947_U,FJ643282.1.940_U,AY453136.1.1005_U,FJ643277.1.913_U,Z83974.1.995_U,FJ643297.1.938_U	Eukaryota	Rhizaria	Foraminifera	Rotaliida	Globigerinacea	Globigerinidae	Globigerinita	Globigerinita+glutinata	Globigerinita	Globigerinita+glutinata	Yes
52	33fc13a59d9343f8cfbde60d9a0a1fd36927d745	406	6	0	0	0	8	298	0	8	0	0	0	0	0	0	0	0	0	0	73	15	0	0	0	4	0	0	0	0	0	0	0	0	0	60.8	Eukaryota|Rhizaria|Foraminifera|Rotaliida|Buliminacea|Uvigerinidae|Uvigerina|Uvigerina+mediterranea|Uvigerina|Uvigerina+mediterranea	AY359178.1.1200_U,AY359179.1.1199_U	Eukaryota	Rhizaria	Foraminifera	Rotaliida	Buliminacea	Uvigerinidae	Uvigerina	Uvigerina+mediterranea	Uvigerina	Uvigerina+mediterranea	Yes
53	d54c82891cc17d9da27421a28ee0cba0db364db6	404	7	0	0	0	0	0	0	0	0	0	0	0	0	0	0	0	0	1	0	30	26	0	0	111	219	0	0	0	0	4	13	0	0	76	Eukaryota|Rhizaria|Foraminifera|Rotaliida|Rotaliida_X|Elphidiidae|Elphidium|Elphidium+williamsoni|Elphidium|Elphidium+williamsoni	HM213828.1.2127_U	Eukaryota	Rhizaria	Foraminifera	Rotaliida	Rotaliida_X	Elphidiidae	Elphidium	Elphidium+williamsoni	Elphidium	Elphidium+williamsoni	Yes
54	d4e087aad95c151462e171ffc0c8acbed51da2ec	384	5	1	0	114	57	0	21	191	0	0	0	0	0	0	0	0	0	0	0	0	0	0	0	0	0	0	0	0	0	0	0	0	0	78.3	Eukaryota|Rhizaria|Foraminifera|Rotaliida|Rotaliida_X|Rotaliida_XX|Rotaliida_XXX|Rotaliida_XXX+sp.|environmental_samples|uncultured+foraminiferan	JN003670.1.955_U	Eukaryota	Rhizaria	Foraminifera	Rotaliida	Rotaliida_X	Rotaliida_XX	Rotaliida_XXX	Rotaliida_XXX+sp.	environmental_samples	uncultured+foraminiferan	Yes
55	7b679101b1eb893b9eb2761b6bb91be20d68f560	379	8	22	268	0	0	27	35	3	0	11	0	0	0	0	0	0	0	0	0	0	0	0	0	0	1	0	0	0	0	0	12	0	0	99.7	Eukaryota|Rhizaria|Foraminifera|Rotaliida|Globigerinacea|Globorotaliidae|Neogloboquadrina|Neogloboquadrina+dutertrei|Neogloboquadrina|Neogloboquadrina+dutertrei	AB468838.1.1054_U,AY453135.1.1062_U,AY241707.1.1028_U,AB263437.1.1064_U	Eukaryota	Rhizaria	Foraminifera	Rotaliida	Globigerinacea	Globorotaliidae	Neogloboquadrina	Neogloboquadrina+dutertrei	Neogloboquadrina	Neogloboquadrina+dutertrei	Yes
56	76c969bc0b25e8d6505d86cf313280b5c2ba97d9	371	6	0	0	0	0	1	0	0	0	0	0	0	2	0	0	0	0	0	0	14	0	0	0	0	0	0	0	0	0	8	60	286	0	78.8	Eukaryota|Rhizaria|Foraminifera|Rotaliida|Discorbinellacea|Pseudoparrellidae|Epistominella|Epistominella+sp.|Epistominella|Epistominella+sp.	AY934749.1.995_U	Eukaryota	Rhizaria	Foraminifera	Rotaliida	Discorbinellacea	Pseudoparrellidae	Epistominella	Epistominella+sp.	Epistominella	Epistominella+sp.	Yes
57	76c9b95eb3e2a321a91a76ba8340181df0500b43	364	11	7	34	0	1	0	16	0	0	0	0	0	0	0	0	1	0	0	3	5	0	1	110	0	0	0	0	152	0	0	0	34	0	70.9	Eukaryota|Alveolata|Ciliophora|Phyllopharyngea|Cyrtophoria|Chilodonellidae|Chilodonellidae_X|Chilodonellidae_X+sp.|uncultured|uncultured+ciliate	FJ577819.1.1603_U	Eukaryota	Alveolata	Ciliophora	Phyllopharyngea	Cyrtophoria	Chilodonellidae	Chilodonellidae_X	Chilodonellidae_X+sp.	uncultured	uncultured+ciliate	No
58	7774b18c58a3bb675077b2312fdff1c0fc301261	356	9	0	3	95	27	0	0	21	0	1	0	0	0	0	0	0	0	0	0	30	0	0	0	144	33	0	0	0	0	0	2	0	0	98.7	Eukaryota|Rhizaria|Foraminifera|Rotaliida|Globigerinacea|Globigerinidae|Globigerinita|Globigerinita+glutinata|Globigerinita|Globigerinita+glutinata	AB468832.1.998_U,AF250105.1.971_U	Eukaryota	Rhizaria	Foraminifera	Rotaliida	Globigerinacea	Globigerinidae	Globigerinita	Globigerinita+glutinata	Globigerinita	Globigerinita+glutinata	Yes
59	9049352abc329cc03184d1e6deba6134a62694ee	351	5	0	0	0	0	0	0	0	0	0	0	0	0	0	0	174	0	126	0	7	43	0	0	0	0	0	0	0	0	0	0	1	0	95.7	Eukaryota|Rhizaria|Foraminifera|Rotaliida|Globigerinacea|Globigerinidae|Globigerinita|Globigerinita+glutinata|Globigerinita|Globigerinita+glutinata	FJ643286.1.944_U,FJ643288.1.938_U,FJ643290.1.937_U	Eukaryota	Rhizaria	Foraminifera	Rotaliida	Globigerinacea	Globigerinidae	Globigerinita	Globigerinita+glutinata	Globigerinita	Globigerinita+glutinata	Yes
60	b1b0adaceab51a6c1fc51c16811e0b7ef5cb2e40	338	4	108	0	0	20	45	165	0	0	0	0	0	0	0	0	0	0	0	0	0	0	0	0	0	0	0	0	0	0	0	0	0	0	100	Eukaryota|Rhizaria|Foraminifera|Rotaliida|Globigerinacea|Pulleniatinidae|Pulleniatina|Pulleniatina+obliquiloculata|Pulleniatina|Pulleniatina+obliquiloculata	AB636793.1.1071_U,AB636690.1.1068_U,AB636774.1.1043_U,AB636791.1.1071_U,AB636684.1.1068_U,AB636805.1.1068_U,AB636769.1.1064_U	Eukaryota	Rhizaria	Foraminifera	Rotaliida	Globigerinacea	Pulleniatinidae	Pulleniatina	Pulleniatina+obliquiloculata	Pulleniatina	Pulleniatina+obliquiloculata	Yes
61	bed9b581798e166879bca7ce7b3d5c2699b187e4	335	6	0	48	0	0	0	1	0	0	0	0	0	0	277	2	0	2	0	0	0	0	0	0	0	0	0	0	5	0	0	0	0	0	72.5	Eukaryota|Opisthokonta|Fungi|Mucoromycota|Mucoromycotina|Mucoromycotina_X|*|*|*|*	GQ330623.1.1464_U,GQ330623.1.1464_U,AF157166.1.1745_U,JF895927.1.1477_U,HM161751.1.1812_U	Eukaryota	Opisthokonta	Fungi	Mucoromycota	Mucoromycotina	Mucoromycotina_X	*	*	*	*	No
62	e3bd657f435313efc4f3ae3f6d7b67c3c9a9e884	333	11	0	4	46	73	0	0	30	0	9	0	0	0	0	0	1	0	0	0	12	0	0	0	149	1	0	0	0	0	7	1	0	0	95.7	Eukaryota|Rhizaria|Foraminifera|Rotaliida|Chilostomellacea|Chilostomellidae|Chilostomella|*|Chilostomella|*	AY359160.1.987_U,DQ238293.1.949_U,DQ238291.1.931_U,AY359156.1.994_U,DQ238289.1.928_U,AY359144.1.992_U,AY210772.1.994_U,DQ238292.1.880_U,DQ238288.1.948_U,AY359158.1.995_U,AM231589.1.906_U,DQ238290.1.928_U	Eukaryota	Rhizaria	Foraminifera	Rotaliida	Chilostomellacea	Chilostomellidae	Chilostomella	*	Chilostomella	*	Yes
63	8d765f8c036456e96c586e761e827e1a8136b5a7	328	8	0	0	17	0	0	0	8	0	0	0	0	0	0	0	0	0	0	0	32	0	0	0	0	7	4	0	0	0	42	18	200	0	94.1	Eukaryota|Rhizaria|Foraminifera|Rotaliida|Nonionacea|Nonionidae|Melonis|*|*|*	AY465853.1.993_U,AY465853.1.993_U,AB234891.1.1022_U,FM999900.1.947_U,FM999901.1.948_U	Eukaryota	Rhizaria	Foraminifera	Rotaliida	Nonionacea	Nonionidae	Melonis	*	*	*	Yes
64	5cf626c018f748a0f1418ea4c912b13dd50d6964	327	11	0	9	25	37	3	0	15	0	0	0	1	0	0	0	0	0	0	0	29	0	0	0	132	49	0	0	0	0	1	26	0	0	100	Eukaryota|Rhizaria|Foraminifera|Rotaliida|Globigerinacea|Globigerinidae|Globigerinita|Globigerinita+glutinata|Globigerinita|Globigerinita+glutinata	AB468832.1.998_U	Eukaryota	Rhizaria	Foraminifera	Rotaliida	Globigerinacea	Globigerinidae	Globigerinita	Globigerinita+glutinata	Globigerinita	Globigerinita+glutinata	Yes
65	34a7a37f9063fe0f3afd8522767cb47ef4ca4ddf	321	3	0	0	20	0	297	0	4	0	0	0	0	0	0	0	0	0	0	0	0	0	0	0	0	0	0	0	0	0	0	0	0	0	84.9	Eukaryota|Rhizaria|Foraminifera|Rotaliida|Globigerinacea|Candeinidae|Candeina|Candeina+nitida|Candeina|Candeina+nitida	AB468837.1.996_U	Eukaryota	Rhizaria	Foraminifera	Rotaliida	Globigerinacea	Candeinidae	Candeina	Candeina+nitida	Candeina	Candeina+nitida	Yes
66	619aea0794c8987502776e59b5817c267f86d98b	318	5	0	0	0	39	0	0	34	0	51	0	0	0	0	0	193	0	0	0	0	0	0	0	0	0	0	0	0	0	0	0	1	0	87.7	Eukaryota|Rhizaria|Foraminifera|Rotaliida|Rotaliida_X|Rotaliida_XX|Rotaliida_XXX|Rotaliida_XXX+sp.|environmental_samples|uncultured+foraminiferan	JN003670.1.955_U	Eukaryota	Rhizaria	Foraminifera	Rotaliida	Rotaliida_X	Rotaliida_XX	Rotaliida_XXX	Rotaliida_XXX+sp.	environmental_samples	uncultured+foraminiferan	Yes
67	dd2b4f98aa156ee7be7ec369fb8eda70bdc76d8c	313	6	0	0	9	0	0	0	8	0	1	0	0	0	0	0	277	0	0	0	2	16	0	0	0	0	0	0	0	0	0	0	0	0	79.3	Eukaryota|Rhizaria|Foraminifera|Rotaliida|Globigerinacea|Globigerinidae|Globigerinita|Globigerinita+uvula|Globigerinita|Globigerinita+uvula	FJ643301.1.995_U,FJ643299.1.985_U,FJ643298.1.994_U,FJ643302.1.995_U	Eukaryota	Rhizaria	Foraminifera	Rotaliida	Globigerinacea	Globigerinidae	Globigerinita	Globigerinita+uvula	Globigerinita	Globigerinita+uvula	Yes
68	6c35a0e0345a118051035efe23d9d2cdb919effa	294	10	65	99	3	8	0	61	0	0	1	0	0	0	0	0	0	0	0	0	0	0	0	0	29	10	15	0	0	0	0	3	0	0	100	Eukaryota|Rhizaria|Foraminifera|Rotaliida|Globigerinacea|Globigerinidae|Globigerinella|*|Globigerinella|*	JQ743484.1.1032_U,AB263451.1.1058_U	Eukaryota	Rhizaria	Foraminifera	Rotaliida	Globigerinacea	Globigerinidae	Globigerinella	*	Globigerinella	*	Yes
69	16199d57cfb0b8abf4d191157abee35e4cba7f5a	293	12	0	2	5	24	0	0	32	0	0	0	0	0	0	0	6	0	0	0	146	29	0	0	0	3	0	1	0	0	3	41	1	0	92.7	Eukaryota|Rhizaria|Foraminifera|Rotaliida|Nonionacea|Anomalinidae|Cibicidoides|Cibicidoides+variabilis|Cibicidoides|Cibicidoides+variabilis	GU113135.1.856_U,GU113136.1.856_U	Eukaryota	Rhizaria	Foraminifera	Rotaliida	Nonionacea	Anomalinidae	Cibicidoides	Cibicidoides+variabilis	Cibicidoides	Cibicidoides+variabilis	Yes
70	b5e1cf555c22e60855a59fbe0a4a28db03502770	288	6	0	0	0	0	4	0	0	0	52	0	0	0	0	0	196	0	0	0	31	0	0	0	0	0	0	0	0	0	4	0	1	0	96.7	Eukaryota|Rhizaria|Foraminifera|Rotaliida|Globigerinacea|Globigerinidae|Globigerinita|Globigerinita+glutinata|Globigerinita|Globigerinita+glutinata	FJ643286.1.944_U,FJ643288.1.938_U,FJ643290.1.937_U	Eukaryota	Rhizaria	Foraminifera	Rotaliida	Globigerinacea	Globigerinidae	Globigerinita	Globigerinita+glutinata	Globigerinita	Globigerinita+glutinata	Yes
71	26e98991d8d1ed417677c9c2fd3eb1b8cc9930da	268	5	0	0	0	165	0	0	36	0	1	0	0	0	0	0	0	0	0	0	36	0	0	0	0	0	0	0	0	0	30	0	0	0	94.8	Eukaryota|Rhizaria|Foraminifera|Rotaliida|Globigerinacea|Globigerinidae|Globigerinita|Globigerinita+uvula|Globigerinita|Globigerinita+uvula	FJ643300.1.997_U	Eukaryota	Rhizaria	Foraminifera	Rotaliida	Globigerinacea	Globigerinidae	Globigerinita	Globigerinita+uvula	Globigerinita	Globigerinita+uvula	Yes
72	fc333f661aa19bca3d786df1dc0e00312eae5ff3	267	2	0	0	0	0	0	0	0	0	0	266	0	1	0	0	0	0	0	0	0	0	0	0	0	0	0	0	0	0	0	0	0	0	93.2	Eukaryota|Rhizaria|Foraminifera|Rotaliida|Globigerinacea|Globorotaliidae|Neogloboquadrina|Neogloboquadrina+pachyderma|Neogloboquadrina|Neogloboquadrina+pachyderma	EF447102.1.1088_U	Eukaryota	Rhizaria	Foraminifera	Rotaliida	Globigerinacea	Globorotaliidae	Neogloboquadrina	Neogloboquadrina+pachyderma	Neogloboquadrina	Neogloboquadrina+pachyderma	Yes
73	0cad29ec1ff7c2010bc38051445377d953b869c4	256	7	0	0	16	0	0	0	9	0	0	0	0	0	0	0	109	0	0	0	39	0	0	0	0	0	38	0	0	0	23	22	0	0	94.1	Eukaryota|Rhizaria|Foraminifera|Rotaliida|Nonionacea|*|*|*|*|*	AB234891.1.1022_U,GU113136.1.856_U	Eukaryota	Rhizaria	Foraminifera	Rotaliida	Nonionacea	*	*	*	*	*	Yes
74	054b76e196a6a50af5fb1f45b34545f092dc3c52	250	6	0	0	0	25	0	0	5	0	3	0	0	0	0	0	0	0	0	0	79	108	0	0	0	0	0	0	0	0	30	0	0	0	81.2	Eukaryota|Rhizaria|Foraminifera|Rotaliida|Globigerinacea|Candeinidae|Candeina|Candeina+nitida|Candeina|Candeina+nitida	AB468834.1.1008_U,AB263435.1.1020_U	Eukaryota	Rhizaria	Foraminifera	Rotaliida	Globigerinacea	Candeinidae	Candeina	Candeina+nitida	Candeina	Candeina+nitida	Yes
75	7ad6f47770a9c09dbd31c9ba36e32852826f2105	246	11	5	26	0	20	0	8	0	0	0	0	0	0	0	0	13	0	0	0	19	0	3	0	0	15	0	0	0	0	7	9	121	0	99.3	Eukaryota|Rhizaria|Foraminifera|Rotaliida|Globigerinacea|Globigerinidae|Globigerina|Globigerina+bulloides|Globigerina|Globigerina+bulloides	GQ293072.1.1022_U	Eukaryota	Rhizaria	Foraminifera	Rotaliida	Globigerinacea	Globigerinidae	Globigerina	Globigerina+bulloides	Globigerina	Globigerina+bulloides	Yes
76	f6d0ef964f2cc283ad0f5060959e26d6de5b090f	240	4	0	0	0	0	0	0	0	0	28	150	0	52	0	0	0	0	0	0	10	0	0	0	0	0	0	0	0	0	0	0	0	0	97	Eukaryota|Rhizaria|Foraminifera|Rotaliida|Globigerinacea|Globigerinidae|Globigerinita|Globigerinita+uvula|Globigerinita|Globigerinita+uvula	AF387173.1.1022_U	Eukaryota	Rhizaria	Foraminifera	Rotaliida	Globigerinacea	Globigerinidae	Globigerinita	Globigerinita+uvula	Globigerinita	Globigerinita+uvula	Yes
77	017e8f8ce5c5260c0e58471675e730454bb9e1f9	238	6	0	0	0	14	2	0	100	0	2	0	0	0	0	0	0	0	0	0	76	0	0	0	0	44	0	0	0	0	0	0	0	0	92.8	Eukaryota|Rhizaria|Foraminifera|Rotaliida|Globigerinacea|Globigerinidae|Globigerinita|Globigerinita+glutinata|Globigerinita|Globigerinita+glutinata	FJ643296.1.938_U,FJ643283.1.947_U,FJ643282.1.940_U,AY453136.1.1005_U,FJ643277.1.913_U,Z83974.1.995_U,FJ643297.1.938_U	Eukaryota	Rhizaria	Foraminifera	Rotaliida	Globigerinacea	Globigerinidae	Globigerinita	Globigerinita+glutinata	Globigerinita	Globigerinita+glutinata	Yes
78	a65de5e5aaf838f3320546c30c15afd551fef1ee	237	3	0	0	3	0	0	0	0	0	0	0	0	0	0	0	0	0	0	0	0	0	0	0	0	0	0	0	0	0	41	0	193	0	89.5	Eukaryota|Rhizaria|Foraminifera|Rotaliida|Discorbinellacea|Pseudoparrellidae|Epistominella|Epistominella+exigua|Epistominella|Epistominella+exigua	FJ705897.1.3412_U,DQ195557.1.930_U,AM491306.1.983_U,AM491307.1.984_U	Eukaryota	Rhizaria	Foraminifera	Rotaliida	Discorbinellacea	Pseudoparrellidae	Epistominella	Epistominella+exigua	Epistominella	Epistominella+exigua	Yes
79	a5ccbfae2471a936c69912c1e92b6f5e1d42283e	234	3	0	0	0	0	0	0	0	0	142	0	0	0	0	0	91	0	0	0	0	0	0	0	1	0	0	0	0	0	0	0	0	0	84.2	Eukaryota|Rhizaria|Foraminifera|Rotaliida|Globigerinacea|Globorotaliidae|Neogloboquadrina|Neogloboquadrina+pachyderma|Neogloboquadrina|Neogloboquadrina+pachyderma	AF250119.1.1113_U	Eukaryota	Rhizaria	Foraminifera	Rotaliida	Globigerinacea	Globorotaliidae	Neogloboquadrina	Neogloboquadrina+pachyderma	Neogloboquadrina	Neogloboquadrina+pachyderma	Yes
80	7cfceb74df5f9eafb220411892b6bc1c07268253	225	2	0	0	0	0	0	0	0	216	9	0	0	0	0	0	0	0	0	0	0	0	0	0	0	0	0	0	0	0	0	0	0	0	83.2	Eukaryota|Rhizaria|Foraminifera|Rotaliida|Globigerinacea|Globorotaliidae|Neogloboquadrina|Neogloboquadrina+pachyderma|Neogloboquadrina|Neogloboquadrina+pachyderma	AF250119.1.1113_U	Eukaryota	Rhizaria	Foraminifera	Rotaliida	Globigerinacea	Globorotaliidae	Neogloboquadrina	Neogloboquadrina+pachyderma	Neogloboquadrina	Neogloboquadrina+pachyderma	Yes
81	e4720297474e0ccbdc2aa1fd96a0c9fb65c19fca	210	4	0	0	6	0	0	0	4	0	0	0	0	0	0	0	0	0	0	0	0	0	0	0	0	0	0	0	0	0	147	53	0	0	89.3	Eukaryota|Rhizaria|Foraminifera|Rotaliida|Discorbinellacea|Pseudoparrellidae|Epistominella|Epistominella+exigua|Epistominella|Epistominella+exigua	FJ705897.1.3412_U,DQ195557.1.930_U,AM491306.1.983_U,AM491307.1.984_U	Eukaryota	Rhizaria	Foraminifera	Rotaliida	Discorbinellacea	Pseudoparrellidae	Epistominella	Epistominella+exigua	Epistominella	Epistominella+exigua	Yes
82	ea4cef051bdecbc5d8b90533556a5a75888f383d	203	6	0	0	5	0	0	0	27	0	0	0	0	0	0	0	0	0	0	0	15	0	0	0	97	58	0	0	0	0	0	0	1	0	73.2	Eukaryota|Rhizaria|Foraminifera|Rotaliida|Globigerinacea|Globigerinidae|Globigerinita|Globigerinita+uvula|Globigerinita|Globigerinita+uvula	FJ643300.1.997_U	Eukaryota	Rhizaria	Foraminifera	Rotaliida	Globigerinacea	Globigerinidae	Globigerinita	Globigerinita+uvula	Globigerinita	Globigerinita+uvula	Yes
83	f14098ef5c2b1e893d1d411b3ce883f99d00c6d2	202	2	0	0	7	0	0	0	0	0	0	0	0	0	0	0	195	0	0	0	0	0	0	0	0	0	0	0	0	0	0	0	0	0	86.6	Eukaryota|Rhizaria|Foraminifera|Rotaliida|Globigerinacea|Globigerinidae|Globigerinita|Globigerinita+glutinata|Globigerinita|Globigerinita+glutinata	FJ643294.1.932_U	Eukaryota	Rhizaria	Foraminifera	Rotaliida	Globigerinacea	Globigerinidae	Globigerinita	Globigerinita+glutinata	Globigerinita	Globigerinita+glutinata	Yes
84	50e266d08bff457fe3b2b1b0d2226933ffa7acfb	200	4	0	11	151	19	0	0	19	0	0	0	0	0	0	0	0	0	0	0	0	0	0	0	0	0	0	0	0	0	0	0	0	0	77.8	Eukaryota|Rhizaria|Foraminifera|Rotaliida|Globigerinacea|Globorotaliidae|Neogloboquadrina|Neogloboquadrina+pachyderma|Neogloboquadrina|Neogloboquadrina+pachyderma	EF447102.1.1088_U	Eukaryota	Rhizaria	Foraminifera	Rotaliida	Globigerinacea	Globorotaliidae	Neogloboquadrina	Neogloboquadrina+pachyderma	Neogloboquadrina	Neogloboquadrina+pachyderma	Yes
85	76f85e830b0f7891f306ad65a2e6fc76815a3315	196	1	0	0	0	0	0	0	0	0	0	0	0	0	0	0	196	0	0	0	0	0	0	0	0	0	0	0	0	0	0	0	0	0	86.9	Eukaryota|Rhizaria|Foraminifera|Rotaliida|Globigerinacea|Globigerinidae|Globigerinita|Globigerinita+glutinata|Globigerinita|Globigerinita+glutinata	FJ643294.1.932_U	Eukaryota	Rhizaria	Foraminifera	Rotaliida	Globigerinacea	Globigerinidae	Globigerinita	Globigerinita+glutinata	Globigerinita	Globigerinita+glutinata	Yes
86	bb622eb34c12c6e74ffcd1637729aee52c2c280c	186	7	0	0	8	14	0	0	0	0	9	0	0	0	0	0	0	0	0	0	11	0	0	0	0	0	102	0	0	0	29	13	0	0	93.8	Eukaryota|Rhizaria|Foraminifera|Rotaliida|Nonionacea|Nonionidae|Melonis|Melonis+sp.|uncultured|uncultured+eukaryote	AB234891.1.1022_U	Eukaryota	Rhizaria	Foraminifera	Rotaliida	Nonionacea	Nonionidae	Melonis	Melonis+sp.	uncultured	uncultured+eukaryote	Yes
87	d24de9430180e574cb3e3c3a380cbea422d03a54	185	5	78	78	13	0	15	1	0	0	0	0	0	0	0	0	0	0	0	0	0	0	0	0	0	0	0	0	0	0	0	0	0	0	99	Eukaryota|Rhizaria|Foraminifera|Rotaliida|Globigerinacea|Pulleniatinidae|Pulleniatina|Pulleniatina+obliquiloculata|Pulleniatina|Pulleniatina+obliquiloculata	AB636906.1.1093_U,AB636782.1.1070_U,AB636692.1.1075_U,AB636887.1.1079_U,AB636729.1.1090_U,AB636827.1.1064_U,AB636778.1.1064_U,AB636687.1.1068_U,AB636807.1.1068_U,AB636808.1.1068_U,AB636764.1.1070_U,AB636767.1.1061_U,AB636889.1.1086_U,AB636806.1.1068_U,JQ799899.1.1026_U,AB636702.1.1072_U,AB636828.1.1065_U,AB636702.1.1072_U,AB636905.1.1093_U,AB636694.1.1068_U,AB636733.1.1086_U	Eukaryota	Rhizaria	Foraminifera	Rotaliida	Globigerinacea	Pulleniatinidae	Pulleniatina	Pulleniatina+obliquiloculata	Pulleniatina	Pulleniatina+obliquiloculata	Yes
88	dd2dad5d065049abab159fce33b206d7b2884889	185	3	0	0	0	0	0	0	0	0	0	0	0	0	0	0	0	0	0	0	0	0	0	1	120	64	0	0	0	0	0	0	0	0	69.5	Eukaryota|Rhizaria|Foraminifera|Rotaliida|*|*|*|*|*|*	AF190723.1.959_U,KF042526.1.3059_U,EF534074.1.3033_U,AF533838.1.903_U,AF190720.1.956_U,AY359169.1.938_U,AY359168.1.938_U,AF190721.1.955_U,AF190722.1.953_U,AF190724.1.954_U	Eukaryota	Rhizaria	Foraminifera	Rotaliida	*	*	*	*	*	*	Yes
89	475eb1b2a36441f6d9e298451bec99ab0d6f7630	185	5	0	0	0	0	0	0	0	0	0	0	0	0	0	0	0	0	0	0	44	92	0	0	0	0	0	0	0	12	7	30	0	0	79.2	Eukaryota|Rhizaria|Foraminifera|Rotaliida|Discorbinellacea|Pseudoparrellidae|Epistominella|Epistominella+sp.|Epistominella|Epistominella+sp.	AY934749.1.995_U	Eukaryota	Rhizaria	Foraminifera	Rotaliida	Discorbinellacea	Pseudoparrellidae	Epistominella	Epistominella+sp.	Epistominella	Epistominella+sp.	Yes
90	3be67d06765dca4160ab8095f2ab84fd564f0231	177	15	1	2	4	1	0	6	0	138	0	1	1	0	0	0	6	0	0	4	2	0	0	2	2	3	0	0	4	0	0	0	0	0	80.7	Eukaryota|Opisthokonta|Metazoa|Annelida|Annelida_X|Annelida_XX|Stibarobdella|Stibarobdella+macrothela|Stibarobdella|Stibarobdella+macrothela	DQ414295.1.1690_U,DQ414296.1.1760_U,AF115996.1.1762_U	Eukaryota	Opisthokonta	Metazoa	Annelida	Annelida_X	Annelida_XX	Stibarobdella	Stibarobdella+macrothela	Stibarobdella	Stibarobdella+macrothela	No
91	b6ccb5d9018f3dd82e9cc510297cc7a6b5795591	174	4	0	0	0	0	0	0	0	0	17	93	0	2	0	0	0	62	0	0	0	0	0	0	0	0	0	0	0	0	0	0	0	0	98.3	Eukaryota|Rhizaria|Foraminifera|Rotaliida|Globigerinacea|Globigerinidae|Globigerinita|Globigerinita+uvula|Globigerinita|Globigerinita+uvula	AF387173.1.1022_U	Eukaryota	Rhizaria	Foraminifera	Rotaliida	Globigerinacea	Globigerinidae	Globigerinita	Globigerinita+uvula	Globigerinita	Globigerinita+uvula	Yes
92	c24dc58fa8c6e886496020eea9268a0496aa053a	171	7	0	0	0	0	0	0	0	0	0	0	0	0	0	0	0	0	0	0	32	95	0	0	3	16	0	0	0	1	4	20	0	0	97.4	Eukaryota|Rhizaria|Foraminifera|Rotaliida|Globigerinacea|Globigerinidae|Globigerinita|Globigerinita+glutinata|Globigerinita|Globigerinita+glutinata	JQ799900.1.971_U	Eukaryota	Rhizaria	Foraminifera	Rotaliida	Globigerinacea	Globigerinidae	Globigerinita	Globigerinita+glutinata	Globigerinita	Globigerinita+glutinata	Yes
93	ad9d6a519d31de4758b9bc14e9f3c17850b25fb9	159	14	0	4	10	0	0	0	7	0	0	0	0	0	0	0	29	0	16	0	3	3	0	0	40	27	1	11	0	1	0	6	1	0	91.7	Eukaryota|Rhizaria|Foraminifera|Rotaliida|Buliminacea|Buliminidae|Bulimina|Bulimina+aculeata|Bulimina|Bulimina+aculeata	AY359143.1.1012_U	Eukaryota	Rhizaria	Foraminifera	Rotaliida	Buliminacea	Buliminidae	Bulimina	Bulimina+aculeata	Bulimina	Bulimina+aculeata	Yes
94	361359acdba554d5400dc334d04ebeb3eaeb92c5	149	8	0	17	29	37	0	1	10	0	0	0	0	0	0	0	0	0	0	0	0	0	0	0	35	19	0	0	0	0	0	1	0	0	95	Eukaryota|Rhizaria|Foraminifera|Rotaliida|Chilostomellacea|Chilostomellidae|Chilostomella|*|Chilostomella|*	AY359160.1.987_U,DQ238293.1.949_U,DQ238291.1.931_U,AY359156.1.994_U,DQ238289.1.928_U,AY359144.1.992_U,AY210772.1.994_U,DQ238292.1.880_U,DQ238288.1.948_U,AY359158.1.995_U,AM231589.1.906_U,DQ238290.1.928_U	Eukaryota	Rhizaria	Foraminifera	Rotaliida	Chilostomellacea	Chilostomellidae	Chilostomella	*	Chilostomella	*	Yes
95	a285de872f3cfd52c46233066146ddecbcc29d4a	149	5	0	0	0	0	0	0	0	0	39	0	0	0	0	0	0	0	0	0	2	0	0	0	0	0	0	0	0	9	15	84	0	0	97.7	Eukaryota|Rhizaria|Foraminifera|Rotaliida|Globigerinacea|Globigerinidae|Globigerinita|Globigerinita+uvula|Globigerinita|Globigerinita+uvula	AF387173.1.1022_U	Eukaryota	Rhizaria	Foraminifera	Rotaliida	Globigerinacea	Globigerinidae	Globigerinita	Globigerinita+uvula	Globigerinita	Globigerinita+uvula	Yes
96	eb21693f0a046427dcabd08c72e094c024953161	148	3	0	0	0	0	0	0	0	0	0	0	0	0	0	0	0	0	0	0	0	0	67	0	0	0	0	0	67	0	0	0	14	0	73.6	Eukaryota|Opisthokonta|Fungi|Mucoromycota|Mucoromycotina|Mucoromycotina_X|Umbelopsis|*|Umbelopsis|*	AF157166.1.1745_U,JF895927.1.1477_U,HM161751.1.1812_U	Eukaryota	Opisthokonta	Fungi	Mucoromycota	Mucoromycotina	Mucoromycotina_X	Umbelopsis	*	Umbelopsis	*	No
97	dc34f9971dbdb78d61050f91cf5fb664c7722ce6	144	1	0	0	0	0	0	0	0	0	0	144	0	0	0	0	0	0	0	0	0	0	0	0	0	0	0	0	0	0	0	0	0	0	96.4	Eukaryota|Rhizaria|Foraminifera|Rotaliida|Globigerinacea|Globorotaliidae|Neogloboquadrina|Neogloboquadrina+pachyderma|Neogloboquadrina|Neogloboquadrina+pachyderma	EF447102.1.1088_U	Eukaryota	Rhizaria	Foraminifera	Rotaliida	Globigerinacea	Globorotaliidae	Neogloboquadrina	Neogloboquadrina+pachyderma	Neogloboquadrina	Neogloboquadrina+pachyderma	Yes
98	6d9edf6aa808598bf27cc1bbc208df4e0861bd5a	143	4	84	0	0	7	47	0	5	0	0	0	0	0	0	0	0	0	0	0	0	0	0	0	0	0	0	0	0	0	0	0	0	0	100	Eukaryota|Rhizaria|Foraminifera|Rotaliida|Globigerinacea|Pulleniatinidae|Pulleniatina|Pulleniatina+obliquiloculata|Pulleniatina|Pulleniatina+obliquiloculata	AB636698.1.1070_U,AB636693.1.1070_U	Eukaryota	Rhizaria	Foraminifera	Rotaliida	Globigerinacea	Pulleniatinidae	Pulleniatina	Pulleniatina+obliquiloculata	Pulleniatina	Pulleniatina+obliquiloculata	Yes
99	f56c579f8aa60fa771ba95032bb80a68f3793e6d	143	8	0	0	11	6	1	0	13	0	16	0	0	0	0	0	80	0	0	0	12	0	0	0	0	0	0	0	0	0	4	0	0	0	84.5	Eukaryota|Rhizaria|Foraminifera|Rotaliida|Globigerinacea|Candeinidae|Candeina|Candeina+nitida|Candeina|Candeina+nitida	AB468837.1.996_U	Eukaryota	Rhizaria	Foraminifera	Rotaliida	Globigerinacea	Candeinidae	Candeina	Candeina+nitida	Candeina	Candeina+nitida	Yes
100	a0d37ad5f82519920d79ed08ecfe2dfc70c73dcc	143	8	1	4	0	3	0	84	0	0	0	0	0	0	45	3	2	0	0	0	0	0	0	0	0	0	0	1	0	0	0	0	0	0	73.6	Eukaryota|*|*|*|*|*|*|*|*|*	EF023305.137.1947_U,EF023824.1.1781_U,EF023469.1.1780_U,EF023864.25.1836_U,EF023599.32.1843_U,AY635828.1.1771_U,EF023781.1.1781_U,EF023599.32.1843_U,EF023327.1.1781_U,EF023574.1.1781_U	Eukaryota	*	*	*	*	*	*	*	*	*	No
101	d7774c5a33bd9c2638f0c3c3ea2e8c0c9bcd8e51	134	4	0	0	0	0	0	129	0	0	0	0	0	0	0	0	0	0	0	0	0	0	0	0	0	0	0	0	3	1	0	0	1	0	73.5	Eukaryota|Opisthokonta|Fungi|Mucoromycota|Mucoromycotina|Mucoromycotina_X|Umbelopsis|*|Umbelopsis|*	AF157166.1.1745_U,JF895927.1.1477_U,HM161751.1.1812_U	Eukaryota	Opisthokonta	Fungi	Mucoromycota	Mucoromycotina	Mucoromycotina_X	Umbelopsis	*	Umbelopsis	*	No
102	76822a05f5467ae27334a184494552fe49e95d1d	132	1	0	0	0	0	0	0	0	0	0	0	0	0	0	0	0	0	0	0	0	0	0	0	132	0	0	0	0	0	0	0	0	0	66.8	Eukaryota|Rhizaria|Foraminifera|Foraminifera_X|Foraminifera_XX|Foraminifera_XXX|Ammonia|Ammonia+sp.|Ammonia|Ammonia+sp.	HM244866.1.1926_U,HM244866.1.1926_U	Eukaryota	Rhizaria	Foraminifera	Foraminifera_X	Foraminifera_XX	Foraminifera_XXX	Ammonia	Ammonia+sp.	Ammonia	Ammonia+sp.	Yes
103	89209f67978c90cef04760a717eb751cf274c535	130	2	0	0	0	0	0	0	0	0	0	0	0	0	0	0	0	0	0	0	0	0	0	0	96	34	0	0	0	0	0	0	0	0	70.1	Eukaryota|Rhizaria|Foraminifera|Rotaliida|*|*|*|*|*|*	AY359168.1.938_U,AF190723.1.959_U,AF190720.1.956_U,AY359169.1.938_U,EF534074.1.3033_U,AF533838.1.903_U,KF042526.1.3059_U,AF190722.1.953_U,AF190721.1.955_U,AF190724.1.954_U	Eukaryota	Rhizaria	Foraminifera	Rotaliida	*	*	*	*	*	*	Yes
104	06f3a94bfafc11fde06073b901936916ca0f47e6	129	5	6	0	32	24	0	0	46	0	0	0	0	0	0	0	0	0	0	0	21	0	0	0	0	0	0	0	0	0	0	0	0	0	94.8	Eukaryota|Rhizaria|Foraminifera|Rotaliida|Globigerinacea|Globigerinidae|Globigerinita|Globigerinita+uvula|Globigerinita|Globigerinita+uvula	FJ643301.1.995_U,FJ643299.1.985_U,FJ643298.1.994_U,FJ643302.1.995_U	Eukaryota	Rhizaria	Foraminifera	Rotaliida	Globigerinacea	Globigerinidae	Globigerinita	Globigerinita+uvula	Globigerinita	Globigerinita+uvula	Yes
105	8e6d38c59e78872e14d0f99cfe96cce3518f1d42	127	2	0	0	0	0	0	0	0	0	0	0	0	0	0	0	0	0	0	0	0	0	0	0	0	0	29	0	0	0	0	0	98	0	73.3	Eukaryota|Rhizaria|Foraminifera|Rotaliida|Bolivinacea|Bolivinidae|Bolivina|Bolivina+subaenariensis|Bolivina|Bolivina+subaenariensis	AY465839.1.1091_U,AY465841.1.1080_U,AY465841.1.1080_U	Eukaryota	Rhizaria	Foraminifera	Rotaliida	Bolivinacea	Bolivinidae	Bolivina	Bolivina+subaenariensis	Bolivina	Bolivina+subaenariensis	Yes
106	d6b87cde6f29d26bc950af8b67ce6e0521b4f1af	124	3	0	0	0	0	0	0	0	0	0	0	0	0	0	0	0	0	0	0	0	0	0	0	18	0	0	0	1	0	0	0	105	0	98	Eukaryota|Rhizaria|Foraminifera|Rotaliida|Globigerinacea|Globorotaliidae|Neogloboquadrina|Neogloboquadrina+dutertrei|Neogloboquadrina|Neogloboquadrina+dutertrei	AB468839.1.1052_U	Eukaryota	Rhizaria	Foraminifera	Rotaliida	Globigerinacea	Globorotaliidae	Neogloboquadrina	Neogloboquadrina+dutertrei	Neogloboquadrina	Neogloboquadrina+dutertrei	Yes
107	6be2b1b37fdcf0161e2d91febbfcb8077352f4a2	122	1	0	0	0	0	0	0	0	0	0	0	0	0	0	0	0	0	0	0	0	0	0	0	122	0	0	0	0	0	0	0	0	0	86	Eukaryota|Rhizaria|Foraminifera|Rotaliida|Planorbulinacea|Planorbulinidae|Planorbulina|Planorbulina+mediterranensis|Planorbulina|Planorbulina+mediterranensis	DQ452709.1.1078_U	Eukaryota	Rhizaria	Foraminifera	Rotaliida	Planorbulinacea	Planorbulinidae	Planorbulina	Planorbulina+mediterranensis	Planorbulina	Planorbulina+mediterranensis	Yes
108	5752388b0c393b0fc1b297592b60d021ef0cdd5a	122	1	0	0	0	0	122	0	0	0	0	0	0	0	0	0	0	0	0	0	0	0	0	0	0	0	0	0	0	0	0	0	0	0	84.9	Eukaryota|Rhizaria|Foraminifera|Rotaliida|Globigerinacea|Candeinidae|Candeina|Candeina+nitida|Candeina|Candeina+nitida	AB468837.1.996_U	Eukaryota	Rhizaria	Foraminifera	Rotaliida	Globigerinacea	Candeinidae	Candeina	Candeina+nitida	Candeina	Candeina+nitida	Yes
109	0dd55381d91c76d89e89560d3b011b56e50ed6ec	121	1	0	0	0	0	0	0	0	0	0	0	0	0	0	0	121	0	0	0	0	0	0	0	0	0	0	0	0	0	0	0	0	0	83.6	Eukaryota|Rhizaria|Foraminifera|Rotaliida|Globigerinacea|Candeinidae|Candeina|Candeina+nitida|Candeina|Candeina+nitida	AB468837.1.996_U	Eukaryota	Rhizaria	Foraminifera	Rotaliida	Globigerinacea	Candeinidae	Candeina	Candeina+nitida	Candeina	Candeina+nitida	Yes
110	f76a195b0dd725eecccb5b14b82cf459e8bb66ff	120	2	0	0	0	0	0	0	0	0	0	0	0	0	110	0	0	0	0	0	0	0	0	10	0	0	0	0	0	0	0	0	0	0	96.7	Eukaryota|Rhizaria|Foraminifera|Rotaliida|Globigerinacea|Hantkeninidae|Hastigerina|Hastigerina+pelagica|Hastigerina|Hastigerina+pelagica	AB263449.1.1161_U,FJ643360.1.1007_U,AB263448.1.1160_U,AB468856.1.1148_U,AB468861.1.1150_U,FJ643361.1.1093_U,FJ643364.1.1097_U,FJ643363.1.1097_U,AB263449.1.1161_U,AB468858.1.1148_U,FJ643359.1.1093_U,FJ643366.1.1068_U,FJ643360.1.1007_U	Eukaryota	Rhizaria	Foraminifera	Rotaliida	Globigerinacea	Hantkeninidae	Hastigerina	Hastigerina+pelagica	Hastigerina	Hastigerina+pelagica	Yes
111	6c450af1e0f06113828bb713bffcb4448f0ee92c	120	1	0	0	0	0	0	0	0	0	0	0	0	0	0	0	0	0	0	0	0	0	0	0	0	120	0	0	0	0	0	0	0	0	67.7	Eukaryota|Rhizaria|Foraminifera|Foraminifera_X|Foraminifera_XX|Foraminifera_XXX|Ammonia|Ammonia+sp.|Ammonia|Ammonia+sp.	HM244866.1.1926_U,HM244866.1.1926_U	Eukaryota	Rhizaria	Foraminifera	Foraminifera_X	Foraminifera_XX	Foraminifera_XXX	Ammonia	Ammonia+sp.	Ammonia	Ammonia+sp.	Yes
112	f78b760560a9626f2524632099d03b14572b2f5e	120	1	0	0	0	0	0	0	0	0	0	0	0	0	0	0	0	0	0	0	0	0	0	0	120	0	0	0	0	0	0	0	0	0	67.3	Eukaryota|Rhizaria|Foraminifera|Foraminifera_X|Foraminifera_XX|Foraminifera_XXX|Ammonia|Ammonia+sp.|Ammonia|Ammonia+sp.	HM244866.1.1926_U,HM244866.1.1926_U	Eukaryota	Rhizaria	Foraminifera	Foraminifera_X	Foraminifera_XX	Foraminifera_XXX	Ammonia	Ammonia+sp.	Ammonia	Ammonia+sp.	Yes
113	ee808c50fb587aa0f249d8b31adc9889d7f5aed4	118	1	0	0	0	0	0	0	0	0	0	0	0	0	0	0	0	0	0	0	0	0	0	0	118	0	0	0	0	0	0	0	0	0	65.7	Eukaryota|Rhizaria|Foraminifera|Foraminifera_X|Foraminifera_XX|Foraminifera_XXX|Ammonia|Ammonia+sp.|Ammonia|Ammonia+sp.	HM244866.1.1926_U,HM244866.1.1926_U	Eukaryota	Rhizaria	Foraminifera	Foraminifera_X	Foraminifera_XX	Foraminifera_XXX	Ammonia	Ammonia+sp.	Ammonia	Ammonia+sp.	Yes
114	0e3df3f674244e6be6297050bc7c4434265774d2	116	2	0	0	0	0	0	1	0	0	0	0	0	0	0	0	0	0	0	0	0	115	0	0	0	0	0	0	0	0	0	0	0	0	99	Eukaryota|Rhizaria|Foraminifera|Rotaliida|Globigerinacea|Globigerinidae|Globigerinita|Globigerinita+glutinata|Globigerinita|Globigerinita+glutinata	FJ643296.1.938_U,FJ643283.1.947_U,FJ643282.1.940_U,AY453136.1.1005_U,FJ643277.1.913_U,Z83974.1.995_U,FJ643297.1.938_U	Eukaryota	Rhizaria	Foraminifera	Rotaliida	Globigerinacea	Globigerinidae	Globigerinita	Globigerinita+glutinata	Globigerinita	Globigerinita+glutinata	Yes
115	b9c6d280cfe862640d29a3fb66dee7140c229058	112	4	0	0	4	0	0	0	0	0	0	0	0	0	0	0	0	0	106	0	0	0	0	0	0	0	0	0	0	0	1	0	1	0	83.7	Eukaryota|Rhizaria|Foraminifera|Rotaliida|Globigerinacea|Candeinidae|Candeina|Candeina+nitida|Candeina|Candeina+nitida	AB468837.1.996_U	Eukaryota	Rhizaria	Foraminifera	Rotaliida	Globigerinacea	Candeinidae	Candeina	Candeina+nitida	Candeina	Candeina+nitida	Yes
116	959afdbc1ffdc1c26a75a6160a3f6da402ebf10c	112	6	0	0	0	8	0	95	2	0	0	0	0	0	0	0	0	0	0	0	2	0	0	0	0	0	0	0	0	0	4	0	1	0	94.1	Eukaryota|Rhizaria|Foraminifera|Rotaliida|Globigerinacea|Globigerinidae|Globigerinita|Globigerinita+uvula|Globigerinita|Globigerinita+uvula	FJ643300.1.997_U	Eukaryota	Rhizaria	Foraminifera	Rotaliida	Globigerinacea	Globigerinidae	Globigerinita	Globigerinita+uvula	Globigerinita	Globigerinita+uvula	Yes
117	d4852fa75305e79846bad64abe9fdc0adfa4ffcc	112	2	0	0	0	0	0	0	0	0	0	0	0	0	0	0	0	0	0	0	0	0	0	0	88	24	0	0	0	0	0	0	0	0	78.7	Eukaryota|Rhizaria|Foraminifera|Rotaliida|Rotaliida_X|Rotaliida_XX|Rotaliida_XXX|Rotaliida_XXX+sp.|uncultured|uncultured+foraminiferan	EU213229.1.913_U,EU213229.1.913_U	Eukaryota	Rhizaria	Foraminifera	Rotaliida	Rotaliida_X	Rotaliida_XX	Rotaliida_XXX	Rotaliida_XXX+sp.	uncultured	uncultured+foraminiferan	Yes
118	6395aae2d0d6a1364ab6e40f53be3c5ae79574b5	111	4	0	7	0	0	0	1	0	0	0	0	0	0	0	0	0	0	0	0	0	0	0	0	0	0	0	0	89	0	0	0	14	0	74.1	Eukaryota|Opisthokonta|Metazoa|Nematoda|Chromadorea|Chromadorea_X|Pristionchus|Pristionchus+pseudaerivorus|Pristionchus|Pristionchus+pseudaerivorus	FJ040447.1.1670_U	Eukaryota	Opisthokonta	Metazoa	Nematoda	Chromadorea	Chromadorea_X	Pristionchus	Pristionchus+pseudaerivorus	Pristionchus	Pristionchus+pseudaerivorus	No
119	71fa494b68074295def8505f1ccb0e51cc1cf17f	110	4	0	0	0	0	0	0	11	0	20	0	0	0	0	0	0	0	0	0	56	23	0	0	0	0	0	0	0	0	0	0	0	0	79.3	Eukaryota|Rhizaria|Foraminifera|Rotaliida|Rotaliida_X|Rotaliida_XX|Buliminella|Buliminella+tenuata|Buliminella|Buliminella+tenuata	JQ013743.1.1045_U	Eukaryota	Rhizaria	Foraminifera	Rotaliida	Rotaliida_X	Rotaliida_XX	Buliminella	Buliminella+tenuata	Buliminella	Buliminella+tenuata	Yes
120	9e64a805d4302bde10a3689479fff9bd2df19f53	106	1	0	0	0	0	0	0	0	0	106	0	0	0	0	0	0	0	0	0	0	0	0	0	0	0	0	0	0	0	0	0	0	0	83.3	Eukaryota|Rhizaria|Foraminifera|Rotaliida|Globigerinacea|Globorotaliidae|Neogloboquadrina|Neogloboquadrina+pachyderma|Neogloboquadrina|Neogloboquadrina+pachyderma	AF250119.1.1113_U	Eukaryota	Rhizaria	Foraminifera	Rotaliida	Globigerinacea	Globorotaliidae	Neogloboquadrina	Neogloboquadrina+pachyderma	Neogloboquadrina	Neogloboquadrina+pachyderma	Yes
121	302e51320b6fe7764f218e4c358719d2881ff31c	102	6	8	0	0	8	7	0	27	0	0	0	0	0	0	0	0	0	0	0	16	0	0	0	0	36	0	0	0	0	0	0	0	0	94.1	Eukaryota|Rhizaria|Foraminifera|Rotaliida|Globigerinacea|Globigerinidae|Globigerinita|Globigerinita+glutinata|Globigerinita|Globigerinita+glutinata	FJ643296.1.938_U,FJ643283.1.947_U,FJ643282.1.940_U,AY453136.1.1005_U,FJ643277.1.913_U,Z83974.1.995_U,FJ643297.1.938_U	Eukaryota	Rhizaria	Foraminifera	Rotaliida	Globigerinacea	Globigerinidae	Globigerinita	Globigerinita+glutinata	Globigerinita	Globigerinita+glutinata	Yes
122	8fd632317f54348f68b6075992b9e14db843f20e	99	1	0	0	0	0	0	0	0	0	0	99	0	0	0	0	0	0	0	0	0	0	0	0	0	0	0	0	0	0	0	0	0	0	93.2	Eukaryota|Rhizaria|Foraminifera|Rotaliida|Globigerinacea|Globorotaliidae|Neogloboquadrina|Neogloboquadrina+pachyderma|Neogloboquadrina|Neogloboquadrina+pachyderma	EF447102.1.1088_U	Eukaryota	Rhizaria	Foraminifera	Rotaliida	Globigerinacea	Globorotaliidae	Neogloboquadrina	Neogloboquadrina+pachyderma	Neogloboquadrina	Neogloboquadrina+pachyderma	Yes
123	c3fc1ddae28516100ad87b6351a215b018295873	98	5	12	0	4	0	0	77	0	0	0	0	0	0	0	0	0	0	0	4	0	0	0	0	0	0	0	0	0	0	0	0	1	0	100	Eukaryota|Rhizaria|Foraminifera|Rotaliida|Globigerinacea|Globigerinidae|*|*|*|*	FJ643376.1.978_U,AJ251212.1.948_U,AF102228.1.1004_U	Eukaryota	Rhizaria	Foraminifera	Rotaliida	Globigerinacea	Globigerinidae	*	*	*	*	Yes
124	0f1520730e64110780261232f21bf4864854556a	97	2	0	0	0	0	0	0	0	0	0	0	0	0	0	0	96	0	0	0	0	0	0	0	0	0	0	0	0	0	0	0	1	0	75.4	Eukaryota|Rhizaria|Foraminifera|Rotaliida|Globigerinacea|Globorotaliidae|Neogloboquadrina|Neogloboquadrina+pachyderma|Neogloboquadrina|Neogloboquadrina+pachyderma	AF250119.1.1113_U	Eukaryota	Rhizaria	Foraminifera	Rotaliida	Globigerinacea	Globorotaliidae	Neogloboquadrina	Neogloboquadrina+pachyderma	Neogloboquadrina	Neogloboquadrina+pachyderma	Yes
125	9e2e51d5ea098d0031538a68fbaa77ebb6d24822	96	1	0	0	0	0	0	0	0	0	0	0	0	0	0	0	96	0	0	0	0	0	0	0	0	0	0	0	0	0	0	0	0	0	75.4	Eukaryota|Rhizaria|Foraminifera|Rotaliida|Globigerinacea|Globorotaliidae|Neogloboquadrina|Neogloboquadrina+pachyderma|Neogloboquadrina|Neogloboquadrina+pachyderma	AF250119.1.1113_U	Eukaryota	Rhizaria	Foraminifera	Rotaliida	Globigerinacea	Globorotaliidae	Neogloboquadrina	Neogloboquadrina+pachyderma	Neogloboquadrina	Neogloboquadrina+pachyderma	Yes
126	66c66fb6810cde74c96bfbe2cb1cfbf0f427d85c	96	2	0	0	0	0	0	0	0	0	0	0	0	0	0	0	0	0	0	0	60	36	0	0	0	0	0	0	0	0	0	0	0	0	79.2	Eukaryota|Rhizaria|Foraminifera|Rotaliida|Globigerinacea|Globigerinidae|Globigerinita|Globigerinita+glutinata|Globigerinita|Globigerinita+glutinata	FJ643286.1.944_U,FJ643288.1.938_U,FJ643290.1.937_U,FJ643277.1.913_U,AY453136.1.1005_U,FJ643296.1.938_U,Z83974.1.995_U,FJ643297.1.938_U,FJ643282.1.940_U,FJ643283.1.947_U	Eukaryota	Rhizaria	Foraminifera	Rotaliida	Globigerinacea	Globigerinidae	Globigerinita	Globigerinita+glutinata	Globigerinita	Globigerinita+glutinata	Yes
127	b395ac3ea22b06f6bba578a56ff3ad3211d65c85	95	3	0	0	0	0	0	0	0	0	0	0	0	0	0	0	0	0	0	0	0	0	0	0	0	16	0	0	0	0	0	1	78	0	97.7	Eukaryota|Rhizaria|Foraminifera|Rotaliida|Globigerinacea|Globorotaliidae|Neogloboquadrina|Neogloboquadrina+dutertrei|Neogloboquadrina|Neogloboquadrina+dutertrei	AB468838.1.1054_U,AY453135.1.1062_U,AY241707.1.1028_U,AB263437.1.1064_U	Eukaryota	Rhizaria	Foraminifera	Rotaliida	Globigerinacea	Globorotaliidae	Neogloboquadrina	Neogloboquadrina+dutertrei	Neogloboquadrina	Neogloboquadrina+dutertrei	Yes
128	582d554762277e03b37ef422352a0499ff1554fc	93	9	0	0	10	7	0	0	11	0	0	0	0	0	0	0	0	0	0	0	10	46	0	0	6	1	0	0	0	0	0	1	1	0	93.7	Eukaryota|Rhizaria|Foraminifera|Rotaliida|Chilostomellacea|Chilostomellidae|Chilostomella|*|Chilostomella|*	AY359160.1.987_U,DQ238293.1.949_U,DQ238291.1.931_U,AY359156.1.994_U,DQ238289.1.928_U,AY359144.1.992_U,AY210772.1.994_U,DQ238292.1.880_U,DQ238288.1.948_U,AY359158.1.995_U,AM231589.1.906_U,DQ238290.1.928_U	Eukaryota	Rhizaria	Foraminifera	Rotaliida	Chilostomellacea	Chilostomellidae	Chilostomella	*	Chilostomella	*	Yes
129	b209c27f823cb7608cc72e22b954ba5a761ed75b	87	2	0	0	0	58	0	0	0	0	29	0	0	0	0	0	0	0	0	0	0	0	0	0	0	0	0	0	0	0	0	0	0	0	95.7	Eukaryota|Rhizaria|Foraminifera|Rotaliida|Rotaliida_X|Rotaliida_XX|Rotaliida_XXX|Rotaliida_XXX+sp.|environmental_samples|uncultured+foraminiferan	JN003670.1.955_U	Eukaryota	Rhizaria	Foraminifera	Rotaliida	Rotaliida_X	Rotaliida_XX	Rotaliida_XXX	Rotaliida_XXX+sp.	environmental_samples	uncultured+foraminiferan	Yes
130	b272acb257cebc69368cfcd99b5b27c2ae2e07eb	80	5	0	0	0	0	0	0	0	0	0	0	0	0	0	0	0	0	0	0	26	0	0	0	22	14	0	0	0	9	9	0	0	0	97.4	Eukaryota|Rhizaria|Foraminifera|Rotaliida|Globigerinacea|Globigerinidae|Globigerinita|Globigerinita+glutinata|Globigerinita|Globigerinita+glutinata	JQ799900.1.971_U	Eukaryota	Rhizaria	Foraminifera	Rotaliida	Globigerinacea	Globigerinidae	Globigerinita	Globigerinita+glutinata	Globigerinita	Globigerinita+glutinata	Yes
131	6d910f52bc7601c564f6c27a3124fe82e317cbe5	79	2	0	0	0	0	0	0	0	0	18	0	0	0	0	0	0	0	0	0	61	0	0	0	0	0	0	0	0	0	0	0	0	0	95.1	Eukaryota|Rhizaria|Foraminifera|Rotaliida|Globigerinacea|Globigerinidae|Globigerinita|Globigerinita+glutinata|Globigerinita|Globigerinita+glutinata	FJ643286.1.944_U,FJ643288.1.938_U,FJ643290.1.937_U	Eukaryota	Rhizaria	Foraminifera	Rotaliida	Globigerinacea	Globigerinidae	Globigerinita	Globigerinita+glutinata	Globigerinita	Globigerinita+glutinata	Yes
132	c4d7bcb930ecd29f9db663a93374e82aa4b97d8b	77	3	63	12	2	0	0	0	0	0	0	0	0	0	0	0	0	0	0	0	0	0	0	0	0	0	0	0	0	0	0	0	0	0	97	Eukaryota|Rhizaria|Foraminifera|Rotaliida|Globigerinacea|Globigerinidae|Globigerina|Globigerina+sp.|Globigerina|Globigerina+sp.	DQ407269.1.970_U	Eukaryota	Rhizaria	Foraminifera	Rotaliida	Globigerinacea	Globigerinidae	Globigerina	Globigerina+sp.	Globigerina	Globigerina+sp.	Yes
133	0ae3caa4519b85cc93723e5156c34508326e44f3	76	4	10	0	0	0	13	47	6	0	0	0	0	0	0	0	0	0	0	0	0	0	0	0	0	0	0	0	0	0	0	0	0	0	100	Eukaryota|Rhizaria|Foraminifera|Rotaliida|Globigerinacea|Pulleniatinidae|Pulleniatina|Pulleniatina+obliquiloculata|Pulleniatina|Pulleniatina+obliquiloculata	AB636699.1.1073_U	Eukaryota	Rhizaria	Foraminifera	Rotaliida	Globigerinacea	Pulleniatinidae	Pulleniatina	Pulleniatina+obliquiloculata	Pulleniatina	Pulleniatina+obliquiloculata	Yes
134	6d1ff3c4ec9d047487c3b73bae3fa3c90b01283a	73	3	0	0	0	0	0	0	0	0	0	0	0	0	0	0	0	0	0	0	18	0	0	0	37	18	0	0	0	0	0	0	0	0	96.1	Eukaryota|Rhizaria|Foraminifera|Rotaliida|Globigerinacea|Globigerinidae|Globigerinita|Globigerinita+glutinata|Globigerinita|Globigerinita+glutinata	JQ799900.1.971_U	Eukaryota	Rhizaria	Foraminifera	Rotaliida	Globigerinacea	Globigerinidae	Globigerinita	Globigerinita+glutinata	Globigerinita	Globigerinita+glutinata	Yes
135	0d9f6469479e2116e0b088fb195c54b45bed4540	72	1	0	0	0	0	0	0	0	0	0	0	0	0	0	0	0	0	0	0	0	0	0	0	0	72	0	0	0	0	0	0	0	0	65.8	Eukaryota|Rhizaria|Foraminifera|Foraminifera_X|Foraminifera_XX|Foraminifera_XXX|Ammonia|Ammonia+sp.|Ammonia|Ammonia+sp.	HM244866.1.1926_U,HM244866.1.1926_U	Eukaryota	Rhizaria	Foraminifera	Foraminifera_X	Foraminifera_XX	Foraminifera_XXX	Ammonia	Ammonia+sp.	Ammonia	Ammonia+sp.	Yes
136	f23bdd692945b14db8c0bfa66261a0b9ce4a6c48	71	9	0	0	2	2	0	0	2	0	0	0	0	0	0	0	23	0	0	0	3	0	0	0	21	12	0	2	0	0	0	4	0	0	81.7	Eukaryota|Opisthokonta|Metazoa|Annelida|Annelida_X|Annelida_XX|Austrobdella|Austrobdella+bilobata|Austrobdella|Austrobdella+bilobata	DQ414255.1.1606_U	Eukaryota	Opisthokonta	Metazoa	Annelida	Annelida_X	Annelida_XX	Austrobdella	Austrobdella+bilobata	Austrobdella	Austrobdella+bilobata	No
137	78ea71aafc17d39f2c46710112a731da2cdaa70b	71	4	0	0	0	0	0	0	0	0	0	0	0	0	0	0	0	0	0	0	28	0	0	0	0	23	0	0	0	0	5	15	0	0	96.4	Eukaryota|Rhizaria|Foraminifera|Rotaliida|Globigerinacea|Globigerinidae|Globigerinita|Globigerinita+glutinata|Globigerinita|Globigerinita+glutinata	FJ643283.1.947_U,FJ643282.1.940_U,AY453136.1.1005_U,FJ643277.1.913_U,Z83974.1.995_U,FJ643296.1.938_U,FJ643297.1.938_U	Eukaryota	Rhizaria	Foraminifera	Rotaliida	Globigerinacea	Globigerinidae	Globigerinita	Globigerinita+glutinata	Globigerinita	Globigerinita+glutinata	Yes
138	7cd2105d9950ab53b5c8d28d25207d9685b8ae2c	70	3	0	22	0	0	8	40	0	0	0	0	0	0	0	0	0	0	0	0	0	0	0	0	0	0	0	0	0	0	0	0	0	0	100	Eukaryota|Rhizaria|Foraminifera|Rotaliida|Globigerinacea|Pulleniatinidae|Pulleniatina|Pulleniatina+obliquiloculata|Pulleniatina|Pulleniatina+obliquiloculata	AB636773.1.1067_U,AB636689.1.1054_U,AB636773.1.1067_U	Eukaryota	Rhizaria	Foraminifera	Rotaliida	Globigerinacea	Pulleniatinidae	Pulleniatina	Pulleniatina+obliquiloculata	Pulleniatina	Pulleniatina+obliquiloculata	Yes
139	cfac82b2c8ef82355afc6374857548e9b00c002c	69	12	0	0	8	8	0	0	3	0	0	0	0	0	0	0	0	0	0	1	3	0	0	0	1	0	15	1	0	0	10	15	1	3	82.3	Eukaryota|Opisthokonta|Metazoa|*|*|*|*|*|*|*	JQ907242.1.1844_U,DQ414295.1.1690_U,AF115996.1.1762_U,DQ414296.1.1760_U	Eukaryota	Opisthokonta	Metazoa	*	*	*	*	*	*	*	No
140	9356d8b388e27c6f7f68cde527065612960d6beb	69	2	0	0	0	0	67	0	2	0	0	0	0	0	0	0	0	0	0	0	0	0	0	0	0	0	0	0	0	0	0	0	0	0	84.9	Eukaryota|Rhizaria|Foraminifera|Rotaliida|Globigerinacea|Candeinidae|Candeina|Candeina+nitida|Candeina|Candeina+nitida	AB468837.1.996_U	Eukaryota	Rhizaria	Foraminifera	Rotaliida	Globigerinacea	Candeinidae	Candeina	Candeina+nitida	Candeina	Candeina+nitida	Yes
141	d228c6273366af1d931ad89747466fe7c8be41c0	68	3	0	0	0	0	0	1	0	0	0	0	0	0	0	0	0	0	0	0	0	51	0	0	0	0	0	0	0	0	16	0	0	0	78.1	Eukaryota|Rhizaria|Foraminifera|Rotaliida|Discorbinellacea|Pseudoparrellidae|Epistominella|Epistominella+sp.|Epistominella|Epistominella+sp.	AY934749.1.995_U	Eukaryota	Rhizaria	Foraminifera	Rotaliida	Discorbinellacea	Pseudoparrellidae	Epistominella	Epistominella+sp.	Epistominella	Epistominella+sp.	Yes
142	375e22efe6e065e3b0b77cd641950c4ee55a9b1a	66	1	0	0	0	0	0	0	0	0	0	0	0	0	0	0	0	0	0	0	0	0	0	0	66	0	0	0	0	0	0	0	0	0	65.9	Eukaryota|Rhizaria|Foraminifera|Foraminifera_X|Foraminifera_XX|Foraminifera_XXX|Ammonia|Ammonia+sp.|Ammonia|Ammonia+sp.	HM244866.1.1926_U,HM244866.1.1926_U	Eukaryota	Rhizaria	Foraminifera	Foraminifera_X	Foraminifera_XX	Foraminifera_XXX	Ammonia	Ammonia+sp.	Ammonia	Ammonia+sp.	Yes
143	1fb0f99d771b4f5795da938b3e2a7fcc9f043340	65	3	0	0	0	0	0	0	3	0	0	0	0	0	0	0	0	0	0	0	0	0	0	0	61	0	0	0	0	0	0	0	1	0	97	Eukaryota|Rhizaria|Foraminifera|Rotaliida|Rotaliida_X|Rotaliida_XX|Rotaliida_XXX|Rotaliida_XXX+sp.|environmental_samples|uncultured+foraminiferan	JN003670.1.955_U	Eukaryota	Rhizaria	Foraminifera	Rotaliida	Rotaliida_X	Rotaliida_XX	Rotaliida_XXX	Rotaliida_XXX+sp.	environmental_samples	uncultured+foraminiferan	Yes
144	72cd1ccf95ca6391e865b5761d8d300a059b77b7	65	5	0	0	1	0	0	0	0	0	4	0	0	0	0	0	0	0	0	0	20	0	0	0	0	0	2	0	0	0	38	0	0	0	94.1	Eukaryota|Rhizaria|Foraminifera|Rotaliida|Nonionacea|Anomalinidae|Cibicidoides|Cibicidoides+variabilis|Cibicidoides|Cibicidoides+variabilis	GU113136.1.856_U	Eukaryota	Rhizaria	Foraminifera	Rotaliida	Nonionacea	Anomalinidae	Cibicidoides	Cibicidoides+variabilis	Cibicidoides	Cibicidoides+variabilis	Yes
145	2b6eee5e25f7d825001e08d460c837c5de8145c6	65	4	0	0	24	34	0	0	6	0	0	0	0	0	0	0	0	0	0	0	0	0	0	0	0	0	1	0	0	0	0	0	0	0	77.6	Eukaryota|Rhizaria|Foraminifera|Rotaliida|Globigerinacea|Globigerinidae|Globigerinita|Globigerinita+uvula|Globigerinita|Globigerinita+uvula	FJ643300.1.997_U	Eukaryota	Rhizaria	Foraminifera	Rotaliida	Globigerinacea	Globigerinidae	Globigerinita	Globigerinita+uvula	Globigerinita	Globigerinita+uvula	Yes
146	80b9fc1a68432d3e2b6821cf5650ac8d82d03654	64	1	0	0	0	0	0	0	0	0	64	0	0	0	0	0	0	0	0	0	0	0	0	0	0	0	0	0	0	0	0	0	0	0	100	Eukaryota|Rhizaria|Foraminifera|Rotaliida|Globigerinacea|Globorotaliidae|Neogloboquadrina|*|Neogloboquadrina|*	AF250117.1.1115_U,FJ643374.1.1084_U,FJ643373.1.987_U,FJ643370.1.1084_U,FJ643375.1.1066_U,AF250118.1.1115_U,FJ643371.1.1046_U,FJ643373.1.987_U	Eukaryota	Rhizaria	Foraminifera	Rotaliida	Globigerinacea	Globorotaliidae	Neogloboquadrina	*	Neogloboquadrina	*	Yes
147	9ab277ec2e8e5fe9f7fd47dfd8d5f5876e2ae1be	61	6	0	0	12	10	1	0	23	0	10	0	0	0	0	0	0	0	0	0	0	0	0	0	0	0	0	0	0	0	5	0	0	0	83.7	Eukaryota|Rhizaria|Foraminifera|Rotaliida|Globigerinacea|Candeinidae|Candeina|Candeina+nitida|Candeina|Candeina+nitida	AB468837.1.996_U	Eukaryota	Rhizaria	Foraminifera	Rotaliida	Globigerinacea	Candeinidae	Candeina	Candeina+nitida	Candeina	Candeina+nitida	Yes
148	325b28badee8efde69377e03afb5cfdbdeee9189	61	7	0	0	0	0	0	0	0	0	8	3	0	0	0	0	9	0	0	0	1	0	0	0	0	0	0	0	0	0	11	22	7	0	98	Eukaryota|Rhizaria|Foraminifera|Rotaliida|Globigerinacea|Globigerinidae|Globigerinita|Globigerinita+uvula|Globigerinita|Globigerinita+uvula	AF387173.1.1022_U	Eukaryota	Rhizaria	Foraminifera	Rotaliida	Globigerinacea	Globigerinidae	Globigerinita	Globigerinita+uvula	Globigerinita	Globigerinita+uvula	Yes
149	b6021e2b2c8fe03f6a203b1defcaef597b0e4a55	59	2	0	0	0	0	55	0	4	0	0	0	0	0	0	0	0	0	0	0	0	0	0	0	0	0	0	0	0	0	0	0	0	0	85	Eukaryota|Rhizaria|Foraminifera|Rotaliida|Globigerinacea|Candeinidae|Candeina|Candeina+nitida|Candeina|Candeina+nitida	AB468837.1.996_U	Eukaryota	Rhizaria	Foraminifera	Rotaliida	Globigerinacea	Candeinidae	Candeina	Candeina+nitida	Candeina	Candeina+nitida	Yes
150	f84466cd4db95facdd7067656947839bbb593ace	58	2	0	0	0	0	0	0	0	0	0	0	0	0	0	0	0	0	0	0	0	0	0	0	43	15	0	0	0	0	0	0	0	0	99.7	Eukaryota|Rhizaria|Foraminifera|Rotaliida|Globigerinacea|Globigerinidae|Globigerinita|Globigerinita+glutinata|Globigerinita|Globigerinita+glutinata	AB468827.1.1004_U	Eukaryota	Rhizaria	Foraminifera	Rotaliida	Globigerinacea	Globigerinidae	Globigerinita	Globigerinita+glutinata	Globigerinita	Globigerinita+glutinata	Yes
151	938f99466f6f42ef89a1ae55ca77accdcf85468d	58	3	0	0	6	35	0	0	17	0	0	0	0	0	0	0	0	0	0	0	0	0	0	0	0	0	0	0	0	0	0	0	0	0	77.2	Eukaryota|Rhizaria|Foraminifera|Rotaliida|Globigerinacea|Globorotaliidae|Neogloboquadrina|Neogloboquadrina+pachyderma|Neogloboquadrina|Neogloboquadrina+pachyderma	EF447102.1.1088_U	Eukaryota	Rhizaria	Foraminifera	Rotaliida	Globigerinacea	Globorotaliidae	Neogloboquadrina	Neogloboquadrina+pachyderma	Neogloboquadrina	Neogloboquadrina+pachyderma	Yes
152	1dc281145c2e78ac59b32d85ca1b7a2c8a7b10a9	58	6	7	18	0	0	1	2	0	0	0	0	0	0	29	0	0	0	0	1	0	0	0	0	0	0	0	0	0	0	0	0	0	0	74.6	Eukaryota|Opisthokonta|Fungi|Fungi_X|Fungi_XX|Fungi_XXX|Fungi_XXXX|Fungi_XXXX+sp.|uncultured|uncultured+fungus	FN557495.1.1170_U	Eukaryota	Opisthokonta	Fungi	Fungi_X	Fungi_XX	Fungi_XXX	Fungi_XXXX	Fungi_XXXX+sp.	uncultured	uncultured+fungus	No
153	be74b6201f7a23963f72653eaa8dbef12f32ae0b	57	2	0	0	0	0	0	0	0	0	0	0	0	0	0	0	0	0	0	0	2	55	0	0	0	0	0	0	0	0	0	0	0	0	75.4	Eukaryota|Rhizaria|Foraminifera|Rotaliida|Rotaliida_X|Elphidiidae|Elphidium|Elphidium+macellum|Elphidium|Elphidium+macellum	JN655721.1.809_U,JN655757.1.807_U,JN655697.1.2308_U,JN655724.1.809_U,JN655712.1.811_U	Eukaryota	Rhizaria	Foraminifera	Rotaliida	Rotaliida_X	Elphidiidae	Elphidium	Elphidium+macellum	Elphidium	Elphidium+macellum	Yes
154	561b791b4557f6f0a37934962dd64f3b2079195c	56	3	0	0	30	16	0	0	10	0	0	0	0	0	0	0	0	0	0	0	0	0	0	0	0	0	0	0	0	0	0	0	0	0	98	Eukaryota|Rhizaria|Foraminifera|Rotaliida|Globigerinacea|Globigerinidae|Globigerinita|Globigerinita+glutinata|Globigerinita|Globigerinita+glutinata	FJ643296.1.938_U,FJ643283.1.947_U,FJ643282.1.940_U,AY453136.1.1005_U,FJ643277.1.913_U,Z83974.1.995_U,FJ643297.1.938_U	Eukaryota	Rhizaria	Foraminifera	Rotaliida	Globigerinacea	Globigerinidae	Globigerinita	Globigerinita+glutinata	Globigerinita	Globigerinita+glutinata	Yes
155	c7b189c345bf05fa134663bec13dacc281939b16	54	1	0	0	0	0	0	54	0	0	0	0	0	0	0	0	0	0	0	0	0	0	0	0	0	0	0	0	0	0	0	0	0	0	73.9	Eukaryota|Opisthokonta|Fungi|Mucoromycota|Mucoromycotina|Mucoromycotina_X|Umbelopsis|*|Umbelopsis|*	AF157166.1.1745_U,JF895927.1.1477_U,HM161751.1.1812_U	Eukaryota	Opisthokonta	Fungi	Mucoromycota	Mucoromycotina	Mucoromycotina_X	Umbelopsis	*	Umbelopsis	*	No
156	ef14f515489c35aaf1c24a73f46491770558a969	54	7	0	0	18	5	0	3	8	0	0	0	0	0	0	0	5	0	0	0	14	0	0	0	0	0	0	0	0	0	1	0	0	0	93	Eukaryota|Rhizaria|Foraminifera|Rotaliida|Chilostomellacea|Chilostomellidae|Chilostomella|*|Chilostomella|*	AY359160.1.987_U,DQ238293.1.949_U,DQ238291.1.931_U,AY359156.1.994_U,DQ238289.1.928_U,AY359144.1.992_U,AY210772.1.994_U,DQ238292.1.880_U,DQ238288.1.948_U,AY359158.1.995_U,AM231589.1.906_U,DQ238290.1.928_U	Eukaryota	Rhizaria	Foraminifera	Rotaliida	Chilostomellacea	Chilostomellidae	Chilostomella	*	Chilostomella	*	Yes
157	a664f0306fefdb5917c7f9d0673757e1520da1af	53	2	0	0	0	0	0	0	0	0	0	0	0	0	0	0	0	0	0	0	0	0	0	0	7	46	0	0	0	0	0	0	0	0	69.2	Eukaryota|Rhizaria|Foraminifera|Rotaliida|*|*|*|*|*|*	AY359168.1.938_U,AF190723.1.959_U,AF190720.1.956_U,AY359169.1.938_U,EF534074.1.3033_U,AF533838.1.903_U,KF042526.1.3059_U,AF190722.1.953_U,AF190721.1.955_U,AF190724.1.954_U	Eukaryota	Rhizaria	Foraminifera	Rotaliida	*	*	*	*	*	*	Yes
158	35d47559d6069cfd1b29cf51a7a56a5e88b6a8fc	53	4	0	0	0	0	0	0	0	0	13	0	0	0	0	0	0	0	0	0	5	0	0	0	0	0	0	0	0	0	6	29	0	0	84.5	Eukaryota|Rhizaria|Foraminifera|Rotaliida|Globigerinacea|Candeinidae|Candeina|Candeina+nitida|Candeina|Candeina+nitida	AB468837.1.996_U,AB468836.1.996_U	Eukaryota	Rhizaria	Foraminifera	Rotaliida	Globigerinacea	Candeinidae	Candeina	Candeina+nitida	Candeina	Candeina+nitida	Yes
159	87dd903141f8641b8451182b8f5d5b4f7e3ae74b	51	1	0	0	0	0	0	0	0	0	0	0	0	0	0	0	0	0	0	0	0	0	0	0	51	0	0	0	0	0	0	0	0	0	78.8	Eukaryota|Rhizaria|Foraminifera|Rotaliida|Discorbinellacea|Pseudoparrellidae|Epistominella|Epistominella+sp.|Epistominella|Epistominella+sp.	AY934749.1.995_U	Eukaryota	Rhizaria	Foraminifera	Rotaliida	Discorbinellacea	Pseudoparrellidae	Epistominella	Epistominella+sp.	Epistominella	Epistominella+sp.	Yes
160	008c6f4507e0ae14f0298a51e4726373276e66e8	50	1	0	0	0	0	0	0	0	0	0	0	0	0	0	0	0	0	0	0	0	0	0	0	50	0	0	0	0	0	0	0	0	0	86.8	Eukaryota|Rhizaria|Foraminifera|Rotaliida|Bolivinacea|Bolivinidae|Bolivina|Bolivina+sp.|Bolivina|Bolivina+sp.	AY934735.1.1053_U	Eukaryota	Rhizaria	Foraminifera	Rotaliida	Bolivinacea	Bolivinidae	Bolivina	Bolivina+sp.	Bolivina	Bolivina+sp.	Yes
161	76926fed7e1c55dab693ece356b2ff6ea4fa63ea	50	1	0	0	0	0	0	0	0	0	0	0	0	0	0	0	0	0	0	0	0	0	0	0	50	0	0	0	0	0	0	0	0	0	67.4	Eukaryota|Rhizaria|Foraminifera|Foraminifera_X|Foraminifera_XX|Foraminifera_XXX|Ammonia|Ammonia+sp.|Ammonia|Ammonia+sp.	HM244866.1.1926_U,HM244866.1.1926_U	Eukaryota	Rhizaria	Foraminifera	Foraminifera_X	Foraminifera_XX	Foraminifera_XXX	Ammonia	Ammonia+sp.	Ammonia	Ammonia+sp.	Yes
162	2a93f8d35f855d7698f77dd7222c5c3b30a70acb	50	8	2	5	0	0	0	2	0	0	0	0	0	0	35	1	2	0	0	0	0	0	0	0	0	0	0	0	1	0	0	0	2	0	71.2	Eukaryota|Opisthokonta|Fungi|Mucoromycota|Mucoromycotina|Mucoromycotina_X|Umbelopsis|*|Umbelopsis|*	HM161747.1.1826_U,DQ322627.1.1795_U	Eukaryota	Opisthokonta	Fungi	Mucoromycota	Mucoromycotina	Mucoromycotina_X	Umbelopsis	*	Umbelopsis	*	No
163	7897366e02ccae7364a4e56b7c476664f1e1e778	50	1	0	0	0	0	50	0	0	0	0	0	0	0	0	0	0	0	0	0	0	0	0	0	0	0	0	0	0	0	0	0	0	0	84.1	Eukaryota|Rhizaria|Foraminifera|Rotaliida|Globigerinacea|Candeinidae|Candeina|Candeina+nitida|Candeina|Candeina+nitida	AB468837.1.996_U	Eukaryota	Rhizaria	Foraminifera	Rotaliida	Globigerinacea	Candeinidae	Candeina	Candeina+nitida	Candeina	Candeina+nitida	Yes
164	9ce7f118e830bfe287e6c5c380dff9d2dc5c5511	49	4	0	0	17	22	0	0	0	0	0	0	0	0	0	0	0	0	0	0	3	0	0	0	0	0	0	0	0	0	7	0	0	0	83.9	Eukaryota|Rhizaria|Foraminifera|Rotaliida|Globigerinacea|Globigerinidae|Globigerinita|Globigerinita+glutinata|Globigerinita|Globigerinita+glutinata	FJ643294.1.932_U	Eukaryota	Rhizaria	Foraminifera	Rotaliida	Globigerinacea	Globigerinidae	Globigerinita	Globigerinita+glutinata	Globigerinita	Globigerinita+glutinata	Yes
165	96e172deb818a0526141464119deb71196ec7a25	49	9	0	0	3	2	0	0	0	0	0	0	0	0	0	0	0	0	0	0	11	0	0	0	2	3	9	0	0	0	11	2	6	0	95	Eukaryota|Rhizaria|Foraminifera|Rotaliida|Chilostomellacea|Chilostomellidae|Chilostomella|*|Chilostomella|*	AY359160.1.987_U,DQ238293.1.949_U,DQ238291.1.931_U,AY359156.1.994_U,DQ238289.1.928_U,AY359144.1.992_U,AY210772.1.994_U,DQ238292.1.880_U,DQ238288.1.948_U,AY359158.1.995_U,AM231589.1.906_U,DQ238290.1.928_U	Eukaryota	Rhizaria	Foraminifera	Rotaliida	Chilostomellacea	Chilostomellidae	Chilostomella	*	Chilostomella	*	Yes
166	39a9439ad856627996c124bcae377a3e7c7228ba	48	1	0	0	0	0	0	0	0	0	0	0	0	0	0	0	0	0	0	0	0	0	0	0	48	0	0	0	0	0	0	0	0	0	96.4	Eukaryota|Rhizaria|Foraminifera|Rotaliida|Discorbacea|Rosalinidae|Rosalina|Rosalina+vilardeboana|Rosalina|Rosalina+vilardeboana	AJ504683.1.1104_U	Eukaryota	Rhizaria	Foraminifera	Rotaliida	Discorbacea	Rosalinidae	Rosalina	Rosalina+vilardeboana	Rosalina	Rosalina+vilardeboana	Yes
167	af60a47b898cf45e03503b8e9b9c448529dd58c6	48	1	0	0	0	0	0	0	0	0	0	0	0	0	0	0	0	0	0	0	0	0	0	0	0	48	0	0	0	0	0	0	0	0	65.9	Eukaryota|Rhizaria|Foraminifera|Rotaliida|Rotaliida_X|Elphidiidae|Elphidium|Elphidium+albiumbilicatum|Elphidium|Elphidium+albiumbilicatum	HM213833.1.3116_U,HM213833.1.3116_U	Eukaryota	Rhizaria	Foraminifera	Rotaliida	Rotaliida_X	Elphidiidae	Elphidium	Elphidium+albiumbilicatum	Elphidium	Elphidium+albiumbilicatum	Yes
168	8337a462dc3f28c7f06392b84baed36a928babad	47	5	0	0	0	0	0	0	0	0	29	1	0	0	0	0	0	0	0	0	5	0	0	0	0	0	0	0	0	0	1	11	0	0	98.3	Eukaryota|Rhizaria|Foraminifera|Rotaliida|Globigerinacea|Globigerinidae|Globigerinita|Globigerinita+uvula|Globigerinita|Globigerinita+uvula	AF387173.1.1022_U	Eukaryota	Rhizaria	Foraminifera	Rotaliida	Globigerinacea	Globigerinidae	Globigerinita	Globigerinita+uvula	Globigerinita	Globigerinita+uvula	Yes
169	f54b95513949fc97c6cf66f7c52ef3e200ce6543	46	7	1	1	0	19	0	0	1	0	0	0	0	0	0	0	0	0	0	0	8	0	0	0	0	0	0	0	0	0	1	15	0	0	98.3	Eukaryota|Rhizaria|Foraminifera|Rotaliida|Globigerinacea|Globigerinidae|Globigerina|Globigerina+bulloides|Globigerina|Globigerina+bulloides	GQ293072.1.1022_U	Eukaryota	Rhizaria	Foraminifera	Rotaliida	Globigerinacea	Globigerinidae	Globigerina	Globigerina+bulloides	Globigerina	Globigerina+bulloides	Yes
170	dff5566204ed86c844bcb01d70031725073ecb6e	46	8	0	0	2	1	5	1	4	0	6	0	0	0	0	0	26	0	0	0	1	0	0	0	0	0	0	0	0	0	0	0	0	0	99.7	Eukaryota|Rhizaria|Foraminifera|Rotaliida|Globigerinacea|Globigerinidae|Globigerina|Globigerina+falconensis|Globigerina|Globigerina+falconensis	FJ643417.1.973_U,FJ643416.1.948_U,AF387172.1.999_U,FJ643416.1.948_U	Eukaryota	Rhizaria	Foraminifera	Rotaliida	Globigerinacea	Globigerinidae	Globigerina	Globigerina+falconensis	Globigerina	Globigerina+falconensis	Yes
171	d6edaebbdc330b8525434285ebf0b5d6f48c892f	45	2	0	0	0	0	0	0	0	0	0	0	0	0	0	0	0	0	0	0	0	17	0	0	28	0	0	0	0	0	0	0	0	0	95	Eukaryota|Rhizaria|Foraminifera|Rotaliida|Chilostomellacea|Chilostomellidae|Chilostomella|*|Chilostomella|*	AY359160.1.987_U,DQ238293.1.949_U,DQ238291.1.931_U,AY359156.1.994_U,DQ238289.1.928_U,AY359144.1.992_U,AY210772.1.994_U,DQ238292.1.880_U,DQ238288.1.948_U,AY359157.1.988_U,AM231589.1.906_U,DQ238290.1.928_U,AY359158.1.995_U	Eukaryota	Rhizaria	Foraminifera	Rotaliida	Chilostomellacea	Chilostomellidae	Chilostomella	*	Chilostomella	*	Yes
172	42e5b5c410618b8d9e6bef9955c65f7c7f009a57	44	1	0	0	0	0	0	0	0	0	0	0	0	0	0	0	0	0	0	0	0	0	0	0	44	0	0	0	0	0	0	0	0	0	66.1	Eukaryota|Rhizaria|Foraminifera|Foraminifera_X|Foraminifera_XX|Foraminifera_XXX|Ammonia|Ammonia+sp.|Ammonia|Ammonia+sp.	HM244866.1.1926_U,HM244866.1.1926_U	Eukaryota	Rhizaria	Foraminifera	Foraminifera_X	Foraminifera_XX	Foraminifera_XXX	Ammonia	Ammonia+sp.	Ammonia	Ammonia+sp.	Yes
173	01f5331ab6ad7124cb23640bad231169ef363d3e	43	1	43	0	0	0	0	0	0	0	0	0	0	0	0	0	0	0	0	0	0	0	0	0	0	0	0	0	0	0	0	0	0	0	98.3	Eukaryota|Rhizaria|Foraminifera|Rotaliida|Globigerinacea|Pulleniatinidae|Pulleniatina|Pulleniatina+obliquiloculata|Pulleniatina|Pulleniatina+obliquiloculata	AB636773.1.1067_U,AB636898.1.1090_U,AB636692.1.1075_U,AB636782.1.1070_U,AB636709.1.1068_U,AB636900.1.1090_U,AB636778.1.1064_U,AB636900.1.1090_U,AB636828.1.1065_U,AB636906.1.1093_U,AB636702.1.1072_U,AB636767.1.1061_U,AB636693.1.1070_U,AB636764.1.1070_U,JQ799899.1.1026_U,AB636905.1.1093_U,AB636773.1.1067_U,AB636687.1.1068_U,AB636689.1.1054_U,AB636702.1.1072_U,AB636694.1.1068_U,AB636698.1.1070_U	Eukaryota	Rhizaria	Foraminifera	Rotaliida	Globigerinacea	Pulleniatinidae	Pulleniatina	Pulleniatina+obliquiloculata	Pulleniatina	Pulleniatina+obliquiloculata	Yes
174	e54a1ce6cd19fc2b2f31782453bb8488652e8b0b	43	3	0	0	18	0	0	0	0	0	0	0	0	0	0	0	0	0	0	0	21	0	0	0	0	0	0	0	0	0	4	0	0	0	78.5	Eukaryota|Rhizaria|Foraminifera|Rotaliida|Discorbinellacea|Pseudoparrellidae|Epistominella|Epistominella+sp.|Epistominella|Epistominella+sp.	AY934749.1.995_U	Eukaryota	Rhizaria	Foraminifera	Rotaliida	Discorbinellacea	Pseudoparrellidae	Epistominella	Epistominella+sp.	Epistominella	Epistominella+sp.	Yes
175	a490d91a39fc929f474acf200e2b83c68b255e76	43	2	0	0	0	0	0	0	0	0	0	0	0	0	0	0	0	0	0	0	0	0	0	0	0	0	0	0	37	0	0	0	6	0	72.6	Eukaryota|Opisthokonta|Fungi|Mucoromycota|Mucoromycotina|Mucoromycotina_X|Umbelopsis|*|Umbelopsis|*	AF157166.1.1745_U,JF895927.1.1477_U,HM161751.1.1812_U	Eukaryota	Opisthokonta	Fungi	Mucoromycota	Mucoromycotina	Mucoromycotina_X	Umbelopsis	*	Umbelopsis	*	No
176	6934106e1bcc4e1b15a278565063a25cebbf9990	43	1	0	0	0	0	0	0	0	0	0	43	0	0	0	0	0	0	0	0	0	0	0	0	0	0	0	0	0	0	0	0	0	0	95.7	Eukaryota|Rhizaria|Foraminifera|Rotaliida|Globigerinacea|Globorotaliidae|Neogloboquadrina|Neogloboquadrina+pachyderma|Neogloboquadrina|Neogloboquadrina+pachyderma	EF447102.1.1088_U	Eukaryota	Rhizaria	Foraminifera	Rotaliida	Globigerinacea	Globorotaliidae	Neogloboquadrina	Neogloboquadrina+pachyderma	Neogloboquadrina	Neogloboquadrina+pachyderma	Yes
177	ef28589ec1c5ab955723b3c0d13933a64fff61c5	42	1	0	0	0	0	0	0	0	0	0	0	0	0	0	0	0	0	0	0	0	0	0	0	42	0	0	0	0	0	0	0	0	0	66.7	Eukaryota|Rhizaria|Foraminifera|Foraminifera_X|Foraminifera_XX|Foraminifera_XXX|Ammonia|Ammonia+sp.|Ammonia|Ammonia+sp.	HM244866.1.1926_U,HM244866.1.1926_U	Eukaryota	Rhizaria	Foraminifera	Foraminifera_X	Foraminifera_XX	Foraminifera_XXX	Ammonia	Ammonia+sp.	Ammonia	Ammonia+sp.	Yes
178	21d831ca6200f13a349661c4630646ef968680dd	42	2	0	0	37	5	0	0	0	0	0	0	0	0	0	0	0	0	0	0	0	0	0	0	0	0	0	0	0	0	0	0	0	0	78.5	Eukaryota|Rhizaria|Foraminifera|Rotaliida|Globigerinacea|Globorotaliidae|Neogloboquadrina|Neogloboquadrina+pachyderma|Neogloboquadrina|Neogloboquadrina+pachyderma	EF447102.1.1088_U	Eukaryota	Rhizaria	Foraminifera	Rotaliida	Globigerinacea	Globorotaliidae	Neogloboquadrina	Neogloboquadrina+pachyderma	Neogloboquadrina	Neogloboquadrina+pachyderma	Yes
179	d77eed390f12af3765b8c53d40e8dbdac3225fb4	41	1	0	0	0	0	0	0	0	0	0	0	0	0	0	0	0	0	0	0	0	0	0	0	0	41	0	0	0	0	0	0	0	0	96.4	Eukaryota|Rhizaria|Foraminifera|Rotaliida|Globigerinacea|Globigerinidae|Globigerinita|Globigerinita+glutinata|Globigerinita|Globigerinita+glutinata	FJ643283.1.947_U,FJ643282.1.940_U,AY453136.1.1005_U,FJ643277.1.913_U,Z83974.1.995_U,FJ643296.1.938_U,FJ643297.1.938_U	Eukaryota	Rhizaria	Foraminifera	Rotaliida	Globigerinacea	Globigerinidae	Globigerinita	Globigerinita+glutinata	Globigerinita	Globigerinita+glutinata	Yes
180	9415ef6e9b0b044ef1649039334774189de436a3	41	2	0	0	0	40	0	0	0	0	0	0	0	0	0	0	0	0	0	0	0	0	0	0	0	0	0	0	0	0	0	0	1	0	98.7	Eukaryota|Rhizaria|Foraminifera|Rotaliida|Rotaliida_X|Rotaliida_XX|Rotaliida_XXX|Rotaliida_XXX+sp.|environmental_samples|uncultured+foraminiferan	JN003670.1.955_U	Eukaryota	Rhizaria	Foraminifera	Rotaliida	Rotaliida_X	Rotaliida_XX	Rotaliida_XXX	Rotaliida_XXX+sp.	environmental_samples	uncultured+foraminiferan	Yes
181	333617b048d2ec1ca59b0d14e572a941f3ac2f5b	41	2	0	27	0	0	0	0	0	0	0	0	0	0	14	0	0	0	0	0	0	0	0	0	0	0	0	0	0	0	0	0	0	0	72.6	Eukaryota|Stramenopiles|Stramenopiles_X|Pirsonia|Pirsonia_X|Pirsonia_XX|Pirsonia|Pirsonia+guinardiae|Pirsonia|Pirsonia+guinardiae	AJ561112.1.1821_U	Eukaryota	Stramenopiles	Stramenopiles_X	Pirsonia	Pirsonia_X	Pirsonia_XX	Pirsonia	Pirsonia+guinardiae	Pirsonia	Pirsonia+guinardiae	No
182	558b7c501ffe509ce3456a27d224cf68322ee074	41	3	3	0	0	0	0	0	16	0	0	0	0	0	0	0	0	0	0	0	22	0	0	0	0	0	0	0	0	0	0	0	0	0	94.1	Eukaryota|Rhizaria|Foraminifera|Rotaliida|Globigerinacea|Globigerinidae|Globigerinita|Globigerinita+glutinata|Globigerinita|Globigerinita+glutinata	FJ643296.1.938_U,FJ643283.1.947_U,FJ643282.1.940_U,AY453136.1.1005_U,FJ643277.1.913_U,Z83974.1.995_U,FJ643297.1.938_U	Eukaryota	Rhizaria	Foraminifera	Rotaliida	Globigerinacea	Globigerinidae	Globigerinita	Globigerinita+glutinata	Globigerinita	Globigerinita+glutinata	Yes
183	2329a960e1bd0fccd68c0d0221160b14bf5f1358	41	6	0	2	9	4	0	0	3	0	1	0	0	0	0	0	0	0	0	0	0	0	0	0	22	0	0	0	0	0	0	0	0	0	92.4	Eukaryota|Rhizaria|Foraminifera|Rotaliida|Chilostomellacea|Chilostomellidae|Chilostomella|*|Chilostomella|*	AY359160.1.987_U,DQ238293.1.949_U,DQ238291.1.931_U,AY359156.1.994_U,DQ238289.1.928_U,AY359144.1.992_U,AY210772.1.994_U,DQ238292.1.880_U,DQ238288.1.948_U,AY359158.1.995_U,AM231589.1.906_U,DQ238290.1.928_U	Eukaryota	Rhizaria	Foraminifera	Rotaliida	Chilostomellacea	Chilostomellidae	Chilostomella	*	Chilostomella	*	Yes
184	93ce6a7f3a28d0ae3198850a6536140409c5899d	40	2	0	0	0	0	1	39	0	0	0	0	0	0	0	0	0	0	0	0	0	0	0	0	0	0	0	0	0	0	0	0	0	0	98.3	Eukaryota|Rhizaria|Foraminifera|Rotaliida|Globigerinacea|Pulleniatinidae|Pulleniatina|Pulleniatina+obliquiloculata|Pulleniatina|Pulleniatina+obliquiloculata	AB636776.1.1065_U,AB636701.1.1070_U	Eukaryota	Rhizaria	Foraminifera	Rotaliida	Globigerinacea	Pulleniatinidae	Pulleniatina	Pulleniatina+obliquiloculata	Pulleniatina	Pulleniatina+obliquiloculata	Yes
185	a9cb4e3de9ac0d4ce1e54452832049cb76d0102b	40	1	0	0	0	0	0	0	0	0	0	0	0	0	0	0	0	0	0	0	0	0	0	0	0	40	0	0	0	0	0	0	0	0	64.5	Eukaryota|Rhizaria|Foraminifera|Foraminifera_X|Foraminifera_XX|Foraminifera_XXX|Ammonia|Ammonia+sp.|Ammonia|Ammonia+sp.	HM244866.1.1926_U,HM244866.1.1926_U	Eukaryota	Rhizaria	Foraminifera	Foraminifera_X	Foraminifera_XX	Foraminifera_XXX	Ammonia	Ammonia+sp.	Ammonia	Ammonia+sp.	Yes
186	c7990af13a7aea41b2e124d5570b46611132ae38	40	3	0	0	0	0	0	0	0	0	4	0	0	0	0	0	0	0	0	33	3	0	0	0	0	0	0	0	0	0	0	0	0	0	98	Eukaryota|Rhizaria|Foraminifera|Rotaliida|Globigerinacea|Globorotaliidae|Globorotalia|Globorotalia+inflata|Globorotalia|Globorotalia+inflata	FJ643314.1.1006_U,FJ643318.1.1007_U,FJ643315.1.1006_U	Eukaryota	Rhizaria	Foraminifera	Rotaliida	Globigerinacea	Globorotaliidae	Globorotalia	Globorotalia+inflata	Globorotalia	Globorotalia+inflata	Yes
187	b9a1bc91f4555f53af53d7ed8193c7e724c656ca	40	3	0	0	1	0	0	7	32	0	0	0	0	0	0	0	0	0	0	0	0	0	0	0	0	0	0	0	0	0	0	0	0	0	76.5	Eukaryota|Rhizaria|Foraminifera|Rotaliida|Rotaliida_X|Rotaliida_XX|Rotaliida_XXX|Rotaliida_XXX+sp.|environmental_samples|uncultured+foraminiferan	JN003670.1.955_U	Eukaryota	Rhizaria	Foraminifera	Rotaliida	Rotaliida_X	Rotaliida_XX	Rotaliida_XXX	Rotaliida_XXX+sp.	environmental_samples	uncultured+foraminiferan	Yes
188	cbaa87fc4f5fe381cf18495f47029f001a22b77f	39	1	0	0	0	0	0	0	0	0	0	0	0	0	0	0	0	0	0	0	0	0	0	0	39	0	0	0	0	0	0	0	0	0	64.7	Eukaryota|Rhizaria|Foraminifera|Foraminifera_X|Foraminifera_XX|Foraminifera_XXX|Ammonia|Ammonia+sp.|Ammonia|Ammonia+sp.	HM244866.1.1926_U,HM244866.1.1926_U	Eukaryota	Rhizaria	Foraminifera	Foraminifera_X	Foraminifera_XX	Foraminifera_XXX	Ammonia	Ammonia+sp.	Ammonia	Ammonia+sp.	Yes
189	c851df331ff72fa17627b2e6935c599fe282fc02	39	5	2	13	0	0	0	0	0	0	0	0	0	0	16	0	0	0	0	0	0	0	0	0	0	0	0	0	7	0	0	0	1	0	72.5	Eukaryota|*|*|*|*|*|*|*|*|*	AJ130860.1.1539_U,KF201168.1.1586_U,AY942631.1.1653_U	Eukaryota	*	*	*	*	*	*	*	*	*	No
190	154404185981a7516a94fa8581a1ad7cf23fbd6d	39	3	0	0	19	6	0	0	14	0	0	0	0	0	0	0	0	0	0	0	0	0	0	0	0	0	0	0	0	0	0	0	0	0	78.9	Eukaryota|Rhizaria|Foraminifera|Rotaliida|Globigerinacea|Globorotaliidae|Neogloboquadrina|Neogloboquadrina+pachyderma|Neogloboquadrina|Neogloboquadrina+pachyderma	EF447102.1.1088_U	Eukaryota	Rhizaria	Foraminifera	Rotaliida	Globigerinacea	Globorotaliidae	Neogloboquadrina	Neogloboquadrina+pachyderma	Neogloboquadrina	Neogloboquadrina+pachyderma	Yes
191	8f4a49f1415c3270a1c2fa7eb18248e44e204b41	38	2	0	0	0	0	0	0	0	0	0	0	1	0	0	0	0	0	0	0	0	0	0	0	37	0	0	0	0	0	0	0	0	0	84.9	Eukaryota|Rhizaria|Foraminifera|Rotaliida|Planorbulinacea|Planorbulinidae|Planorbulina|Planorbulina+mediterranensis|Planorbulina|Planorbulina+mediterranensis	DQ452709.1.1078_U	Eukaryota	Rhizaria	Foraminifera	Rotaliida	Planorbulinacea	Planorbulinidae	Planorbulina	Planorbulina+mediterranensis	Planorbulina	Planorbulina+mediterranensis	Yes
192	377b2a4be5ef1e2fc464f35d8908d6ac65ef4b72	38	1	0	0	0	0	0	0	0	0	0	0	0	0	0	0	38	0	0	0	0	0	0	0	0	0	0	0	0	0	0	0	0	0	74.3	Eukaryota|Rhizaria|Foraminifera|Rotaliida|Globigerinacea|Globorotaliidae|Neogloboquadrina|Neogloboquadrina+pachyderma|Neogloboquadrina|Neogloboquadrina+pachyderma	AF250119.1.1113_U	Eukaryota	Rhizaria	Foraminifera	Rotaliida	Globigerinacea	Globorotaliidae	Neogloboquadrina	Neogloboquadrina+pachyderma	Neogloboquadrina	Neogloboquadrina+pachyderma	Yes
193	8698e94c2f665d9a6fb3bc9e85fced0e0b9e4220	38	2	0	0	0	0	0	0	0	0	37	0	0	0	0	0	0	0	0	0	0	0	0	0	0	0	0	0	0	0	1	0	0	0	99.7	Eukaryota|Rhizaria|Foraminifera|Rotaliida|Globigerinacea|Globigerinacea_X|Globorotalia|Globorotalia+scitula|Globorotalia|Globorotalia+scitula	JQ799898.1.1096_U	Eukaryota	Rhizaria	Foraminifera	Rotaliida	Globigerinacea	Globigerinacea_X	Globorotalia	Globorotalia+scitula	Globorotalia	Globorotalia+scitula	Yes
194	2c2a8ebbca2c38653d5b48f9cc0d78f1a239bdd8	37	2	0	0	26	11	0	0	0	0	0	0	0	0	0	0	0	0	0	0	0	0	0	0	0	0	0	0	0	0	0	0	0	0	73.4	Eukaryota|Rhizaria|Foraminifera|Rotaliida|Globigerinacea|Globigerinidae|Globigerinita|Globigerinita+uvula|Globigerinita|Globigerinita+uvula	FJ643300.1.997_U	Eukaryota	Rhizaria	Foraminifera	Rotaliida	Globigerinacea	Globigerinidae	Globigerinita	Globigerinita+uvula	Globigerinita	Globigerinita+uvula	Yes
195	b7e9c9b39c7b9db78aaa6246505ddb53a34be891	37	1	0	0	0	0	0	0	0	0	0	0	0	0	0	0	0	0	0	0	0	0	0	0	0	37	0	0	0	0	0	0	0	0	69.3	Eukaryota|Rhizaria|Foraminifera|Foraminifera_X|Foraminifera_XX|Foraminifera_XXX|Ammonia|Ammonia+sp.|Ammonia|Ammonia+sp.	HM244866.1.1926_U,HM244866.1.1926_U	Eukaryota	Rhizaria	Foraminifera	Foraminifera_X	Foraminifera_XX	Foraminifera_XXX	Ammonia	Ammonia+sp.	Ammonia	Ammonia+sp.	Yes
196	ccdf72551134427ab316edd7dd8828455289ac57	37	5	0	0	0	0	0	0	0	1	1	0	0	7	0	0	0	0	0	0	0	0	0	0	0	1	0	0	0	0	0	0	27	0	83.6	Eukaryota|Alveolata|Ciliophora|Litostomatea|Trichostomatia|Blepharocorythidae|Blepharocorys|Blepharocorys+sp.|Blepharocorys|Blepharocorys+sp.	FM201780.1.1642_U	Eukaryota	Alveolata	Ciliophora	Litostomatea	Trichostomatia	Blepharocorythidae	Blepharocorys	Blepharocorys+sp.	Blepharocorys	Blepharocorys+sp.	No
197	13352b719bbfd37806c5200be793fab4c38dfde8	37	1	0	0	0	0	0	0	0	0	37	0	0	0	0	0	0	0	0	0	0	0	0	0	0	0	0	0	0	0	0	0	0	0	85	Eukaryota|Rhizaria|Foraminifera|Rotaliida|Globigerinacea|Globorotaliidae|Neogloboquadrina|Neogloboquadrina+pachyderma|Neogloboquadrina|Neogloboquadrina+pachyderma	AF250119.1.1113_U	Eukaryota	Rhizaria	Foraminifera	Rotaliida	Globigerinacea	Globorotaliidae	Neogloboquadrina	Neogloboquadrina+pachyderma	Neogloboquadrina	Neogloboquadrina+pachyderma	Yes
198	ec5e8e05fe6772939ca401fee5229c2383f74f0b	37	2	0	0	32	0	0	0	5	0	0	0	0	0	0	0	0	0	0	0	0	0	0	0	0	0	0	0	0	0	0	0	0	0	73.8	Eukaryota|Rhizaria|Foraminifera|Rotaliida|Rotaliida_X|Elphidiidae|Elphidium|Elphidium+margaritaceum|Elphidium|Elphidium+margaritaceum	KF042545.1.2191_U,KF042544.1.2190_U	Eukaryota	Rhizaria	Foraminifera	Rotaliida	Rotaliida_X	Elphidiidae	Elphidium	Elphidium+margaritaceum	Elphidium	Elphidium+margaritaceum	Yes
199	5edbed4460a2042b07b71ae58819ec02d543cb99	36	2	0	0	0	0	0	0	0	0	0	0	0	0	0	0	0	0	0	0	0	0	0	0	0	0	0	0	25	0	0	0	11	0	61	Eukaryota|Alveolata|Apicomplexa|Apicomplexa_X|Gregarines|Gregarines_X|Gregarines_XX|Gregarines_XX+sp.|uncultured|uncultured+eukaryote	EF100227.1.1509_U	Eukaryota	Alveolata	Apicomplexa	Apicomplexa_X	Gregarines	Gregarines_X	Gregarines_XX	Gregarines_XX+sp.	uncultured	uncultured+eukaryote	No
200	fb2ac94714cb6a1a4ae8e40d6b2e1c4ee6f910ff	36	2	0	0	0	0	0	0	0	0	4	0	0	0	0	0	0	0	0	32	0	0	0	0	0	0	0	0	0	0	0	0	0	0	99.7	Eukaryota|Rhizaria|Foraminifera|Rotaliida|Globigerinacea|Globorotaliidae|Globorotalia|Globorotalia+truncatulinoides|Globorotalia|Globorotalia+truncatulinoides	FJ643323.1.1106_U,FJ643334.1.1127_U,AY359166.1.1166_U,FJ643333.1.1112_U,FJ643337.1.1102_U,FJ643338.1.1112_U,FJ643324.1.1106_U,Z83968.1.1166_U,FJ643322.1.1071_U,FJ643331.1.1112_U,FJ643332.1.1112_U,FJ643330.1.1112_U,FJ643421.1.1068_U,FJ643341.1.1098_U,Z83969.1.1162_U,FJ643335.1.1127_U,FJ643328.1.1118_U,AY359167.1.1151_U,FJ643326.1.1118_U,FJ643340.1.1099_U,AJ272475.1.1091_U,FJ643337.1.1102_U,FJ64333…	Eukaryota	Rhizaria	Foraminifera	Rotaliida	Globigerinacea	Globorotaliidae	Globorotalia	Globorotalia+truncatulinoides	Globorotalia	Globorotalia+truncatulinoides	Yes
201	a5cd4ffa9aea562a5f66a3de1136725008be5493	36	3	0	0	0	0	0	0	0	0	29	0	0	0	0	0	0	0	0	0	4	0	0	0	0	0	0	0	0	0	3	0	0	0	97.7	Eukaryota|Rhizaria|Foraminifera|Rotaliida|Globigerinacea|Globigerinidae|Globigerinita|Globigerinita+uvula|Globigerinita|Globigerinita+uvula	AF387173.1.1022_U	Eukaryota	Rhizaria	Foraminifera	Rotaliida	Globigerinacea	Globigerinidae	Globigerinita	Globigerinita+uvula	Globigerinita	Globigerinita+uvula	Yes
202	b90cd79a01e7dcff6cca393b8a26b5f0253bdedd	36	3	0	0	20	11	0	0	5	0	0	0	0	0	0	0	0	0	0	0	0	0	0	0	0	0	0	0	0	0	0	0	0	0	97.4	Eukaryota|Rhizaria|Foraminifera|Rotaliida|Heterohelicacea|Guembelitriidae|Gallitellia|Gallitellia+vivans|Gallitellia|Gallitellia+vivans	AB364519.1.964_U,AB364518.1.946_U,AB364518.1.946_U	Eukaryota	Rhizaria	Foraminifera	Rotaliida	Heterohelicacea	Guembelitriidae	Gallitellia	Gallitellia+vivans	Gallitellia	Gallitellia+vivans	Yes
203	7b8356c41cdc2855033b84370ceb580d1ea785e8	35	1	0	0	0	0	0	0	0	0	0	0	0	0	0	0	0	0	0	0	0	0	0	0	0	0	0	0	0	0	0	35	0	0	99	Eukaryota|Rhizaria|Foraminifera|Rotaliida|Rotaliida_X|Rotaliida_XX|Rotaliida_XXX|Rotaliida_XXX+sp.|environmental_samples|uncultured+foraminiferan	JN003670.1.955_U	Eukaryota	Rhizaria	Foraminifera	Rotaliida	Rotaliida_X	Rotaliida_XX	Rotaliida_XXX	Rotaliida_XXX+sp.	environmental_samples	uncultured+foraminiferan	Yes
204	ad340c66daf3a5acb90559f393d88b7dfb2a1872	35	1	0	0	0	0	0	0	0	0	0	0	0	0	0	0	0	0	0	0	0	0	0	0	35	0	0	0	0	0	0	0	0	0	65.6	Eukaryota|Rhizaria|Foraminifera|Foraminifera_X|Foraminifera_XX|Foraminifera_XXX|Ammonia|Ammonia+sp.|Ammonia|Ammonia+sp.	HM244866.1.1926_U,HM244866.1.1926_U	Eukaryota	Rhizaria	Foraminifera	Foraminifera_X	Foraminifera_XX	Foraminifera_XXX	Ammonia	Ammonia+sp.	Ammonia	Ammonia+sp.	Yes
205	bd943f92df378064e87a0de9d69a2364b3e5be76	35	1	0	0	0	0	0	0	0	0	0	0	0	0	0	0	0	0	0	0	0	0	0	0	35	0	0	0	0	0	0	0	0	0	84.4	Eukaryota|Rhizaria|Foraminifera|Rotaliida|Planorbulinacea|Planorbulinidae|Planorbulina|Planorbulina+mediterranensis|Planorbulina|Planorbulina+mediterranensis	DQ452709.1.1078_U	Eukaryota	Rhizaria	Foraminifera	Rotaliida	Planorbulinacea	Planorbulinidae	Planorbulina	Planorbulina+mediterranensis	Planorbulina	Planorbulina+mediterranensis	Yes
206	89b622a839fedbc0d36d780b1a93661751af1ee8	35	1	0	0	0	0	0	0	0	0	0	0	0	0	0	0	0	0	0	0	0	0	0	0	35	0	0	0	0	0	0	0	0	0	67.7	Eukaryota|Rhizaria|Foraminifera|Rotaliida|Rotaliida_X|Elphidiidae|Elphidium|Elphidium+albiumbilicatum|Elphidium|Elphidium+albiumbilicatum	HM213833.1.3116_U,HM213833.1.3116_U	Eukaryota	Rhizaria	Foraminifera	Rotaliida	Rotaliida_X	Elphidiidae	Elphidium	Elphidium+albiumbilicatum	Elphidium	Elphidium+albiumbilicatum	Yes
207	75ec23ebefb5fcbbf5ed25d18d144155e9f42a21	35	2	0	0	25	0	0	0	10	0	0	0	0	0	0	0	0	0	0	0	0	0	0	0	0	0	0	0	0	0	0	0	0	0	78.2	Eukaryota|Rhizaria|Foraminifera|Rotaliida|Globigerinacea|Globorotaliidae|Neogloboquadrina|Neogloboquadrina+pachyderma|Neogloboquadrina|Neogloboquadrina+pachyderma	EF447102.1.1088_U	Eukaryota	Rhizaria	Foraminifera	Rotaliida	Globigerinacea	Globorotaliidae	Neogloboquadrina	Neogloboquadrina+pachyderma	Neogloboquadrina	Neogloboquadrina+pachyderma	Yes
208	2eb6e28a83cbdfe53371652d3adfd39b37232e64	34	5	3	0	0	0	0	0	0	0	0	0	0	0	6	0	0	0	0	3	0	0	0	0	0	0	0	0	13	0	0	0	9	0	61.7	Eukaryota|Opisthokonta|Metazoa|Arthropoda|Crustacea|Ostracoda|Polycope|Polycope+japonica|Polycope|Polycope+japonica	AB076657.1.1975_U	Eukaryota	Opisthokonta	Metazoa	Arthropoda	Crustacea	Ostracoda	Polycope	Polycope+japonica	Polycope	Polycope+japonica	No
209	6a9466d58cb8d6326c34027a908a78919f361e68	34	2	5	0	0	0	0	0	0	0	0	0	0	0	0	0	29	0	0	0	0	0	0	0	0	0	0	0	0	0	0	0	0	0	100	Eukaryota|Rhizaria|Foraminifera|Rotaliida|Globigerinacea|Hantkeninidae|Hastigerina|Hastigerina+pelagica|Hastigerina|Hastigerina+pelagica	FJ643352.1.985_U,FJ643356.1.985_U,FJ643353.1.985_U,FJ643354.1.985_U,FJ643351.1.985_U,FJ643350.1.950_U	Eukaryota	Rhizaria	Foraminifera	Rotaliida	Globigerinacea	Hantkeninidae	Hastigerina	Hastigerina+pelagica	Hastigerina	Hastigerina+pelagica	Yes
210	13d868b264a60ae1bb4e81dea874acfb4b7ab7cd	34	4	0	0	0	0	0	0	0	0	0	0	0	0	0	0	0	0	0	0	0	0	0	15	0	0	0	0	7	10	0	0	2	0	70.2	Eukaryota|Opisthokonta|Fungi|Mucoromycota|Mucoromycotina|Mucoromycotina_X|*|*|*|*	JQ086387.1.1728_U,JQ086386.1.1719_U	Eukaryota	Opisthokonta	Fungi	Mucoromycota	Mucoromycotina	Mucoromycotina_X	*	*	*	*	No
211	24b93f2d4bd30b0231516277540899fc713c1b6d	33	2	0	0	0	0	0	0	0	0	0	0	32	1	0	0	0	0	0	0	0	0	0	0	0	0	0	0	0	0	0	0	0	0	59.7	Eukaryota|Opisthokonta|Metazoa|*|*|*|*|*|*|*	U61759.1.1682_U,DQ414279.1.1601_U,DQ414279.1.1601_U	Eukaryota	Opisthokonta	Metazoa	*	*	*	*	*	*	*	No
212	4e210a842918e3b7cbd3e2c6f69638323c55291e	33	3	0	0	0	21	0	0	7	0	0	0	0	0	0	0	0	0	0	0	5	0	0	0	0	0	0	0	0	0	0	0	0	0	79.4	Eukaryota|Rhizaria|Foraminifera|Rotaliida|Globigerinacea|Candeinidae|Candeina|Candeina+nitida|Candeina|Candeina+nitida	AB468834.1.1008_U,AB263435.1.1020_U	Eukaryota	Rhizaria	Foraminifera	Rotaliida	Globigerinacea	Candeinidae	Candeina	Candeina+nitida	Candeina	Candeina+nitida	Yes
213	1e0868ebe3aa1ba184b40047b336682beb69343b	32	1	0	0	0	0	0	0	0	0	0	0	0	0	0	0	0	0	0	0	0	0	0	0	32	0	0	0	0	0	0	0	0	0	63.9	Eukaryota|Rhizaria|Foraminifera|Foraminifera_X|Foraminifera_XX|Foraminifera_XXX|Ammonia|Ammonia+sp.|Ammonia|Ammonia+sp.	HM244866.1.1926_U,HM244866.1.1926_U	Eukaryota	Rhizaria	Foraminifera	Foraminifera_X	Foraminifera_XX	Foraminifera_XXX	Ammonia	Ammonia+sp.	Ammonia	Ammonia+sp.	Yes
214	6765670292c4b18780b37bceffa24a58f4859bea	32	8	0	0	0	0	0	0	0	0	0	0	0	0	0	0	1	0	0	0	3	1	0	0	1	2	0	0	0	0	2	14	0	8	79.7	Eukaryota|Rhizaria|Foraminifera|Rotaliida|Globigerinacea|Globigerinidae|Globigerinita|Globigerinita+glutinata|Globigerinita|Globigerinita+glutinata	FJ643289.1.934_U,FJ643287.1.917_U,FJ643291.1.935_U	Eukaryota	Rhizaria	Foraminifera	Rotaliida	Globigerinacea	Globigerinidae	Globigerinita	Globigerinita+glutinata	Globigerinita	Globigerinita+glutinata	Yes
215	51a7d32da76d54f2ed974f630ed75ee8fde894ec	32	2	0	0	0	0	0	0	0	0	0	0	0	0	0	0	0	0	0	0	21	0	0	0	0	11	0	0	0	0	0	0	0	0	79	Eukaryota|Rhizaria|Foraminifera|Rotaliida|Discorbinellacea|Pseudoparrellidae|Epistominella|Epistominella+sp.|Epistominella|Epistominella+sp.	AY934749.1.995_U	Eukaryota	Rhizaria	Foraminifera	Rotaliida	Discorbinellacea	Pseudoparrellidae	Epistominella	Epistominella+sp.	Epistominella	Epistominella+sp.	Yes
216	c4ec55c61711ed61f974bd95266f7d7b70ea88cb	32	3	0	0	5	0	0	0	11	0	0	0	0	0	0	0	0	0	0	0	16	0	0	0	0	0	0	0	0	0	0	0	0	0	78.4	Eukaryota|Rhizaria|Foraminifera|Rotaliida|Globigerinacea|Globigerinidae|Globigerinita|Globigerinita+uvula|Globigerinita|Globigerinita+uvula	FJ643301.1.995_U,FJ643299.1.985_U,FJ643298.1.994_U,FJ643302.1.995_U	Eukaryota	Rhizaria	Foraminifera	Rotaliida	Globigerinacea	Globigerinidae	Globigerinita	Globigerinita+uvula	Globigerinita	Globigerinita+uvula	Yes
217	03a2a7456d727326cb16c19e62875e45a1752c36	31	4	0	0	0	0	1	0	1	0	0	0	0	0	0	0	0	0	0	0	21	0	0	0	0	0	0	0	0	0	8	0	0	0	80	Eukaryota|Rhizaria|Foraminifera|Rotaliida|Globigerinacea|Candeinidae|Candeina|Candeina+nitida|Candeina|Candeina+nitida	AB468834.1.1008_U,AB263435.1.1020_U	Eukaryota	Rhizaria	Foraminifera	Rotaliida	Globigerinacea	Candeinidae	Candeina	Candeina+nitida	Candeina	Candeina+nitida	Yes
218	1b6071dd9d5124e395052afd622c81b7f2d98cd7	31	3	0	0	0	4	0	0	0	0	5	0	0	0	0	0	22	0	0	0	0	0	0	0	0	0	0	0	0	0	0	0	0	0	58.1	Eukaryota|Rhizaria|Foraminifera|Miliolida|Miliolida_X|Peneroplidae|Peneroplis|Peneroplis+planatus|Peneroplis|Peneroplis+planatus	FM877697.1.924_U	Eukaryota	Rhizaria	Foraminifera	Miliolida	Miliolida_X	Peneroplidae	Peneroplis	Peneroplis+planatus	Peneroplis	Peneroplis+planatus	Yes
219	e0c0f9c328a421075609129696d542f8d34227df	29	1	0	29	0	0	0	0	0	0	0	0	0	0	0	0	0	0	0	0	0	0	0	0	0	0	0	0	0	0	0	0	0	0	66.6	Eukaryota|Opisthokonta|Metazoa|Arthropoda|Hexapoda|Insecta|Amerizus|*|Amerizus|*	JN170136.1.1881_U,JN170135.1.1920_U	Eukaryota	Opisthokonta	Metazoa	Arthropoda	Hexapoda	Insecta	Amerizus	*	Amerizus	*	No
220	48c82634b8695914ef27e10f7ef357fcdea84619	29	6	0	0	0	0	0	0	0	0	0	0	0	0	0	0	0	0	0	0	0	0	0	2	0	1	0	0	11	11	2	0	2	0	72.3	Eukaryota|*|*|*|*|*|*|*|*|*	EF023305.137.1947_U,EF023824.1.1781_U,EF023469.1.1780_U,EF023864.25.1836_U,EF023599.32.1843_U,AY635828.1.1771_U,EF023781.1.1781_U,EF023599.32.1843_U,EF023327.1.1781_U,EF023574.1.1781_U,AB597236.1.1657_U,CG743787.2.1213_U	Eukaryota	*	*	*	*	*	*	*	*	*	No
221	56315a2fecc4010c2693e2e9898c4ce07a3df246	29	2	0	0	0	0	0	0	0	0	11	0	0	0	0	0	0	0	0	0	18	0	0	0	0	0	0	0	0	0	0	0	0	0	84.5	Eukaryota|Rhizaria|Foraminifera|Rotaliida|Globigerinacea|Candeinidae|Candeina|Candeina+nitida|Candeina|Candeina+nitida	AB468837.1.996_U	Eukaryota	Rhizaria	Foraminifera	Rotaliida	Globigerinacea	Candeinidae	Candeina	Candeina+nitida	Candeina	Candeina+nitida	Yes
222	303c0dca89a6db5d674e005aa4807c5d4fd14b04	28	1	0	0	0	0	0	0	0	0	0	0	0	0	0	0	0	0	0	0	0	0	0	0	28	0	0	0	0	0	0	0	0	0	91.1	Eukaryota|Rhizaria|Foraminifera|Rotaliida|Nonionacea|Anomalinidae|Cibicidoides|Cibicidoides+variabilis|Cibicidoides|Cibicidoides+variabilis	GU113125.1.964_U,GU113128.1.940_U,GU113132.1.856_U,GU113133.1.842_U,GU113134.1.856_U,GU113134.1.856_U,GU113136.1.856_U,GU113131.1.856_U,GU113129.1.976_U	Eukaryota	Rhizaria	Foraminifera	Rotaliida	Nonionacea	Anomalinidae	Cibicidoides	Cibicidoides+variabilis	Cibicidoides	Cibicidoides+variabilis	Yes
223	d53a940101eb9dec5caed4fe48e013ce48169f50	28	3	0	0	0	0	0	0	0	0	0	2	0	0	0	0	25	0	1	0	0	0	0	0	0	0	0	0	0	0	0	0	0	0	85.3	Eukaryota|Opisthokonta|Metazoa|Arthropoda|Hexapoda|Insecta|Ctenolepisma|Ctenolepisma+longicaudata|Ctenolepisma|Ctenolepisma+longicaudata	AY210811.1.1736_U,EU368616.1.1744_U	Eukaryota	Opisthokonta	Metazoa	Arthropoda	Hexapoda	Insecta	Ctenolepisma	Ctenolepisma+longicaudata	Ctenolepisma	Ctenolepisma+longicaudata	No
224	15ccf82c7a341af0e9f9308db7dcdb1df5fa1518	28	3	0	0	0	0	0	0	0	0	0	0	0	0	0	0	0	0	0	0	0	0	0	0	0	0	0	0	0	0	3	23	0	2	98	Eukaryota|Rhizaria|Foraminifera|Rotaliida|Globigerinacea|Globigerinidae|Globigerinita|Globigerinita+uvula|Globigerinita|Globigerinita+uvula	AF387173.1.1022_U	Eukaryota	Rhizaria	Foraminifera	Rotaliida	Globigerinacea	Globigerinidae	Globigerinita	Globigerinita+uvula	Globigerinita	Globigerinita+uvula	Yes
225	e13d8934ddf2bc6d0f9c30d8e2d5c8293fe5c5e1	27	2	0	0	0	0	0	0	0	0	0	0	0	0	0	0	0	0	0	0	26	0	0	0	0	0	0	0	0	0	1	0	0	0	72.3	Eukaryota|Rhizaria|Foraminifera|Rotaliida|Globigerinacea|Candeinidae|Candeina|Candeina+nitida|Candeina|Candeina+nitida	AB468837.1.996_U	Eukaryota	Rhizaria	Foraminifera	Rotaliida	Globigerinacea	Candeinidae	Candeina	Candeina+nitida	Candeina	Candeina+nitida	Yes
226	064781b4b02cd1753600200bbebf894c994ed2c0	27	2	25	0	0	0	2	0	0	0	0	0	0	0	0	0	0	0	0	0	0	0	0	0	0	0	0	0	0	0	0	0	0	0	88.8	Eukaryota|Rhizaria|Foraminifera|Rotaliida|Globigerinacea|Pulleniatinidae|Pulleniatina|Pulleniatina+obliquiloculata|Pulleniatina|Pulleniatina+obliquiloculata	AB636800.1.1069_U,AB636800.1.1069_U,AB636892.1.1090_U,AB636893.1.1090_U	Eukaryota	Rhizaria	Foraminifera	Rotaliida	Globigerinacea	Pulleniatinidae	Pulleniatina	Pulleniatina+obliquiloculata	Pulleniatina	Pulleniatina+obliquiloculata	Yes
227	bc9a1f919ea76406a91bc82f16c666f3846f10f8	27	1	27	0	0	0	0	0	0	0	0	0	0	0	0	0	0	0	0	0	0	0	0	0	0	0	0	0	0	0	0	0	0	0	100	Eukaryota|Rhizaria|Foraminifera|Rotaliida|Globigerinacea|Pulleniatinidae|Pulleniatina|Pulleniatina+obliquiloculata|Pulleniatina|Pulleniatina+obliquiloculata	AB636703.1.1067_U	Eukaryota	Rhizaria	Foraminifera	Rotaliida	Globigerinacea	Pulleniatinidae	Pulleniatina	Pulleniatina+obliquiloculata	Pulleniatina	Pulleniatina+obliquiloculata	Yes
228	20122abd9b214c8b24b6e6bce4f9102696c76d41	27	1	0	27	0	0	0	0	0	0	0	0	0	0	0	0	0	0	0	0	0	0	0	0	0	0	0	0	0	0	0	0	0	0	76.2	Eukaryota|Rhizaria|Foraminifera|Rotaliida|Globigerinacea|Globorotaliidae|Neogloboquadrina|Neogloboquadrina+pachyderma|Neogloboquadrina|Neogloboquadrina+pachyderma	EF447102.1.1088_U	Eukaryota	Rhizaria	Foraminifera	Rotaliida	Globigerinacea	Globorotaliidae	Neogloboquadrina	Neogloboquadrina+pachyderma	Neogloboquadrina	Neogloboquadrina+pachyderma	Yes
229	8f859e79417808f9a0c34ef1f786f045c2242462	27	3	0	2	0	0	0	0	0	0	0	0	0	0	0	0	0	0	0	0	0	0	0	0	0	0	0	0	20	0	0	0	5	0	65.5	Eukaryota|Opisthokonta|Metazoa|Nematoda|Chromadorea|Chromadorea_X|Howardula|Howardula+sp.|Howardula|Howardula+sp.	AF519232.1.1733_U	Eukaryota	Opisthokonta	Metazoa	Nematoda	Chromadorea	Chromadorea_X	Howardula	Howardula+sp.	Howardula	Howardula+sp.	No
230	fe40c7e5149630e330977f917e6ed528d990fc60	27	3	15	0	1	0	0	11	0	0	0	0	0	0	0	0	0	0	0	0	0	0	0	0	0	0	0	0	0	0	0	0	0	0	100	Eukaryota|Rhizaria|Foraminifera|Rotaliida|Globigerinacea|Globigerinidae|Globigerinella|Globigerinella+siphonifera|Globigerinella|Globigerinella+siphonifera	U80788.1.1003_U	Eukaryota	Rhizaria	Foraminifera	Rotaliida	Globigerinacea	Globigerinidae	Globigerinella	Globigerinella+siphonifera	Globigerinella	Globigerinella+siphonifera	Yes
231	46b741249936e915f0c84a5d0e966e4ce499bef0	27	3	0	0	11	14	0	0	2	0	0	0	0	0	0	0	0	0	0	0	0	0	0	0	0	0	0	0	0	0	0	0	0	0	71.6	Eukaryota|Rhizaria|Foraminifera|Rotaliida|Rotaliida_X|Rotaliida_XX|Rotaliida_XXX|Rotaliida_XXX+sp.|Foraminiferan|Foraminiferan+sp.	FM999853.1.1046_U,FM999857.1.1095_U	Eukaryota	Rhizaria	Foraminifera	Rotaliida	Rotaliida_X	Rotaliida_XX	Rotaliida_XXX	Rotaliida_XXX+sp.	Foraminiferan	Foraminiferan+sp.	Yes
232	107e5d94dc49b0359acd95d6ffe6efa044b47385	27	2	0	0	18	9	0	0	0	0	0	0	0	0	0	0	0	0	0	0	0	0	0	0	0	0	0	0	0	0	0	0	0	0	80.4	Eukaryota|Rhizaria|Foraminifera|Rotaliida|Globigerinacea|Globorotaliidae|Neogloboquadrina|Neogloboquadrina+pachyderma|Neogloboquadrina|Neogloboquadrina+pachyderma	EF447102.1.1088_U	Eukaryota	Rhizaria	Foraminifera	Rotaliida	Globigerinacea	Globorotaliidae	Neogloboquadrina	Neogloboquadrina+pachyderma	Neogloboquadrina	Neogloboquadrina+pachyderma	Yes
233	e3a824cbd46a4945307da5bd027aa09ecf1da0ee	27	4	0	7	0	0	0	17	0	0	0	0	0	0	0	0	0	0	0	2	0	0	0	0	0	0	0	0	0	1	0	0	0	0	71.8	Eukaryota|Opisthokonta|Metazoa|Gnathostomulida|Gnathostomulida_X|Gnathostomulida_XX|*|*|*|*	DQ079932.1.1725_U,DQ079935.1.1684_U,DQ079925.1.1717_U,DQ079935.1.1684_U,DQ079933.1.1738_U	Eukaryota	Opisthokonta	Metazoa	Gnathostomulida	Gnathostomulida_X	Gnathostomulida_XX	*	*	*	*	No
234	126a165a3e341b72ef30fb5af7ac72dd221c61e2	26	1	0	0	0	0	0	0	0	0	0	0	0	0	0	0	0	0	0	0	0	0	0	0	0	0	26	0	0	0	0	0	0	0	97	Eukaryota|Rhizaria|Foraminifera|Rotaliida|Rotaliida_X|Rotaliida_XX|Rotaliida_XXX|Rotaliida_XXX+sp.|environmental_samples|uncultured+foraminiferan	JN003670.1.955_U	Eukaryota	Rhizaria	Foraminifera	Rotaliida	Rotaliida_X	Rotaliida_XX	Rotaliida_XXX	Rotaliida_XXX+sp.	environmental_samples	uncultured+foraminiferan	Yes
235	126f692e50510c758e81a16842b9a68fe9a81917	26	1	0	0	0	0	0	0	0	0	0	0	0	0	0	0	0	0	0	0	0	0	0	0	0	26	0	0	0	0	0	0	0	0	86.5	Eukaryota|Rhizaria|Foraminifera|Rotaliida|Bolivinacea|Bolivinidae|Bolivina|Bolivina+sp.|Bolivina|Bolivina+sp.	AY934735.1.1053_U	Eukaryota	Rhizaria	Foraminifera	Rotaliida	Bolivinacea	Bolivinidae	Bolivina	Bolivina+sp.	Bolivina	Bolivina+sp.	Yes
236	58e121f9908ddbba0bb61f7a2e73bd2a56db9f25	26	3	0	2	0	0	0	0	0	0	0	0	0	0	0	0	0	0	0	0	0	0	0	0	0	0	0	0	17	0	0	0	7	0	70.3	Eukaryota|Alveolata|Apicomplexa|Apicomplexa_X|Gregarines|Gregarines_X|Gregarinidae|Gregarinidae+sp.|Gregarinidae|Gregarinidae+sp.	FJ832159.1.1751_U	Eukaryota	Alveolata	Apicomplexa	Apicomplexa_X	Gregarines	Gregarines_X	Gregarinidae	Gregarinidae+sp.	Gregarinidae	Gregarinidae+sp.	No
237	5ecbd904c73381e15eeac5334cfb44bd6de583e9	26	2	0	0	0	0	0	1	0	0	25	0	0	0	0	0	0	0	0	0	0	0	0	0	0	0	0	0	0	0	0	0	0	0	83.1	Eukaryota|Rhizaria|Foraminifera|Rotaliida|Globigerinacea|Globorotaliidae|Neogloboquadrina|Neogloboquadrina+pachyderma|Neogloboquadrina|Neogloboquadrina+pachyderma	AF250119.1.1113_U	Eukaryota	Rhizaria	Foraminifera	Rotaliida	Globigerinacea	Globorotaliidae	Neogloboquadrina	Neogloboquadrina+pachyderma	Neogloboquadrina	Neogloboquadrina+pachyderma	Yes
238	088edd610c6388fd62ad5d6f294c81f01d12494a	26	1	0	0	0	0	0	0	0	0	26	0	0	0	0	0	0	0	0	0	0	0	0	0	0	0	0	0	0	0	0	0	0	0	81.8	Eukaryota|Rhizaria|Foraminifera|Rotaliida|Globigerinacea|Globorotaliidae|Neogloboquadrina|Neogloboquadrina+pachyderma|Neogloboquadrina|Neogloboquadrina+pachyderma	EF447102.1.1088_U	Eukaryota	Rhizaria	Foraminifera	Rotaliida	Globigerinacea	Globorotaliidae	Neogloboquadrina	Neogloboquadrina+pachyderma	Neogloboquadrina	Neogloboquadrina+pachyderma	Yes
239	90b5d726af54ed6da6dd73d0319fa6c6a0c053f7	26	1	0	0	0	26	0	0	0	0	0	0	0	0	0	0	0	0	0	0	0	0	0	0	0	0	0	0	0	0	0	0	0	0	92.7	Eukaryota|Rhizaria|Foraminifera|Rotaliida|Chilostomellacea|Chilostomellidae|Chilostomella|*|Chilostomella|*	AY359160.1.987_U,DQ238293.1.949_U,DQ238291.1.931_U,AY359156.1.994_U,DQ238289.1.928_U,AY359144.1.992_U,AY210772.1.994_U,DQ238292.1.880_U,DQ238288.1.948_U,AY359158.1.995_U,AM231589.1.906_U,DQ238290.1.928_U	Eukaryota	Rhizaria	Foraminifera	Rotaliida	Chilostomellacea	Chilostomellidae	Chilostomella	*	Chilostomella	*	Yes
240	4d865c9f95fb9501bcad7729365ab6dc966d6427	26	2	0	0	0	0	0	0	0	0	0	0	0	0	0	0	0	0	0	0	13	0	0	0	0	13	0	0	0	0	0	0	0	0	84.6	Eukaryota|Rhizaria|Foraminifera|Rotaliida|Globigerinacea|Candeinidae|Candeina|Candeina+nitida|Candeina|Candeina+nitida	AB468837.1.996_U,AB468836.1.996_U	Eukaryota	Rhizaria	Foraminifera	Rotaliida	Globigerinacea	Candeinidae	Candeina	Candeina+nitida	Candeina	Candeina+nitida	Yes
241	2f3a2c5d4961cdcd876287ac5c71b99d6e69ce56	25	2	0	0	0	0	0	0	0	0	0	0	0	0	0	0	0	0	0	0	24	0	0	0	0	0	0	0	0	0	0	0	1	0	75.5	Eukaryota|Rhizaria|Foraminifera|Rotaliida|Globigerinacea|Globorotaliidae|Neogloboquadrina|Neogloboquadrina+pachyderma|Neogloboquadrina|Neogloboquadrina+pachyderma	AF250119.1.1113_U	Eukaryota	Rhizaria	Foraminifera	Rotaliida	Globigerinacea	Globorotaliidae	Neogloboquadrina	Neogloboquadrina+pachyderma	Neogloboquadrina	Neogloboquadrina+pachyderma	Yes
242	3fbc1a8ea0be428ae5aab2f0f5d66cb0add1dfc0	25	4	0	0	0	0	0	0	0	0	0	0	0	0	0	0	0	0	0	0	2	0	0	0	3	19	0	0	0	0	0	1	0	0	75.8	Eukaryota|Rhizaria|Foraminifera|Rotaliida|Rotaliida_X|Elphidiidae|Elphidium|Elphidium+williamsoni|Elphidium|Elphidium+williamsoni	HM213827.1.2062_U	Eukaryota	Rhizaria	Foraminifera	Rotaliida	Rotaliida_X	Elphidiidae	Elphidium	Elphidium+williamsoni	Elphidium	Elphidium+williamsoni	Yes
243	7ef0ee44769c6e4aa9c212b16e1140975e31b153	25	3	0	0	0	7	0	0	1	0	0	0	0	0	0	0	0	0	0	0	17	0	0	0	0	0	0	0	0	0	0	0	0	0	78.4	Eukaryota|Rhizaria|Foraminifera|Rotaliida|Globigerinacea|Globigerinidae|Globigerinita|Globigerinita+uvula|Globigerinita|Globigerinita+uvula	FJ643301.1.995_U,FJ643299.1.985_U,FJ643298.1.994_U,FJ643302.1.995_U	Eukaryota	Rhizaria	Foraminifera	Rotaliida	Globigerinacea	Globigerinidae	Globigerinita	Globigerinita+uvula	Globigerinita	Globigerinita+uvula	Yes
244	343dd95a31ce5cf5c3c3e502eb3d0a935652610c	25	1	0	0	0	0	0	0	0	0	0	0	0	0	0	0	0	0	0	25	0	0	0	0	0	0	0	0	0	0	0	0	0	0	60.9	Eukaryota|Rhizaria|Foraminifera|Rotaliida|Discorbacea|Rosalinidae|Rosalina|Rosalina+orbicularis|Rosalina|Rosalina+orbicularis	AY359174.1.1128_U	Eukaryota	Rhizaria	Foraminifera	Rotaliida	Discorbacea	Rosalinidae	Rosalina	Rosalina+orbicularis	Rosalina	Rosalina+orbicularis	Yes
245	d7f5d5ea256355f84585b88b2451194fc27fa76a	25	1	0	0	0	0	0	0	25	0	0	0	0	0	0	0	0	0	0	0	0	0	0	0	0	0	0	0	0	0	0	0	0	0	98.3	Eukaryota|Rhizaria|Foraminifera|Rotaliida|Rotaliida_X|Rotaliida_XX|Rotaliida_XXX|Rotaliida_XXX+sp.|environmental_samples|uncultured+foraminiferan	JN003670.1.955_U	Eukaryota	Rhizaria	Foraminifera	Rotaliida	Rotaliida_X	Rotaliida_XX	Rotaliida_XXX	Rotaliida_XXX+sp.	environmental_samples	uncultured+foraminiferan	Yes
246	02bb1351b1fe68f557f482c592c571c71eae0383	25	3	0	0	14	2	0	0	9	0	0	0	0	0	0	0	0	0	0	0	0	0	0	0	0	0	0	0	0	0	0	0	0	0	98	Eukaryota|Rhizaria|Foraminifera|Rotaliida|Heterohelicacea|Guembelitriidae|Gallitellia|Gallitellia+vivans|Gallitellia|Gallitellia+vivans	AB364517.1.945_U,AB364521.1.952_U	Eukaryota	Rhizaria	Foraminifera	Rotaliida	Heterohelicacea	Guembelitriidae	Gallitellia	Gallitellia+vivans	Gallitellia	Gallitellia+vivans	Yes
247	8a9e6a70a46ee8572b35e528001df49512bf5a08	24	5	0	0	0	0	0	0	0	0	1	0	0	0	0	0	0	0	0	0	0	0	0	0	0	0	0	0	0	1	1	9	0	12	97.4	Eukaryota|Rhizaria|Foraminifera|Rotaliida|Globigerinacea|Globigerinidae|Globigerinita|Globigerinita+uvula|Globigerinita|Globigerinita+uvula	AF387173.1.1022_U	Eukaryota	Rhizaria	Foraminifera	Rotaliida	Globigerinacea	Globigerinidae	Globigerinita	Globigerinita+uvula	Globigerinita	Globigerinita+uvula	Yes
248	f4a8f59474fad74b9b689cee7802422c47fa5a83	24	3	0	0	0	0	0	0	0	0	0	0	0	0	0	0	0	0	0	0	2	0	0	0	0	0	9	0	0	0	13	0	0	0	94.4	Eukaryota|Rhizaria|Foraminifera|Rotaliida|Nonionacea|Nonionidae|Melonis|*|*|*	AB234891.1.1022_U,AY465853.1.993_U,AY465853.1.993_U,FM999900.1.947_U,FM999901.1.948_U	Eukaryota	Rhizaria	Foraminifera	Rotaliida	Nonionacea	Nonionidae	Melonis	*	*	*	Yes
249	786ac9af037494b34fd170254ccd4ffd6a3a346a	24	2	0	0	0	18	0	0	0	0	0	0	0	0	0	0	0	0	0	0	0	0	0	0	0	0	0	0	0	0	6	0	0	0	77.4	Eukaryota|Rhizaria|Foraminifera|Rotaliida|Globigerinacea|Candeinidae|Candeina|Candeina+nitida|Candeina|Candeina+nitida	AB468834.1.1008_U,AB263435.1.1020_U	Eukaryota	Rhizaria	Foraminifera	Rotaliida	Globigerinacea	Candeinidae	Candeina	Candeina+nitida	Candeina	Candeina+nitida	Yes
250	fce10313d0b9ba7025940ad3d662f27ec91d7f66	24	5	0	0	0	1	0	0	1	0	0	0	0	0	0	0	0	0	0	0	1	0	0	0	0	0	8	0	0	0	13	0	0	0	94.1	Eukaryota|Rhizaria|Foraminifera|Rotaliida|Nonionacea|Nonionidae|Melonis|Melonis+sp.|uncultured|uncultured+eukaryote	AB234891.1.1022_U	Eukaryota	Rhizaria	Foraminifera	Rotaliida	Nonionacea	Nonionidae	Melonis	Melonis+sp.	uncultured	uncultured+eukaryote	Yes
251	82cd975abc01e0f4159618d79b4cf772a9323cd9	24	4	0	0	0	0	0	0	0	0	0	0	0	0	0	0	0	0	0	0	0	0	0	0	0	1	0	0	12	8	0	0	3	0	72.6	Eukaryota|*|*|*|*|*|*|*|*|*	EF023305.137.1947_U,EF023824.1.1781_U,EF023469.1.1780_U,EF023864.25.1836_U,EF023599.32.1843_U,AY635828.1.1771_U,EF023781.1.1781_U,EF023599.32.1843_U,EF023327.1.1781_U,EF023574.1.1781_U	Eukaryota	*	*	*	*	*	*	*	*	*	No
252	efe12c6286f33b32193579b1f75291dcc76c2814	24	3	0	0	10	10	0	0	4	0	0	0	0	0	0	0	0	0	0	0	0	0	0	0	0	0	0	0	0	0	0	0	0	0	98	Eukaryota|Rhizaria|Foraminifera|Rotaliida|Heterohelicacea|Guembelitriidae|Gallitellia|Gallitellia+vivans|Gallitellia|Gallitellia+vivans	AB364519.1.964_U,AB364518.1.946_U,AB364518.1.946_U	Eukaryota	Rhizaria	Foraminifera	Rotaliida	Heterohelicacea	Guembelitriidae	Gallitellia	Gallitellia+vivans	Gallitellia	Gallitellia+vivans	Yes
253	dfebf7ecc44e9d712e426541b7e9cea5fe3d2cb4	24	3	0	0	9	7	0	0	8	0	0	0	0	0	0	0	0	0	0	0	0	0	0	0	0	0	0	0	0	0	0	0	0	0	94.7	Eukaryota|Rhizaria|Foraminifera|Rotaliida|Heterohelicacea|Guembelitriidae|Gallitellia|Gallitellia+vivans|Gallitellia|Gallitellia+vivans	AB364519.1.964_U,AB364518.1.946_U,AB364518.1.946_U	Eukaryota	Rhizaria	Foraminifera	Rotaliida	Heterohelicacea	Guembelitriidae	Gallitellia	Gallitellia+vivans	Gallitellia	Gallitellia+vivans	Yes
254	284ccd0aedafc90fdfd655606d8c0a209306bfe2	23	3	0	0	0	0	0	1	0	0	0	0	0	0	0	0	0	0	0	1	0	21	0	0	0	0	0	0	0	0	0	0	0	0	98.3	Eukaryota|Rhizaria|Foraminifera|Rotaliida|Globigerinacea|Globorotaliidae|Globorotalia|*|Globorotalia|*	FJ643314.1.1006_U,FJ643318.1.1007_U,FJ643315.1.1006_U,AY453134.1.1076_U	Eukaryota	Rhizaria	Foraminifera	Rotaliida	Globigerinacea	Globorotaliidae	Globorotalia	*	Globorotalia	*	Yes
255	0f1d8ee090c73f3ba1aca5a175e637e75b738f51	23	4	2	0	0	0	0	0	0	0	0	0	0	0	0	0	0	0	0	0	0	0	0	15	5	1	0	0	0	0	0	0	0	0	100	Eukaryota|Rhizaria|Foraminifera|Rotaliida|Globigerinacea|Globigerinidae|Orbulina|Orbulina+universa|Orbulina|Orbulina+universa	U65632.1.969_U,U80791.1.964_U	Eukaryota	Rhizaria	Foraminifera	Rotaliida	Globigerinacea	Globigerinidae	Orbulina	Orbulina+universa	Orbulina	Orbulina+universa	Yes
256	93c34925029b3ea59d5b11822cbd5399824c9872	23	1	0	0	0	0	0	0	0	0	0	0	0	0	0	0	0	0	0	0	23	0	0	0	0	0	0	0	0	0	0	0	0	0	75	Eukaryota|Rhizaria|Foraminifera|Rotaliida|Globigerinacea|Globigerinidae|Globigerinita|Globigerinita+uvula|Globigerinita|Globigerinita+uvula	FJ643301.1.995_U,FJ643299.1.985_U,FJ643298.1.994_U,FJ643302.1.995_U	Eukaryota	Rhizaria	Foraminifera	Rotaliida	Globigerinacea	Globigerinidae	Globigerinita	Globigerinita+uvula	Globigerinita	Globigerinita+uvula	Yes
257	48b734ed27c3fc997e952a702f28bfe0f6f1edab	23	1	0	0	0	0	23	0	0	0	0	0	0	0	0	0	0	0	0	0	0	0	0	0	0	0	0	0	0	0	0	0	0	0	81.3	Eukaryota|Rhizaria|Foraminifera|Rotaliida|Globigerinacea|Candeinidae|Candeina|Candeina+nitida|Candeina|Candeina+nitida	AB468837.1.996_U	Eukaryota	Rhizaria	Foraminifera	Rotaliida	Globigerinacea	Candeinidae	Candeina	Candeina+nitida	Candeina	Candeina+nitida	Yes
258	180656b7c8d7112ee7a41a571eb9bd194712ffa5	23	1	0	0	0	0	0	0	0	0	0	0	0	0	0	0	0	0	0	0	0	0	0	0	23	0	0	0	0	0	0	0	0	0	70.3	Eukaryota|Rhizaria|Foraminifera|Rotaliida|*|*|*|*|*|*	AY359168.1.938_U,AF190723.1.959_U,AF190720.1.956_U,AY359169.1.938_U,EF534074.1.3033_U,AF533838.1.903_U,AF190721.1.955_U,AF190722.1.953_U,AY359170.1.942_U,KF042526.1.3059_U,AF190724.1.954_U	Eukaryota	Rhizaria	Foraminifera	Rotaliida	*	*	*	*	*	*	Yes
259	4a97b912099a5afa148c778497d042434220bb9e	23	5	0	0	0	0	0	0	0	0	3	0	0	0	0	0	1	0	3	0	0	0	0	0	0	0	0	0	0	0	5	11	0	0	97.7	Eukaryota|Rhizaria|Foraminifera|Rotaliida|Globigerinacea|Globigerinidae|Globigerinita|Globigerinita+uvula|Globigerinita|Globigerinita+uvula	AF387173.1.1022_U	Eukaryota	Rhizaria	Foraminifera	Rotaliida	Globigerinacea	Globigerinidae	Globigerinita	Globigerinita+uvula	Globigerinita	Globigerinita+uvula	Yes
260	f049d11a34cfec6f0d241092d7014850c4072d02	22	1	0	0	0	22	0	0	0	0	0	0	0	0	0	0	0	0	0	0	0	0	0	0	0	0	0	0	0	0	0	0	0	0	84.7	Eukaryota|Rhizaria|Foraminifera|Rotaliida|Bolivinacea|Bolivinidae|Bolivina|Bolivina+sp.|Bolivina|Bolivina+sp.	DQ452688.1.913_U	Eukaryota	Rhizaria	Foraminifera	Rotaliida	Bolivinacea	Bolivinidae	Bolivina	Bolivina+sp.	Bolivina	Bolivina+sp.	Yes
261	f3f5c0eebcbf4bd7304a3ed9c6d5d767cc5ec8f7	22	1	0	0	0	0	0	0	0	0	0	0	0	0	0	0	0	0	0	0	0	0	0	0	0	22	0	0	0	0	0	0	0	0	90.8	Eukaryota|Rhizaria|Foraminifera|Rotaliida|Heterohelicacea|Guembelitriidae|Gallitellia|Gallitellia+vivans|Gallitellia|Gallitellia+vivans	AB364518.1.946_U,AB364518.1.946_U,AB364519.1.964_U	Eukaryota	Rhizaria	Foraminifera	Rotaliida	Heterohelicacea	Guembelitriidae	Gallitellia	Gallitellia+vivans	Gallitellia	Gallitellia+vivans	Yes
262	1664401f0ed84b5623de0febad59c1158c9fe752	22	4	14	1	0	0	0	6	0	0	0	0	0	0	0	0	0	0	0	0	0	0	0	0	0	0	0	0	0	0	0	1	0	0	98.7	Eukaryota|Rhizaria|Foraminifera|Rotaliida|Globigerinacea|Globigerinidae|Rotaliina|Rotaliina+sp.|Rotaliina|Rotaliina+sp.	FJ643377.1.977_U	Eukaryota	Rhizaria	Foraminifera	Rotaliida	Globigerinacea	Globigerinidae	Rotaliina	Rotaliina+sp.	Rotaliina	Rotaliina+sp.	Yes
263	e68beef660c6dd424cb264b00494c63ae8f9f37e	22	2	0	0	0	0	0	0	0	0	4	0	0	0	0	0	0	0	0	0	18	0	0	0	0	0	0	0	0	0	0	0	0	0	79.7	Eukaryota|Rhizaria|Foraminifera|Rotaliida|Globigerinacea|Candeinidae|Candeina|Candeina+nitida|Candeina|Candeina+nitida	AB468837.1.996_U	Eukaryota	Rhizaria	Foraminifera	Rotaliida	Globigerinacea	Candeinidae	Candeina	Candeina+nitida	Candeina	Candeina+nitida	Yes
264	9fb21a4e204a99df3def51987e924ad42871e4a1	22	7	0	0	0	0	0	2	0	15	0	0	0	0	0	0	0	0	0	1	1	0	0	1	1	1	0	0	0	0	0	0	0	0	80.2	Eukaryota|Opisthokonta|Metazoa|Annelida|Annelida_X|Annelida_XX|Austrobdella|Austrobdella+bilobata|Austrobdella|Austrobdella+bilobata	DQ414255.1.1606_U	Eukaryota	Opisthokonta	Metazoa	Annelida	Annelida_X	Annelida_XX	Austrobdella	Austrobdella+bilobata	Austrobdella	Austrobdella+bilobata	No
265	84f58f2a955e7c13938ce0f3457cbab4b5b1974d	22	7	0	0	3	1	0	0	1	0	0	0	0	0	0	0	0	0	0	0	0	0	0	0	0	1	11	0	0	0	4	0	1	0	92.4	Eukaryota|Rhizaria|Foraminifera|Rotaliida|Nonionacea|Nonionidae|Melonis|*|*|*	AB234891.1.1022_U,AY465853.1.993_U,AY465853.1.993_U,FM999900.1.947_U,FM999901.1.948_U	Eukaryota	Rhizaria	Foraminifera	Rotaliida	Nonionacea	Nonionidae	Melonis	*	*	*	Yes
266	2deaef4b37269f58e6db6c0b0e4d319a7112570b	21	2	0	0	0	0	0	0	16	0	5	0	0	0	0	0	0	0	0	0	0	0	0	0	0	0	0	0	0	0	0	0	0	0	84.8	Eukaryota|Rhizaria|Foraminifera|Rotaliida|Globigerinacea|Candeinidae|Candeina|Candeina+nitida|Candeina|Candeina+nitida	AB468837.1.996_U	Eukaryota	Rhizaria	Foraminifera	Rotaliida	Globigerinacea	Candeinidae	Candeina	Candeina+nitida	Candeina	Candeina+nitida	Yes
267	732c7adcaadf929fc0fd7627a199578ec90f8f0a	21	2	0	0	15	0	0	0	6	0	0	0	0	0	0	0	0	0	0	0	0	0	0	0	0	0	0	0	0	0	0	0	0	0	97	Eukaryota|Rhizaria|Foraminifera|Rotaliida|Heterohelicacea|Guembelitriidae|Gallitellia|Gallitellia+vivans|Gallitellia|Gallitellia+vivans	AB364519.1.964_U,AB364518.1.946_U,AB364518.1.946_U	Eukaryota	Rhizaria	Foraminifera	Rotaliida	Heterohelicacea	Guembelitriidae	Gallitellia	Gallitellia+vivans	Gallitellia	Gallitellia+vivans	Yes
268	0253170b70d87c97889650cb8ac03a551eadd173	21	1	0	0	0	0	0	0	0	0	0	0	0	0	0	0	0	0	0	0	0	0	0	0	21	0	0	0	0	0	0	0	0	0	95.7	Eukaryota|Rhizaria|Foraminifera|Rotaliida|Discorbacea|Rosalinidae|Rosalina|Rosalina+vilardeboana|Rosalina|Rosalina+vilardeboana	AJ504683.1.1104_U	Eukaryota	Rhizaria	Foraminifera	Rotaliida	Discorbacea	Rosalinidae	Rosalina	Rosalina+vilardeboana	Rosalina	Rosalina+vilardeboana	Yes
269	5b8441a179a44056cf014109493028847743ae1c	21	3	0	0	0	0	0	0	1	0	4	0	0	0	0	0	0	0	0	0	16	0	0	0	0	0	0	0	0	0	0	0	0	0	75.9	Eukaryota|Rhizaria|Foraminifera|Rotaliida|Globigerinacea|Globigerinidae|Globigerinita|Globigerinita+uvula|Globigerinita|Globigerinita+uvula	FJ643301.1.995_U,FJ643299.1.985_U,FJ643298.1.994_U,FJ643302.1.995_U	Eukaryota	Rhizaria	Foraminifera	Rotaliida	Globigerinacea	Globigerinidae	Globigerinita	Globigerinita+uvula	Globigerinita	Globigerinita+uvula	Yes
270	7172d0b564475151e03f25e9d40d18f977494465	21	2	0	0	0	0	5	16	0	0	0	0	0	0	0	0	0	0	0	0	0	0	0	0	0	0	0	0	0	0	0	0	0	0	98.7	Eukaryota|Rhizaria|Foraminifera|Rotaliida|Globigerinacea|Pulleniatinidae|Pulleniatina|Pulleniatina+obliquiloculata|Pulleniatina|Pulleniatina+obliquiloculata	AB636793.1.1071_U,AB636690.1.1068_U,AB636774.1.1043_U,AB636791.1.1071_U,AB636684.1.1068_U,AB636805.1.1068_U,AB636769.1.1064_U,AB636772.1.1056_U	Eukaryota	Rhizaria	Foraminifera	Rotaliida	Globigerinacea	Pulleniatinidae	Pulleniatina	Pulleniatina+obliquiloculata	Pulleniatina	Pulleniatina+obliquiloculata	Yes
271	9a6cd46b346b809a8a263dad01b5686a7473f42e	21	3	0	0	1	3	0	0	17	0	0	0	0	0	0	0	0	0	0	0	0	0	0	0	0	0	0	0	0	0	0	0	0	0	78	Eukaryota|Rhizaria|Foraminifera|Rotaliida|Rotaliida_X|Rotaliida_XX|Rotaliida_XXX|Rotaliida_XXX+sp.|environmental_samples|uncultured+foraminiferan	JN003670.1.955_U	Eukaryota	Rhizaria	Foraminifera	Rotaliida	Rotaliida_X	Rotaliida_XX	Rotaliida_XXX	Rotaliida_XXX+sp.	environmental_samples	uncultured+foraminiferan	Yes
272	3d393491bf8036603dada86b8eb3d34bfd6f6f7c	21	8	0	0	2	3	0	0	2	0	0	0	0	0	0	0	0	0	0	0	1	0	0	0	2	2	0	0	0	2	0	7	0	0	94.4	Eukaryota|Rhizaria|Foraminifera|Rotaliida|Chilostomellacea|Chilostomellidae|Chilostomella|*|Chilostomella|*	AY359160.1.987_U,DQ238293.1.949_U,DQ238291.1.931_U,AY359156.1.994_U,DQ238289.1.928_U,AY359144.1.992_U,AY210772.1.994_U,DQ238292.1.880_U,DQ238288.1.948_U,AY359158.1.995_U,AM231589.1.906_U,DQ238290.1.928_U	Eukaryota	Rhizaria	Foraminifera	Rotaliida	Chilostomellacea	Chilostomellidae	Chilostomella	*	Chilostomella	*	Yes
273	3d6abf56d1acb3f64ac09ca949dc50f1ad9ee48e	20	1	0	0	0	0	0	0	0	0	0	20	0	0	0	0	0	0	0	0	0	0	0	0	0	0	0	0	0	0	0	0	0	0	100	Eukaryota|Rhizaria|Foraminifera|Rotaliida|Globigerinacea|Globorotaliidae|Neogloboquadrina|Neogloboquadrina+pachyderma|Neogloboquadrina|Neogloboquadrina+pachyderma	EF447102.1.1088_U	Eukaryota	Rhizaria	Foraminifera	Rotaliida	Globigerinacea	Globorotaliidae	Neogloboquadrina	Neogloboquadrina+pachyderma	Neogloboquadrina	Neogloboquadrina+pachyderma	Yes
274	e80260f69ef59e8bc5296328ce2db8cf76d13c0a	20	2	0	0	13	7	0	0	0	0	0	0	0	0	0	0	0	0	0	0	0	0	0	0	0	0	0	0	0	0	0	0	0	0	80	Eukaryota|Rhizaria|Foraminifera|Rotaliida|Globigerinacea|Globorotaliidae|Neogloboquadrina|Neogloboquadrina+pachyderma|Neogloboquadrina|Neogloboquadrina+pachyderma	EF447102.1.1088_U	Eukaryota	Rhizaria	Foraminifera	Rotaliida	Globigerinacea	Globorotaliidae	Neogloboquadrina	Neogloboquadrina+pachyderma	Neogloboquadrina	Neogloboquadrina+pachyderma	Yes
275	a5e94e26fad740c272e3968c6efc7a62053eb2b8	20	1	0	0	0	0	0	0	0	0	20	0	0	0	0	0	0	0	0	0	0	0	0	0	0	0	0	0	0	0	0	0	0	0	80.3	Eukaryota|Rhizaria|Foraminifera|Rotaliida|Globigerinacea|Candeinidae|Candeina|Candeina+nitida|Candeina|Candeina+nitida	AB468837.1.996_U	Eukaryota	Rhizaria	Foraminifera	Rotaliida	Globigerinacea	Candeinidae	Candeina	Candeina+nitida	Candeina	Candeina+nitida	Yes
276	a01c1f6baa56b9a24d0783eac33709ccde1a2ffd	20	3	0	0	11	1	0	0	8	0	0	0	0	0	0	0	0	0	0	0	0	0	0	0	0	0	0	0	0	0	0	0	0	0	97.4	Eukaryota|Rhizaria|Foraminifera|Rotaliida|Heterohelicacea|Guembelitriidae|Gallitellia|Gallitellia+vivans|Gallitellia|Gallitellia+vivans	AB364517.1.945_U,AB364521.1.952_U	Eukaryota	Rhizaria	Foraminifera	Rotaliida	Heterohelicacea	Guembelitriidae	Gallitellia	Gallitellia+vivans	Gallitellia	Gallitellia+vivans	Yes
277	35c09dcde1c7cb3fc8df1500d6acfd7699e696d1	20	5	0	1	2	0	0	0	0	0	0	0	0	0	0	0	0	0	0	0	0	0	0	0	9	7	1	0	0	0	0	0	0	0	91.2	Eukaryota|Rhizaria|Foraminifera|Rotaliida|Chilostomellacea|Chilostomellidae|Chilostomella|*|Chilostomella|*	AY359160.1.987_U,DQ238293.1.949_U,DQ238291.1.931_U,AY359156.1.994_U,DQ238289.1.928_U,AY359144.1.992_U,AY210772.1.994_U,DQ238292.1.880_U,DQ238288.1.948_U,AY359158.1.995_U,AM231589.1.906_U,DQ238290.1.928_U	Eukaryota	Rhizaria	Foraminifera	Rotaliida	Chilostomellacea	Chilostomellidae	Chilostomella	*	Chilostomella	*	Yes
278	0a0770fb366f73ee1857c622e67a21452bcd0499	20	3	0	0	7	3	0	0	10	0	0	0	0	0	0	0	0	0	0	0	0	0	0	0	0	0	0	0	0	0	0	0	0	0	94.3	Eukaryota|Rhizaria|Foraminifera|Rotaliida|Heterohelicacea|Guembelitriidae|Gallitellia|Gallitellia+vivans|Gallitellia|Gallitellia+vivans	AB364519.1.964_U,AB364518.1.946_U,AB364518.1.946_U	Eukaryota	Rhizaria	Foraminifera	Rotaliida	Heterohelicacea	Guembelitriidae	Gallitellia	Gallitellia+vivans	Gallitellia	Gallitellia+vivans	Yes
279	a96daffe78cb3dd59751a4eb645a5bde82011f5a	19	3	0	0	0	0	0	0	0	0	0	0	0	0	0	0	0	0	0	0	2	0	0	0	0	0	0	0	0	0	6	11	0	0	94.4	Eukaryota|Rhizaria|Foraminifera|Rotaliida|Chilostomellacea|Chilostomellidae|Chilostomella|*|Chilostomella|*	AY359160.1.987_U,DQ238293.1.949_U,DQ238291.1.931_U,AY359156.1.994_U,DQ238289.1.928_U,AY359144.1.992_U,AY210772.1.994_U,DQ238292.1.880_U,DQ238288.1.948_U,AY359158.1.995_U,AM231589.1.906_U,DQ238290.1.928_U	Eukaryota	Rhizaria	Foraminifera	Rotaliida	Chilostomellacea	Chilostomellidae	Chilostomella	*	Chilostomella	*	Yes
280	5443633c8303c340ddf8a4f7c9849bbd84292eb9	19	9	1	2	2	0	0	0	0	1	0	0	0	0	6	0	1	0	0	0	0	0	0	0	0	0	0	0	3	0	0	1	2	0	73.9	Eukaryota|Opisthokonta|Metazoa|Arthropoda|Hexapoda|Insecta|Leptinus|Leptinus+testaceus|Leptinus|Leptinus+testaceus	EF535037.1.1836_U	Eukaryota	Opisthokonta	Metazoa	Arthropoda	Hexapoda	Insecta	Leptinus	Leptinus+testaceus	Leptinus	Leptinus+testaceus	No
281	9f2554f852ffd9cc7d410f96d778267e0dea122b	19	1	0	0	0	0	0	0	0	0	0	0	0	0	0	0	0	0	0	0	19	0	0	0	0	0	0	0	0	0	0	0	0	0	76.2	Eukaryota|Rhizaria|Foraminifera|Rotaliida|Globigerinacea|Globorotaliidae|Neogloboquadrina|Neogloboquadrina+pachyderma|Neogloboquadrina|Neogloboquadrina+pachyderma	AF250119.1.1113_U	Eukaryota	Rhizaria	Foraminifera	Rotaliida	Globigerinacea	Globorotaliidae	Neogloboquadrina	Neogloboquadrina+pachyderma	Neogloboquadrina	Neogloboquadrina+pachyderma	Yes
282	f7bb5351acc5861fb9eee11d46d64cfa6eece3f4	19	3	0	0	3	15	0	0	0	0	0	0	0	1	0	0	0	0	0	0	0	0	0	0	0	0	0	0	0	0	0	0	0	0	94.7	Eukaryota|Rhizaria|Foraminifera|Rotaliida|Chilostomellacea|Chilostomellidae|Chilostomella|*|Chilostomella|*	AY359160.1.987_U,DQ238293.1.949_U,DQ238291.1.931_U,AY359156.1.994_U,DQ238289.1.928_U,AY359144.1.992_U,AY210772.1.994_U,DQ238292.1.880_U,DQ238288.1.948_U,AY359157.1.988_U,AM231589.1.906_U,DQ238290.1.928_U,AY359158.1.995_U	Eukaryota	Rhizaria	Foraminifera	Rotaliida	Chilostomellacea	Chilostomellidae	Chilostomella	*	Chilostomella	*	Yes
283	d78bba1d2caa0903f0cd847566855ffaae83af68	19	1	0	0	0	0	0	0	0	0	0	0	0	0	0	0	0	0	0	0	0	19	0	0	0	0	0	0	0	0	0	0	0	0	93.4	Eukaryota|Rhizaria|Foraminifera|Rotaliida|Globigerinacea|Globigerinidae|Globigerinita|Globigerinita+uvula|Globigerinita|Globigerinita+uvula	FJ643301.1.995_U,FJ643299.1.985_U,FJ643298.1.994_U,FJ643302.1.995_U,FJ643300.1.997_U	Eukaryota	Rhizaria	Foraminifera	Rotaliida	Globigerinacea	Globigerinidae	Globigerinita	Globigerinita+uvula	Globigerinita	Globigerinita+uvula	Yes
284	18bff0a318c184b004fa4b1e07f718926f78fa25	19	4	0	0	2	1	15	0	1	0	0	0	0	0	0	0	0	0	0	0	0	0	0	0	0	0	0	0	0	0	0	0	0	0	82.5	Eukaryota|Rhizaria|Foraminifera|Rotaliida|Globigerinacea|Candeinidae|Candeina|Candeina+nitida|Candeina|Candeina+nitida	AB468837.1.996_U	Eukaryota	Rhizaria	Foraminifera	Rotaliida	Globigerinacea	Candeinidae	Candeina	Candeina+nitida	Candeina	Candeina+nitida	Yes
285	878d7d253ca22692d8eaa07ede06a3bf33f0e227	19	1	0	0	0	0	0	0	0	0	0	0	0	0	0	0	0	0	0	0	19	0	0	0	0	0	0	0	0	0	0	0	0	0	99	Eukaryota|Rhizaria|Foraminifera|Rotaliida|Globigerinacea|Globigerinidae|Globigerinita|Globigerinita+glutinata|Globigerinita|Globigerinita+glutinata	JQ799900.1.971_U	Eukaryota	Rhizaria	Foraminifera	Rotaliida	Globigerinacea	Globigerinidae	Globigerinita	Globigerinita+glutinata	Globigerinita	Globigerinita+glutinata	Yes
286	902083f8802a6555f0e85832e101c12e10dfccd7	18	1	0	0	0	0	0	0	0	0	0	0	0	0	0	0	0	0	0	0	0	0	0	0	0	18	0	0	0	0	0	0	0	0	80.4	Eukaryota|Rhizaria|Foraminifera|Rotaliida|Rotaliida_X|Rotaliida_XX|Rosalina|Rosalina+sp.|Rosalina|Rosalina+sp.	FR839735.1.1094_U	Eukaryota	Rhizaria	Foraminifera	Rotaliida	Rotaliida_X	Rotaliida_XX	Rosalina	Rosalina+sp.	Rosalina	Rosalina+sp.	Yes
287	f1ee67a571da9f9d56ba982172d80bde8844ce32	18	2	0	0	0	0	0	0	0	0	0	0	0	0	0	0	0	0	0	0	0	0	0	0	1	17	0	0	0	0	0	0	0	0	75.2	Eukaryota|Rhizaria|Foraminifera|Rotaliida|Rotaliida_X|Elphidiidae|Elphidium|Elphidium+williamsoni|Elphidium|Elphidium+williamsoni	HM213827.1.2062_U	Eukaryota	Rhizaria	Foraminifera	Rotaliida	Rotaliida_X	Elphidiidae	Elphidium	Elphidium+williamsoni	Elphidium	Elphidium+williamsoni	Yes
288	7721d455a157a2108b0777bd2c3c8ba0316698e8	18	2	0	0	0	0	0	0	0	0	0	0	0	0	0	0	0	0	0	0	0	0	0	0	0	0	0	0	0	0	2	16	0	0	98.7	Eukaryota|Rhizaria|Foraminifera|Rotaliida|Globigerinacea|Globigerinidae|Globigerinita|Globigerinita+glutinata|Globigerinita|Globigerinita+glutinata	JQ799900.1.971_U	Eukaryota	Rhizaria	Foraminifera	Rotaliida	Globigerinacea	Globigerinidae	Globigerinita	Globigerinita+glutinata	Globigerinita	Globigerinita+glutinata	Yes
289	f0ac7ff56803e85723463f0fcf8536fc522c5d78	18	3	0	0	0	0	0	0	0	0	0	0	0	0	1	0	0	0	0	0	0	0	0	0	0	0	0	0	9	0	0	0	8	0	73	Eukaryota|Opisthokonta|Fungi|Basidiomycota|Agaricomycotina|Tremellomycetes|Tremellomycetes_X|Tremellomycetes_X+sp.|uncultured|uncultured+soil	AJ515168.1.1750_U	Eukaryota	Opisthokonta	Fungi	Basidiomycota	Agaricomycotina	Tremellomycetes	Tremellomycetes_X	Tremellomycetes_X+sp.	uncultured	uncultured+soil	No
290	21e1e41a6bef7b3fdc02dba2cd969c57f51ac257	18	2	0	0	6	0	0	0	12	0	0	0	0	0	0	0	0	0	0	0	0	0	0	0	0	0	0	0	0	0	0	0	0	0	77.8	Eukaryota|Rhizaria|Foraminifera|Rotaliida|Rotaliida_X|Rotaliida_XX|Rotaliida_XXX|Rotaliida_XXX+sp.|environmental_samples|uncultured+foraminiferan	JN003670.1.955_U	Eukaryota	Rhizaria	Foraminifera	Rotaliida	Rotaliida_X	Rotaliida_XX	Rotaliida_XXX	Rotaliida_XXX+sp.	environmental_samples	uncultured+foraminiferan	Yes
291	6182ce11d9b6c6d5975e441bdb3cf771bf7aa541	18	5	0	0	0	0	0	0	0	0	0	0	0	0	0	0	0	0	0	0	1	0	0	0	1	2	0	0	0	0	9	5	0	0	79.6	Eukaryota|Rhizaria|Foraminifera|Rotaliida|Rotaliida_X|Rotaliida_XX|Rotaliida_XXX|Rotaliida_XXX+sp.|uncultured|uncultured+foraminiferan	AY818727.1.853_U	Eukaryota	Rhizaria	Foraminifera	Rotaliida	Rotaliida_X	Rotaliida_XX	Rotaliida_XXX	Rotaliida_XXX+sp.	uncultured	uncultured+foraminiferan	Yes
292	c0571bc4bc09917c0bf7aadfb518d679bbc7c349	18	3	0	0	0	0	0	0	3	0	8	0	0	0	0	0	0	0	0	0	7	0	0	0	0	0	0	0	0	0	0	0	0	0	79.4	Eukaryota|Rhizaria|Foraminifera|Rotaliida|Globigerinacea|Globigerinidae|Globigerinita|Globigerinita+uvula|Globigerinita|Globigerinita+uvula	FJ643301.1.995_U,FJ643299.1.985_U,FJ643298.1.994_U,FJ643302.1.995_U	Eukaryota	Rhizaria	Foraminifera	Rotaliida	Globigerinacea	Globigerinidae	Globigerinita	Globigerinita+uvula	Globigerinita	Globigerinita+uvula	Yes
293	8bfb58d6e49f30ab57ffadbe0c3b315176285337	18	5	0	0	0	0	0	0	0	0	0	0	0	0	0	0	0	0	0	0	1	0	0	0	1	0	0	0	0	0	2	6	8	0	80.1	Eukaryota|Rhizaria|Foraminifera|Rotaliida|Discorbinellacea|Pseudoparrellidae|Epistominella|Epistominella+sp.|Epistominella|Epistominella+sp.	AY934749.1.995_U	Eukaryota	Rhizaria	Foraminifera	Rotaliida	Discorbinellacea	Pseudoparrellidae	Epistominella	Epistominella+sp.	Epistominella	Epistominella+sp.	Yes
294	07bbe93a8cc09dfafa580852c402ba00533b480c	18	5	0	0	1	1	0	0	11	0	4	0	0	0	0	0	1	0	0	0	0	0	0	0	0	0	0	0	0	0	0	0	0	0	82.8	Eukaryota|Rhizaria|Foraminifera|Rotaliida|Globigerinacea|Globigerinidae|Globigerinita|Globigerinita+glutinata|Globigerinita|Globigerinita+glutinata	FJ643278.1.943_U,FJ643280.1.943_U,FJ643293.1.947_U,FJ643292.1.947_U,FJ643281.1.943_U,FJ643284.1.941_U,FJ643284.1.941_U,FJ643279.1.916_U	Eukaryota	Rhizaria	Foraminifera	Rotaliida	Globigerinacea	Globigerinidae	Globigerinita	Globigerinita+glutinata	Globigerinita	Globigerinita+glutinata	Yes
295	899151f1ab808b613432d1c2c142c0557a3cf361	17	2	0	0	0	0	0	0	0	0	6	0	0	0	0	0	0	0	0	0	11	0	0	0	0	0	0	0	0	0	0	0	0	0	94.1	Eukaryota|Rhizaria|Foraminifera|Rotaliida|Rotaliida_X|Rotaliida_XX|Rotaliida_XXX|Rotaliida_XXX+sp.|environmental_samples|uncultured+foraminiferan	JN003670.1.955_U	Eukaryota	Rhizaria	Foraminifera	Rotaliida	Rotaliida_X	Rotaliida_XX	Rotaliida_XXX	Rotaliida_XXX+sp.	environmental_samples	uncultured+foraminiferan	Yes
296	c6b84cdd560b1dec23248534674249dce05c7f86	17	2	0	0	7	10	0	0	0	0	0	0	0	0	0	0	0	0	0	0	0	0	0	0	0	0	0	0	0	0	0	0	0	0	97	Eukaryota|Rhizaria|Foraminifera|Rotaliida|Globigerinacea|Globigerinidae|Globigerinita|Globigerinita+glutinata|Globigerinita|Globigerinita+glutinata	FJ643296.1.938_U,FJ643283.1.947_U,FJ643282.1.940_U,AY453136.1.1005_U,FJ643277.1.913_U,Z83974.1.995_U,FJ643297.1.938_U	Eukaryota	Rhizaria	Foraminifera	Rotaliida	Globigerinacea	Globigerinidae	Globigerinita	Globigerinita+glutinata	Globigerinita	Globigerinita+glutinata	Yes
297	7b69571638c1d801da1ac8f2293311eaaff849ac	17	1	0	0	0	0	0	0	0	0	17	0	0	0	0	0	0	0	0	0	0	0	0	0	0	0	0	0	0	0	0	0	0	0	81.1	Eukaryota|Rhizaria|Foraminifera|Rotaliida|Globigerinacea|Globorotaliidae|Neogloboquadrina|Neogloboquadrina+pachyderma|Neogloboquadrina|Neogloboquadrina+pachyderma	AY453126.1.1102_U	Eukaryota	Rhizaria	Foraminifera	Rotaliida	Globigerinacea	Globorotaliidae	Neogloboquadrina	Neogloboquadrina+pachyderma	Neogloboquadrina	Neogloboquadrina+pachyderma	Yes
298	3ba8fd75256e1910decd012edddd9250fd75cdeb	17	4	0	0	3	0	0	0	4	0	0	0	0	0	0	0	0	0	0	0	0	0	0	0	3	7	0	0	0	0	0	0	0	0	96.4	Eukaryota|Rhizaria|Foraminifera|Rotaliida|Globigerinacea|Globigerinidae|Globigerinita|Globigerinita+glutinata|Globigerinita|Globigerinita+glutinata	AF250105.1.971_U,AB468832.1.998_U	Eukaryota	Rhizaria	Foraminifera	Rotaliida	Globigerinacea	Globigerinidae	Globigerinita	Globigerinita+glutinata	Globigerinita	Globigerinita+glutinata	Yes
299	173ed5c1469893e2d143eb7f63b8bc456164f690	17	8	0	0	2	2	0	0	1	0	1	0	0	0	0	0	0	0	0	0	0	0	0	0	1	0	2	0	0	0	1	7	0	0	94.8	Eukaryota|Rhizaria|Foraminifera|Rotaliida|Nonionacea|Nonionidae|Melonis|Melonis+sp.|uncultured|uncultured+eukaryote	AB234891.1.1022_U	Eukaryota	Rhizaria	Foraminifera	Rotaliida	Nonionacea	Nonionidae	Melonis	Melonis+sp.	uncultured	uncultured+eukaryote	Yes
300	205a34bea18e58939f83e7cb14f1df3322e74b42	17	3	0	0	1	10	0	0	6	0	0	0	0	0	0	0	0	0	0	0	0	0	0	0	0	0	0	0	0	0	0	0	0	0	98.7	Eukaryota|Rhizaria|Foraminifera|Rotaliida|Heterohelicacea|Guembelitriidae|Gallitellia|Gallitellia+vivans|Gallitellia|Gallitellia+vivans	AB364519.1.964_U,AB364518.1.946_U,AB364518.1.946_U	Eukaryota	Rhizaria	Foraminifera	Rotaliida	Heterohelicacea	Guembelitriidae	Gallitellia	Gallitellia+vivans	Gallitellia	Gallitellia+vivans	Yes
301	0e1f4085415106df3554af615ed515bcfc6abf90	17	8	0	4	3	0	0	0	2	0	0	0	0	0	0	0	0	0	0	0	1	3	0	0	1	0	0	0	0	0	0	2	1	0	91.8	Eukaryota|Rhizaria|Foraminifera|Rotaliida|Chilostomellacea|Chilostomellidae|Chilostomella|*|Chilostomella|*	DQ238289.1.928_U,AY359144.1.992_U,AY359160.1.987_U,DQ238292.1.880_U,DQ238288.1.948_U,DQ238291.1.931_U,AY210772.1.994_U,AY359158.1.995_U,AY359156.1.994_U,DQ238293.1.949_U,AM231589.1.906_U,DQ238290.1.928_U	Eukaryota	Rhizaria	Foraminifera	Rotaliida	Chilostomellacea	Chilostomellidae	Chilostomella	*	Chilostomella	*	Yes
302	aa2951127cf2ec31ff17d57bfb458915d31b6010	16	4	0	0	1	0	0	0	0	0	5	0	0	0	0	0	7	0	3	0	0	0	0	0	0	0	0	0	0	0	0	0	0	0	87.7	Eukaryota|Rhizaria|Foraminifera|Rotaliida|Rotaliida_X|Rotaliida_XX|Rotaliida_XXX|Rotaliida_XXX+sp.|environmental_samples|uncultured+foraminiferan	JN003670.1.955_U	Eukaryota	Rhizaria	Foraminifera	Rotaliida	Rotaliida_X	Rotaliida_XX	Rotaliida_XXX	Rotaliida_XXX+sp.	environmental_samples	uncultured+foraminiferan	Yes
303	0cdc179b354af98991d581dd73a377ae123b7ace	16	5	0	0	0	0	0	1	0	0	0	0	0	0	2	0	0	0	0	0	0	0	0	0	0	1	0	0	3	0	0	0	9	0	82.6	Eukaryota|Opisthokonta|Metazoa|Annelida|Annelida_X|Annelida_XX|Bathybdella|Bathybdella+sawyeri|Bathybdella|Bathybdella+sawyeri	DQ414265.1.1754_U	Eukaryota	Opisthokonta	Metazoa	Annelida	Annelida_X	Annelida_XX	Bathybdella	Bathybdella+sawyeri	Bathybdella	Bathybdella+sawyeri	No
304	15c2cf2f83d29d6e6b8d2ce7463e2ec0c1bced1a	16	1	0	0	0	0	0	0	0	0	0	0	0	0	0	0	0	0	0	0	0	0	0	0	0	0	0	0	16	0	0	0	0	0	73.9	Eukaryota|Opisthokonta|Fungi|Mucoromycota|Mucoromycotina|Mucoromycotina_X|Umbelopsis|*|Umbelopsis|*	AF157166.1.1745_U,JF895927.1.1477_U,DQ322627.1.1795_U,HM161751.1.1812_U	Eukaryota	Opisthokonta	Fungi	Mucoromycota	Mucoromycotina	Mucoromycotina_X	Umbelopsis	*	Umbelopsis	*	No
305	36c8896267fecc9dff3456f7f2b801784e9aeac1	16	2	0	0	0	0	0	0	0	0	12	0	0	0	0	0	4	0	0	0	0	0	0	0	0	0	0	0	0	0	0	0	0	0	89.4	Eukaryota|Rhizaria|Foraminifera|Rotaliida|Rotaliida_X|Rotaliida_XX|Rotaliida_XXX|Rotaliida_XXX+sp.|environmental_samples|uncultured+foraminiferan	JN003670.1.955_U	Eukaryota	Rhizaria	Foraminifera	Rotaliida	Rotaliida_X	Rotaliida_XX	Rotaliida_XXX	Rotaliida_XXX+sp.	environmental_samples	uncultured+foraminiferan	Yes
306	588442d97adbf3a3f9a0b69811ad22166d1cf5f3	16	1	0	0	0	16	0	0	0	0	0	0	0	0	0	0	0	0	0	0	0	0	0	0	0	0	0	0	0	0	0	0	0	0	91.7	Eukaryota|Rhizaria|Foraminifera|Rotaliida|Chilostomellacea|Chilostomellidae|Chilostomella|*|Chilostomella|*	AY359160.1.987_U,DQ238293.1.949_U,DQ238291.1.931_U,AY359156.1.994_U,DQ238289.1.928_U,AY359144.1.992_U,AY210772.1.994_U,DQ238292.1.880_U,DQ238288.1.948_U,AY359158.1.995_U,AM231589.1.906_U,DQ238290.1.928_U	Eukaryota	Rhizaria	Foraminifera	Rotaliida	Chilostomellacea	Chilostomellidae	Chilostomella	*	Chilostomella	*	Yes
307	b5bd439ed4dadf3ab826114cdd8d1509d0833c04	16	5	0	0	1	6	0	0	3	0	0	0	0	0	0	0	0	0	0	0	2	4	0	0	0	0	0	0	0	0	0	0	0	0	98.3	Eukaryota|Rhizaria|Foraminifera|Rotaliida|Globigerinacea|Globigerinidae|Globigerinita|Globigerinita+glutinata|Globigerinita|Globigerinita+glutinata	FJ643296.1.938_U,FJ643283.1.947_U,FJ643282.1.940_U,AY453136.1.1005_U,FJ643277.1.913_U,Z83974.1.995_U,FJ643297.1.938_U	Eukaryota	Rhizaria	Foraminifera	Rotaliida	Globigerinacea	Globigerinidae	Globigerinita	Globigerinita+glutinata	Globigerinita	Globigerinita+glutinata	Yes
308	998ab62d2883a11697d49a378894664d6065bfe9	15	1	0	0	0	0	0	0	0	0	15	0	0	0	0	0	0	0	0	0	0	0	0	0	0	0	0	0	0	0	0	0	0	0	82.7	Eukaryota|Rhizaria|Foraminifera|Rotaliida|Globigerinacea|Globorotaliidae|Neogloboquadrina|Neogloboquadrina+pachyderma|Neogloboquadrina|Neogloboquadrina+pachyderma	EF447102.1.1088_U	Eukaryota	Rhizaria	Foraminifera	Rotaliida	Globigerinacea	Globorotaliidae	Neogloboquadrina	Neogloboquadrina+pachyderma	Neogloboquadrina	Neogloboquadrina+pachyderma	Yes
309	3e01d92f45988fd51125fe2a22d0caf0c4d131ca	15	1	0	0	0	0	0	0	0	0	0	0	0	0	0	0	0	0	0	0	15	0	0	0	0	0	0	0	0	0	0	0	0	0	98	Eukaryota|Rhizaria|Foraminifera|Rotaliida|Globigerinacea|Globigerinidae|Globigerinita|Globigerinita+glutinata|Globigerinita|Globigerinita+glutinata	FJ643286.1.944_U,FJ643288.1.938_U,FJ643290.1.937_U	Eukaryota	Rhizaria	Foraminifera	Rotaliida	Globigerinacea	Globigerinidae	Globigerinita	Globigerinita+glutinata	Globigerinita	Globigerinita+glutinata	Yes
310	33192a42ad39534798705c3e1f94a2a47132e478	15	1	0	0	0	0	0	0	0	0	15	0	0	0	0	0	0	0	0	0	0	0	0	0	0	0	0	0	0	0	0	0	0	0	100	Eukaryota|Rhizaria|Foraminifera|Rotaliida|Globigerinacea|Globorotaliidae|Globorotalia|Globorotalia+truncatulinoides|Globorotalia|Globorotalia+truncatulinoides	AJ272476.1.1086_U	Eukaryota	Rhizaria	Foraminifera	Rotaliida	Globigerinacea	Globorotaliidae	Globorotalia	Globorotalia+truncatulinoides	Globorotalia	Globorotalia+truncatulinoides	Yes
311	f44b99d1d809d9149d29792ee751b9fe08f5e61e	15	2	0	0	0	9	0	0	0	0	0	0	0	0	0	0	0	0	0	0	0	0	0	0	0	0	0	0	0	0	6	0	0	0	90.1	Eukaryota|Rhizaria|Foraminifera|Rotaliida|Discorbinellacea|Pseudoparrellidae|Epistominella|Epistominella+exigua|Epistominella|Epistominella+exigua	FJ705897.1.3412_U,DQ195557.1.930_U,AM491306.1.983_U,AM491307.1.984_U	Eukaryota	Rhizaria	Foraminifera	Rotaliida	Discorbinellacea	Pseudoparrellidae	Epistominella	Epistominella+exigua	Epistominella	Epistominella+exigua	Yes
312	08e15f4947382eeabd25b655c2926e739a9c8707	15	1	0	0	0	15	0	0	0	0	0	0	0	0	0	0	0	0	0	0	0	0	0	0	0	0	0	0	0	0	0	0	0	0	77.7	Eukaryota|Rhizaria|Foraminifera|Rotaliida|Globigerinacea|Globorotaliidae|Neogloboquadrina|Neogloboquadrina+pachyderma|Neogloboquadrina|Neogloboquadrina+pachyderma	EF447102.1.1088_U	Eukaryota	Rhizaria	Foraminifera	Rotaliida	Globigerinacea	Globorotaliidae	Neogloboquadrina	Neogloboquadrina+pachyderma	Neogloboquadrina	Neogloboquadrina+pachyderma	Yes
313	0eab08012effb9b65bf4226268cf9be76fec2ac5	15	3	7	3	0	0	0	5	0	0	0	0	0	0	0	0	0	0	0	0	0	0	0	0	0	0	0	0	0	0	0	0	0	0	87.8	Eukaryota|Rhizaria|Foraminifera|Rotaliida|Globigerinacea|Globigerinidae|Globigerinella|*|Globigerinella|*	JQ743485.1.1020_U,AJ251213.1.958_U	Eukaryota	Rhizaria	Foraminifera	Rotaliida	Globigerinacea	Globigerinidae	Globigerinella	*	Globigerinella	*	Yes
314	44454b1d21e2a75f66df083d874dc0a482be0c72	15	1	0	0	0	0	0	0	15	0	0	0	0	0	0	0	0	0	0	0	0	0	0	0	0	0	0	0	0	0	0	0	0	0	83.9	Eukaryota|Rhizaria|Foraminifera|Rotaliida|Globigerinacea|Candeinidae|Candeina|Candeina+nitida|Candeina|Candeina+nitida	AB468837.1.996_U	Eukaryota	Rhizaria	Foraminifera	Rotaliida	Globigerinacea	Candeinidae	Candeina	Candeina+nitida	Candeina	Candeina+nitida	Yes
315	2aa65dd0bb84a7641bfb5e3be19f0861339e0468	15	6	0	0	1	2	0	0	3	0	0	0	0	0	0	0	0	0	0	0	0	0	0	0	0	1	0	0	0	0	1	7	0	0	92.5	Eukaryota|Rhizaria|Foraminifera|Rotaliida|Chilostomellacea|Chilostomellidae|Chilostomella|*|Chilostomella|*	AY359160.1.987_U,DQ238293.1.949_U,DQ238291.1.931_U,AY359156.1.994_U,DQ238289.1.928_U,AY359144.1.992_U,AY210772.1.994_U,DQ238292.1.880_U,DQ238288.1.948_U,AY359158.1.995_U,AM231589.1.906_U,DQ238290.1.928_U	Eukaryota	Rhizaria	Foraminifera	Rotaliida	Chilostomellacea	Chilostomellidae	Chilostomella	*	Chilostomella	*	Yes
316	60781aecf8380784b0d03c3c720b787efad9dba1	15	2	0	0	0	0	2	0	13	0	0	0	0	0	0	0	0	0	0	0	0	0	0	0	0	0	0	0	0	0	0	0	0	0	85.1	Eukaryota|Rhizaria|Foraminifera|Rotaliida|Globigerinacea|Candeinidae|Candeina|Candeina+nitida|Candeina|Candeina+nitida	AB468837.1.996_U,AB468836.1.996_U	Eukaryota	Rhizaria	Foraminifera	Rotaliida	Globigerinacea	Candeinidae	Candeina	Candeina+nitida	Candeina	Candeina+nitida	Yes
317	5a3f9ed7411a6e70ca35b8aeabe7fe4aa51ff385	15	1	0	0	0	0	0	0	0	0	0	15	0	0	0	0	0	0	0	0	0	0	0	0	0	0	0	0	0	0	0	0	0	0	91.9	Eukaryota|Rhizaria|Foraminifera|Rotaliida|Globigerinacea|Globorotaliidae|Neogloboquadrina|Neogloboquadrina+pachyderma|Neogloboquadrina|Neogloboquadrina+pachyderma	EF447102.1.1088_U	Eukaryota	Rhizaria	Foraminifera	Rotaliida	Globigerinacea	Globorotaliidae	Neogloboquadrina	Neogloboquadrina+pachyderma	Neogloboquadrina	Neogloboquadrina+pachyderma	Yes
318	f7f0f4f12b25caa5b5097a0246fd516a3ba879a2	15	2	0	0	0	0	0	0	0	0	0	0	0	0	0	0	0	0	0	0	14	0	0	0	0	0	0	0	0	0	0	1	0	0	78.2	Eukaryota|Rhizaria|Foraminifera|Rotaliida|Discorbinellacea|Pseudoparrellidae|Epistominella|Epistominella+sp.|Epistominella|Epistominella+sp.	AY934749.1.995_U	Eukaryota	Rhizaria	Foraminifera	Rotaliida	Discorbinellacea	Pseudoparrellidae	Epistominella	Epistominella+sp.	Epistominella	Epistominella+sp.	Yes
319	a74268f2fc9d093c8e3d99f770b83046716948ac	15	2	0	0	0	0	0	0	14	0	1	0	0	0	0	0	0	0	0	0	0	0	0	0	0	0	0	0	0	0	0	0	0	0	83.9	Eukaryota|Rhizaria|Foraminifera|Rotaliida|Globigerinacea|Candeinidae|Candeina|Candeina+nitida|Candeina|Candeina+nitida	AB468837.1.996_U	Eukaryota	Rhizaria	Foraminifera	Rotaliida	Globigerinacea	Candeinidae	Candeina	Candeina+nitida	Candeina	Candeina+nitida	Yes
320	15ac0fe26c1c033c790a5ff88f29286f205dac03	15	7	0	0	1	0	0	0	0	0	0	0	0	0	0	0	0	0	0	0	1	0	0	0	1	1	0	0	0	1	0	5	5	0	93.4	Eukaryota|Rhizaria|Foraminifera|Rotaliida|Chilostomellacea|Chilostomellidae|Chilostomella|*|Chilostomella|*	AY359160.1.987_U,DQ238293.1.949_U,DQ238291.1.931_U,AY359156.1.994_U,DQ238289.1.928_U,AY359144.1.992_U,AY210772.1.994_U,DQ238292.1.880_U,DQ238288.1.948_U,AY359158.1.995_U,AM231589.1.906_U,DQ238290.1.928_U	Eukaryota	Rhizaria	Foraminifera	Rotaliida	Chilostomellacea	Chilostomellidae	Chilostomella	*	Chilostomella	*	Yes
321	194f0f239109b1487fce4ca48bf7ac0b2f67d7ca	15	3	0	0	0	0	0	0	0	0	0	0	0	0	2	0	0	0	0	5	0	8	0	0	0	0	0	0	0	0	0	0	0	0	96.7	Eukaryota|Rhizaria|Foraminifera|Rotaliida|Globigerinacea|Globorotaliidae|Globorotalia|Globorotalia+inflata|Globorotalia|Globorotalia+inflata	FJ643314.1.1006_U,FJ643318.1.1007_U,FJ643315.1.1006_U,EU199447.1.3327_U,Z83971.1.1061_U	Eukaryota	Rhizaria	Foraminifera	Rotaliida	Globigerinacea	Globorotaliidae	Globorotalia	Globorotalia+inflata	Globorotalia	Globorotalia+inflata	Yes
322	f70874fd71c2f4de8e099c8ceb9b19ddc32301e9	14	1	0	0	14	0	0	0	0	0	0	0	0	0	0	0	0	0	0	0	0	0	0	0	0	0	0	0	0	0	0	0	0	0	70.7	Eukaryota|Rhizaria|Foraminifera|Rotaliida|Rotaliida_X|Rotaliida_XX|Rotaliida_XXX|Rotaliida_XXX+sp.|Foraminiferan|Foraminiferan+sp.	FM999852.1.1098_U,FM999849.1.1117_U,FM999851.1.1115_U,FM999850.1.1020_U	Eukaryota	Rhizaria	Foraminifera	Rotaliida	Rotaliida_X	Rotaliida_XX	Rotaliida_XXX	Rotaliida_XXX+sp.	Foraminiferan	Foraminiferan+sp.	Yes
323	593e6d1aa2d70148c4b7d3eb881874b2410e617f	14	2	0	0	0	0	0	0	0	0	0	0	0	0	0	0	0	0	0	0	0	0	0	0	0	0	12	0	0	0	0	0	2	0	80.7	Eukaryota|Stramenopiles|Ochrophyta|Xanthophyceae|Xanthophyceae_X|Xanthophyceae_XX|Excentrochloris|Excentrochloris+sp.|Excentrochloris|Excentrochloris+sp.	HE573275.1.1138_U,HE573274.1.1143_U,HE573276.1.1146_U,HE573277.1.1139_U	Eukaryota	Stramenopiles	Ochrophyta	Xanthophyceae	Xanthophyceae_X	Xanthophyceae_XX	Excentrochloris	Excentrochloris+sp.	Excentrochloris	Excentrochloris+sp.	No
324	699f4f93fa13774832d31aeec61c4462428c3326	14	3	0	0	2	0	0	0	0	0	0	0	0	0	0	0	0	0	0	0	0	0	0	0	0	0	9	0	0	0	3	0	0	0	94.1	Eukaryota|Rhizaria|Foraminifera|Rotaliida|Nonionacea|Nonionidae|Melonis|*|*|*	AB234891.1.1022_U,FM999901.1.948_U,AY465853.1.993_U,AY465853.1.993_U,FM999900.1.947_U	Eukaryota	Rhizaria	Foraminifera	Rotaliida	Nonionacea	Nonionidae	Melonis	*	*	*	Yes
325	6e1e77a22d65abb58edd9459b80df8fc69754340	14	1	0	0	0	0	0	0	0	0	0	0	0	0	0	0	0	0	0	0	0	0	0	0	0	14	0	0	0	0	0	0	0	0	78.7	Eukaryota|Rhizaria|Foraminifera|Rotaliida|Rotaliida_X|Rotaliida_XX|Rotaliida|Rotaliida+sp.|Rotaliida|Rotaliida+sp.	FJ705892.1.3301_U	Eukaryota	Rhizaria	Foraminifera	Rotaliida	Rotaliida_X	Rotaliida_XX	Rotaliida	Rotaliida+sp.	Rotaliida	Rotaliida+sp.	Yes
326	a3a540f9c990c34b2b7034808ea9203cd5c99cfa	14	3	0	0	7	0	0	0	5	0	0	0	0	0	0	0	0	0	0	0	2	0	0	0	0	0	0	0	0	0	0	0	0	0	79.3	Eukaryota|Rhizaria|Foraminifera|Rotaliida|Globigerinacea|Globigerinidae|Globigerinita|Globigerinita+uvula|Globigerinita|Globigerinita+uvula	FJ643301.1.995_U,FJ643299.1.985_U,FJ643298.1.994_U,FJ643302.1.995_U	Eukaryota	Rhizaria	Foraminifera	Rotaliida	Globigerinacea	Globigerinidae	Globigerinita	Globigerinita+uvula	Globigerinita	Globigerinita+uvula	Yes
327	afcb4e9ed7aac3a31c9a887a11883215110878ee	14	1	0	0	0	0	0	0	0	0	0	0	0	0	0	0	0	0	0	0	14	0	0	0	0	0	0	0	0	0	0	0	0	0	79	Eukaryota|Rhizaria|Foraminifera|Rotaliida|Globigerinacea|Globigerinidae|Globigerinita|Globigerinita+glutinata|Globigerinita|Globigerinita+glutinata	FJ643289.1.934_U,FJ643287.1.917_U,FJ643291.1.935_U,FJ643280.1.943_U,FJ643292.1.947_U,FJ643281.1.943_U,FJ643284.1.941_U,FJ643293.1.947_U,FJ643279.1.916_U,FJ643278.1.943_U,FJ643284.1.941_U	Eukaryota	Rhizaria	Foraminifera	Rotaliida	Globigerinacea	Globigerinidae	Globigerinita	Globigerinita+glutinata	Globigerinita	Globigerinita+glutinata	Yes
328	f54731ff2a841b18a134f15009e1aaddc66d1433	14	1	0	0	0	0	14	0	0	0	0	0	0	0	0	0	0	0	0	0	0	0	0	0	0	0	0	0	0	0	0	0	0	0	60.7	Eukaryota|Rhizaria|Foraminifera|Rotaliida|Buliminacea|Uvigerinidae|Uvigerina|Uvigerina+mediterranea|Uvigerina|Uvigerina+mediterranea	AF533852.1.1152_U	Eukaryota	Rhizaria	Foraminifera	Rotaliida	Buliminacea	Uvigerinidae	Uvigerina	Uvigerina+mediterranea	Uvigerina	Uvigerina+mediterranea	Yes
329	6e4d979429830259dad6881ca26b224b144316ad	14	2	0	0	0	11	0	0	3	0	0	0	0	0	0	0	0	0	0	0	0	0	0	0	0	0	0	0	0	0	0	0	0	0	91.3	Eukaryota|Rhizaria|Foraminifera|Rotaliida|Globigerinacea|Globigerinidae|Globigerinita|Globigerinita+uvula|Globigerinita|Globigerinita+uvula	FJ643301.1.995_U,FJ643299.1.985_U,FJ643298.1.994_U,FJ643302.1.995_U	Eukaryota	Rhizaria	Foraminifera	Rotaliida	Globigerinacea	Globigerinidae	Globigerinita	Globigerinita+uvula	Globigerinita	Globigerinita+uvula	Yes
330	28d9dbf5d0918f9b50da48820341c798ec9c1a67	14	5	0	0	1	2	0	0	0	0	0	0	0	0	0	0	0	0	0	0	1	0	0	0	5	5	0	0	0	0	0	0	0	0	76.9	Eukaryota|Rhizaria|Foraminifera|Rotaliida|Globigerinacea|Globigerinidae|Globigerinita|Globigerinita+uvula|Globigerinita|Globigerinita+uvula	FJ643301.1.995_U,FJ643299.1.985_U,FJ643298.1.994_U,FJ643302.1.995_U	Eukaryota	Rhizaria	Foraminifera	Rotaliida	Globigerinacea	Globigerinidae	Globigerinita	Globigerinita+uvula	Globigerinita	Globigerinita+uvula	Yes
331	106e55e8c8947cf92f52c6324a9ca07ce764537e	13	1	0	0	0	0	0	0	0	0	0	0	0	0	0	0	13	0	0	0	0	0	0	0	0	0	0	0	0	0	0	0	0	0	89	Eukaryota|Rhizaria|Foraminifera|Rotaliida|Rotaliida_X|Rotaliida_XX|Rotaliida_XXX|Rotaliida_XXX+sp.|environmental_samples|uncultured+foraminiferan	JN003670.1.955_U	Eukaryota	Rhizaria	Foraminifera	Rotaliida	Rotaliida_X	Rotaliida_XX	Rotaliida_XXX	Rotaliida_XXX+sp.	environmental_samples	uncultured+foraminiferan	Yes
332	65e53959a7519e634cfcc9a5ec98b6b30b12ffac	13	1	0	0	0	0	0	0	0	0	0	0	0	0	0	0	0	0	0	0	0	0	0	0	13	0	0	0	0	0	0	0	0	0	66.7	Eukaryota|Rhizaria|Foraminifera|Rotaliida|Rotaliida_X|Elphidiidae|Elphidium|Elphidium+albiumbilicatum|Elphidium|Elphidium+albiumbilicatum	HM213833.1.3116_U,HM213833.1.3116_U	Eukaryota	Rhizaria	Foraminifera	Rotaliida	Rotaliida_X	Elphidiidae	Elphidium	Elphidium+albiumbilicatum	Elphidium	Elphidium+albiumbilicatum	Yes
333	ecb18c8b702939f2bd4e5cbcef64f51421539209	13	1	0	0	0	13	0	0	0	0	0	0	0	0	0	0	0	0	0	0	0	0	0	0	0	0	0	0	0	0	0	0	0	0	72.2	Eukaryota|Rhizaria|Foraminifera|Rotaliida|Rotaliida_X|Nummulitidae|Cycloclypeus|Cycloclypeus+carpenteri|Cycloclypeus|Cycloclypeus+carpenteri	AJ488885.1.1007_U	Eukaryota	Rhizaria	Foraminifera	Rotaliida	Rotaliida_X	Nummulitidae	Cycloclypeus	Cycloclypeus+carpenteri	Cycloclypeus	Cycloclypeus+carpenteri	Yes
334	767d87395701f1fe67cf65cf1160796abe2d1238	13	5	3	0	0	0	0	0	0	0	0	0	0	0	2	0	0	0	0	0	0	0	0	0	0	0	0	0	4	0	0	3	0	1	100	Eukaryota|Rhizaria|Foraminifera|Rotaliida|Globigerinacea|Globigerinidae|Orbulina|Orbulina+universa|Orbulina|Orbulina+universa	AB263458.1.989_U,AB263457.1.989_U,AB468873.1.977_U,AF102229.1.955_U	Eukaryota	Rhizaria	Foraminifera	Rotaliida	Globigerinacea	Globigerinidae	Orbulina	Orbulina+universa	Orbulina	Orbulina+universa	Yes
335	35b778f69025fbb62701e102f72cdcdd6c9512d8	13	2	0	0	0	0	0	0	2	0	0	0	0	0	0	0	0	0	0	0	0	0	0	0	0	0	0	0	0	0	11	0	0	0	80.6	Eukaryota|Rhizaria|Foraminifera|Rotaliida|Globigerinacea|Candeinidae|Candeina|Candeina+nitida|Candeina|Candeina+nitida	AB468834.1.1008_U,AB263435.1.1020_U	Eukaryota	Rhizaria	Foraminifera	Rotaliida	Globigerinacea	Candeinidae	Candeina	Candeina+nitida	Candeina	Candeina+nitida	Yes
336	4f7037c031d4850661ea83041dcfe3c2003903c7	13	1	0	0	13	0	0	0	0	0	0	0	0	0	0	0	0	0	0	0	0	0	0	0	0	0	0	0	0	0	0	0	0	0	97.7	Eukaryota|Rhizaria|Foraminifera|Rotaliida|Heterohelicacea|Guembelitriidae|Gallitellia|Gallitellia+vivans|Gallitellia|Gallitellia+vivans	AB364519.1.964_U,AB364517.1.945_U,AB364518.1.946_U,AB364518.1.946_U,AB364521.1.952_U	Eukaryota	Rhizaria	Foraminifera	Rotaliida	Heterohelicacea	Guembelitriidae	Gallitellia	Gallitellia+vivans	Gallitellia	Gallitellia+vivans	Yes
337	694bc389a2bb02cda5bfa42e7c62fa54cd2ab741	13	2	0	0	3	0	0	0	0	0	0	0	0	0	0	0	0	0	0	0	0	0	0	0	0	0	0	0	0	0	10	0	0	0	92.1	Eukaryota|Rhizaria|Foraminifera|Rotaliida|Discorbinellacea|Pseudoparrellidae|Epistominella|Epistominella+exigua|Epistominella|Epistominella+exigua	FJ705897.1.3412_U,DQ195557.1.930_U,AM491306.1.983_U,AM491307.1.984_U	Eukaryota	Rhizaria	Foraminifera	Rotaliida	Discorbinellacea	Pseudoparrellidae	Epistominella	Epistominella+exigua	Epistominella	Epistominella+exigua	Yes
338	10d9cf61d5b80003b36a7461d95520d125bd68f1	13	2	9	0	0	0	0	4	0	0	0	0	0	0	0	0	0	0	0	0	0	0	0	0	0	0	0	0	0	0	0	0	0	0	71.2	Eukaryota|Opisthokonta|Metazoa|Nematoda|Chromadorea|Chromadorea_X|Sheraphelenchus|Sheraphelenchus+entomophagus|Sheraphelenchus|Sheraphelenchus+entomophagus	KC875226.1.1707_U	Eukaryota	Opisthokonta	Metazoa	Nematoda	Chromadorea	Chromadorea_X	Sheraphelenchus	Sheraphelenchus+entomophagus	Sheraphelenchus	Sheraphelenchus+entomophagus	No
339	182cad765e0764915825174f545b62c89ced0f25	13	3	0	0	0	0	0	0	0	0	3	0	0	0	0	0	1	0	0	0	0	9	0	0	0	0	0	0	0	0	0	0	0	0	98	Eukaryota|Rhizaria|Foraminifera|Rotaliida|Globigerinacea|Globorotaliidae|Globorotalia|Globorotalia+inflata|Globorotalia|Globorotalia+inflata	FJ643314.1.1006_U,FJ643318.1.1007_U,FJ643315.1.1006_U	Eukaryota	Rhizaria	Foraminifera	Rotaliida	Globigerinacea	Globorotaliidae	Globorotalia	Globorotalia+inflata	Globorotalia	Globorotalia+inflata	Yes
340	1c8cf20aa4aa22c04bb0364eef1d7edec964a110	12	1	0	0	0	0	0	0	0	0	0	0	0	0	0	0	0	0	0	0	0	0	0	0	0	12	0	0	0	0	0	0	0	0	79.7	Eukaryota|Rhizaria|Foraminifera|Rotaliida|Rotaliida_X|Rotaliida_XX|Rosalina|Rosalina+sp.|Rosalina|Rosalina+sp.	FR839735.1.1094_U	Eukaryota	Rhizaria	Foraminifera	Rotaliida	Rotaliida_X	Rotaliida_XX	Rosalina	Rosalina+sp.	Rosalina	Rosalina+sp.	Yes
341	5dc709065e0222b8a48ee433d391ac399807b4ac	12	1	0	0	0	0	0	0	0	0	0	0	0	0	0	0	0	0	0	0	0	0	0	0	0	12	0	0	0	0	0	0	0	0	81.2	Eukaryota|Rhizaria|Foraminifera|Rotaliida|Planorbulinacea|Planorbulinidae|Planorbulina|Planorbulina+mediterranensis|Planorbulina|Planorbulina+mediterranensis	AJ504684.1.1071_U	Eukaryota	Rhizaria	Foraminifera	Rotaliida	Planorbulinacea	Planorbulinidae	Planorbulina	Planorbulina+mediterranensis	Planorbulina	Planorbulina+mediterranensis	Yes
342	2471fcd02294cd8113c4156e3e6089c4379bb217	12	4	0	0	0	0	0	1	0	0	0	0	0	0	0	0	0	0	0	0	0	0	0	0	0	0	3	0	0	0	7	1	0	0	93.4	Eukaryota|Rhizaria|Foraminifera|Rotaliida|Nonionacea|Nonionidae|Melonis|Melonis+sp.|uncultured|uncultured+eukaryote	AB234891.1.1022_U	Eukaryota	Rhizaria	Foraminifera	Rotaliida	Nonionacea	Nonionidae	Melonis	Melonis+sp.	uncultured	uncultured+eukaryote	Yes
343	fb4a36121c463b41f1fec5dc425d066b41fe99dc	12	1	0	0	0	0	0	0	12	0	0	0	0	0	0	0	0	0	0	0	0	0	0	0	0	0	0	0	0	0	0	0	0	0	84.3	Eukaryota|Rhizaria|Foraminifera|Rotaliida|Bolivinacea|Bolivinidae|Bolivina|Bolivina+spathulata|Bolivina|*	AY465835.1.1066_U,FM999858.1.964_U,AY465837.1.1066_U,AY465836.1.1063_U	Eukaryota	Rhizaria	Foraminifera	Rotaliida	Bolivinacea	Bolivinidae	Bolivina	Bolivina+spathulata	Bolivina	*	Yes
344	193be33cb237d760210322f732d20abcab714d26	12	2	0	0	0	0	0	0	0	0	0	0	0	0	0	11	1	0	0	0	0	0	0	0	0	0	0	0	0	0	0	0	0	0	60.1	Eukaryota|Opisthokonta|Metazoa|*|*|*|*|*|*|*	DQ414263.1.1692_U,AB076657.1.1975_U	Eukaryota	Opisthokonta	Metazoa	*	*	*	*	*	*	*	No
345	57594cad6f1e8b29256ee5b83811f8ad1c187901	12	1	0	0	0	0	0	0	0	0	12	0	0	0	0	0	0	0	0	0	0	0	0	0	0	0	0	0	0	0	0	0	0	0	83.7	Eukaryota|Rhizaria|Foraminifera|Rotaliida|Globigerinacea|Globorotaliidae|Neogloboquadrina|Neogloboquadrina+pachyderma|Neogloboquadrina|Neogloboquadrina+pachyderma	AF250119.1.1113_U	Eukaryota	Rhizaria	Foraminifera	Rotaliida	Globigerinacea	Globorotaliidae	Neogloboquadrina	Neogloboquadrina+pachyderma	Neogloboquadrina	Neogloboquadrina+pachyderma	Yes
346	ebb134f81807ec168fc52c45a7e61076caab14cb	12	3	0	1	0	0	0	9	0	2	0	0	0	0	0	0	0	0	0	0	0	0	0	0	0	0	0	0	0	0	0	0	0	0	82.4	Eukaryota|Opisthokonta|Metazoa|Annelida|Annelida_X|Annelida_XX|Austrobdella|Austrobdella+bilobata|Austrobdella|Austrobdella+bilobata	DQ414255.1.1606_U	Eukaryota	Opisthokonta	Metazoa	Annelida	Annelida_X	Annelida_XX	Austrobdella	Austrobdella+bilobata	Austrobdella	Austrobdella+bilobata	No
347	88f6ec6d2ee9655c18ce114a6905605bf8c73ebf	12	1	0	0	0	0	0	0	0	0	0	0	0	0	0	0	0	0	0	0	0	0	0	0	12	0	0	0	0	0	0	0	0	0	66.1	Eukaryota|Rhizaria|Foraminifera|Rotaliida|Rotaliida_X|Elphidiidae|Elphidium|Elphidium+albiumbilicatum|Elphidium|Elphidium+albiumbilicatum	HM213833.1.3116_U,HM213833.1.3116_U	Eukaryota	Rhizaria	Foraminifera	Rotaliida	Rotaliida_X	Elphidiidae	Elphidium	Elphidium+albiumbilicatum	Elphidium	Elphidium+albiumbilicatum	Yes
348	0f0ca33b967f67b6ab48fc7e3acb61ae88afb2e9	12	1	0	0	0	0	0	0	0	0	0	0	0	0	0	0	0	0	0	0	0	0	0	0	0	12	0	0	0	0	0	0	0	0	67.1	Eukaryota|Rhizaria|Foraminifera|Foraminifera_X|Foraminifera_XX|Foraminifera_XXX|Ammonia|Ammonia+sp.|Ammonia|Ammonia+sp.	HM244866.1.1926_U,HM244866.1.1926_U	Eukaryota	Rhizaria	Foraminifera	Foraminifera_X	Foraminifera_XX	Foraminifera_XXX	Ammonia	Ammonia+sp.	Ammonia	Ammonia+sp.	Yes
349	0fc4b75a9be315eb4143de18abb3234f0f3ed5b4	12	4	0	0	0	3	0	0	2	0	0	0	0	0	0	0	0	0	0	0	0	0	0	0	0	0	6	0	0	0	1	0	0	0	96	Eukaryota|Rhizaria|Foraminifera|Rotaliida|Rotaliida_X|Rotaliida_XX|Rotaliida_XXX|Rotaliida_XXX+sp.|environmental_samples|uncultured+foraminiferan	JN003670.1.955_U	Eukaryota	Rhizaria	Foraminifera	Rotaliida	Rotaliida_X	Rotaliida_XX	Rotaliida_XXX	Rotaliida_XXX+sp.	environmental_samples	uncultured+foraminiferan	Yes
350	371f7d2f2ddf5a4304bd4555a32dc9fc823051eb	12	6	2	0	0	1	0	5	0	0	0	0	0	0	2	1	1	0	0	0	0	0	0	0	0	0	0	0	0	0	0	0	0	0	72	Eukaryota|Alveolata|Ciliophora|Phyllopharyngea|Cyrtophoria|Chilodonellidae|Chilodonellidae_X|Chilodonellidae_X+sp.|uncultured|uncultured+eukaryote	HM628674.1.1500_U	Eukaryota	Alveolata	Ciliophora	Phyllopharyngea	Cyrtophoria	Chilodonellidae	Chilodonellidae_X	Chilodonellidae_X+sp.	uncultured	uncultured+eukaryote	No
351	64ad73b31e0660cdc6bd398fa52c352a7596ff1b	12	6	0	0	3	2	0	0	2	0	2	0	0	0	0	0	0	0	0	0	1	0	0	0	0	0	0	0	0	0	2	0	0	0	93.4	Eukaryota|Rhizaria|Foraminifera|Rotaliida|Chilostomellacea|Chilostomellidae|Chilostomella|*|Chilostomella|*	DQ238303.1.951_U,AY641478.1.995_U,DQ238302.1.951_U,DQ238296.1.930_U,DQ238304.1.951_U,DQ238308.1.951_U,DQ238299.1.951_U,DQ238306.1.930_U,DQ238309.1.847_U,DQ238307.1.937_U,DQ238305.1.931_U,DQ238297.1.951_U,FJ705904.1.3388_U,DQ238295.1.951_U,DQ238301.1.934_U,DQ238294.1.951_U,AF533841.1.951_U,AF533839.1.950_U,DQ238298.1.930_U,DQ238300.1.951_U,DQ238303.1.951_U	Eukaryota	Rhizaria	Foraminifera	Rotaliida	Chilostomellacea	Chilostomellidae	Chilostomella	*	Chilostomella	*	Yes
352	a3430ca05c406c8d58f0a28d82101ab010c30df7	11	1	0	0	0	0	0	0	0	0	0	0	0	0	0	0	0	0	0	0	11	0	0	0	0	0	0	0	0	0	0	0	0	0	78.5	Eukaryota|Rhizaria|Foraminifera|Rotaliida|Globigerinacea|Globigerinidae|Globigerinita|Globigerinita+glutinata|Globigerinita|Globigerinita+glutinata	FJ643280.1.943_U,FJ643293.1.947_U,FJ643292.1.947_U,FJ643284.1.941_U,FJ643281.1.943_U,FJ643279.1.916_U,FJ643284.1.941_U,FJ643278.1.943_U	Eukaryota	Rhizaria	Foraminifera	Rotaliida	Globigerinacea	Globigerinidae	Globigerinita	Globigerinita+glutinata	Globigerinita	Globigerinita+glutinata	Yes
353	bb38b9a41c413400c7f2854868d19c25ea6885d3	11	1	0	0	0	0	0	0	0	0	0	0	0	0	0	0	0	0	0	0	11	0	0	0	0	0	0	0	0	0	0	0	0	0	94.7	Eukaryota|Rhizaria|Foraminifera|Rotaliida|Globigerinacea|Globigerinidae|Globigerinita|Globigerinita+glutinata|Globigerinita|Globigerinita+glutinata	FJ643296.1.938_U,FJ643283.1.947_U,FJ643282.1.940_U,AY453136.1.1005_U,FJ643277.1.913_U,Z83974.1.995_U,FJ643297.1.938_U	Eukaryota	Rhizaria	Foraminifera	Rotaliida	Globigerinacea	Globigerinidae	Globigerinita	Globigerinita+glutinata	Globigerinita	Globigerinita+glutinata	Yes
354	8b24f107739fad9f773bede075e714a0a43fd94e	11	1	0	0	0	0	0	0	0	0	11	0	0	0	0	0	0	0	0	0	0	0	0	0	0	0	0	0	0	0	0	0	0	0	100	Eukaryota|Rhizaria|Foraminifera|Rotaliida|Globigerinacea|Globigerinidae|Globigerinita|Globigerinita+glutinata|Globigerinita|Globigerinita+glutinata	FJ643294.1.932_U	Eukaryota	Rhizaria	Foraminifera	Rotaliida	Globigerinacea	Globigerinidae	Globigerinita	Globigerinita+glutinata	Globigerinita	Globigerinita+glutinata	Yes
355	3603cea256366179c9c397d7dff9ff8e29dec6d4	11	3	0	0	0	0	0	0	0	0	7	0	0	0	0	0	3	0	0	0	1	0	0	0	0	0	0	0	0	0	0	0	0	0	87.3	Eukaryota|Rhizaria|Foraminifera|Rotaliida|Rotaliida_X|Rotaliida_XX|Rotaliida_XXX|Rotaliida_XXX+sp.|environmental_samples|uncultured+foraminiferan	JN003670.1.955_U	Eukaryota	Rhizaria	Foraminifera	Rotaliida	Rotaliida_X	Rotaliida_XX	Rotaliida_XXX	Rotaliida_XXX+sp.	environmental_samples	uncultured+foraminiferan	Yes
356	c49ca1fb17beed3f2f8b707e7437466cb1f64d12	11	1	0	0	0	0	0	0	0	0	0	0	0	0	0	0	0	0	0	11	0	0	0	0	0	0	0	0	0	0	0	0	0	0	61.2	Eukaryota|Rhizaria|Foraminifera|Rotaliida|Discorbacea|Rosalinidae|Rosalina|Rosalina+orbicularis|Rosalina|Rosalina+orbicularis	AY359174.1.1128_U	Eukaryota	Rhizaria	Foraminifera	Rotaliida	Discorbacea	Rosalinidae	Rosalina	Rosalina+orbicularis	Rosalina	Rosalina+orbicularis	Yes
357	98ba6bcf102fbc2e817310d4e0abd431adcbe13a	11	1	0	0	0	0	0	0	0	0	11	0	0	0	0	0	0	0	0	0	0	0	0	0	0	0	0	0	0	0	0	0	0	0	83.5	Eukaryota|Rhizaria|Foraminifera|Rotaliida|Globigerinacea|Globorotaliidae|Neogloboquadrina|Neogloboquadrina+pachyderma|Neogloboquadrina|Neogloboquadrina+pachyderma	AF250119.1.1113_U	Eukaryota	Rhizaria	Foraminifera	Rotaliida	Globigerinacea	Globorotaliidae	Neogloboquadrina	Neogloboquadrina+pachyderma	Neogloboquadrina	Neogloboquadrina+pachyderma	Yes
358	aebf8f0ef16e0f750e99bf87fd6a1fffa97f06b1	11	5	0	0	1	4	0	0	2	0	0	0	0	0	0	0	0	0	0	0	0	0	0	0	1	0	0	0	0	0	0	3	0	0	99	Eukaryota|Rhizaria|Foraminifera|Rotaliida|Globigerinacea|Globigerinidae|Globigerinita|Globigerinita+glutinata|Globigerinita|Globigerinita+glutinata	AB468832.1.998_U	Eukaryota	Rhizaria	Foraminifera	Rotaliida	Globigerinacea	Globigerinidae	Globigerinita	Globigerinita+glutinata	Globigerinita	Globigerinita+glutinata	Yes
359	ce96f7548bab6e050fe4cd5b0daa1a391225f319	11	2	0	1	0	0	0	0	0	0	0	0	0	0	10	0	0	0	0	0	0	0	0	0	0	0	0	0	0	0	0	0	0	0	72.2	Eukaryota|Opisthokonta|Metazoa|Annelida|Annelida_X|Annelida_XX|Austrobdella|Austrobdella+californiana|Austrobdella|Austrobdella+californiana	DQ414257.1.1698_U,DQ414258.1.1751_U,DQ414256.1.1686_U	Eukaryota	Opisthokonta	Metazoa	Annelida	Annelida_X	Annelida_XX	Austrobdella	Austrobdella+californiana	Austrobdella	Austrobdella+californiana	No
360	a20f7a6211d67fe831680e867cd15f3198d5fa3e	11	1	0	0	0	11	0	0	0	0	0	0	0	0	0	0	0	0	0	0	0	0	0	0	0	0	0	0	0	0	0	0	0	0	91.8	Eukaryota|Rhizaria|Foraminifera|Rotaliida|Chilostomellacea|Chilostomellidae|Chilostomella|*|Chilostomella|*	AY359160.1.987_U,DQ238289.1.928_U,AY359144.1.992_U,DQ238291.1.931_U,DQ238292.1.880_U,DQ238288.1.948_U,AY359158.1.995_U,AY210772.1.994_U,DQ238293.1.949_U,AY359156.1.994_U,AM231589.1.906_U,DQ238290.1.928_U	Eukaryota	Rhizaria	Foraminifera	Rotaliida	Chilostomellacea	Chilostomellidae	Chilostomella	*	Chilostomella	*	Yes
361	62c98c1fdc9b91facc3c1f36962bd83f461578ae	11	4	0	0	0	0	0	0	1	0	0	0	0	0	0	0	0	0	0	0	0	0	0	0	0	0	4	0	0	0	0	1	5	0	92.7	Eukaryota|Rhizaria|Foraminifera|Rotaliida|Nonionacea|Nonionidae|Melonis|*|*|*	AY465853.1.993_U,AB234891.1.1022_U,FM999900.1.947_U,FM999901.1.948_U,AY465853.1.993_U	Eukaryota	Rhizaria	Foraminifera	Rotaliida	Nonionacea	Nonionidae	Melonis	*	*	*	Yes
362	9169f138dce8d50a1271879903010283433cf577	11	3	0	0	0	0	0	0	0	0	0	0	0	0	0	0	0	0	0	0	0	0	0	0	4	5	0	0	2	0	0	0	0	0	69.9	Eukaryota|Stramenopiles|Stramenopiles_X|Pirsonia|Pirsonia_X|Pirsonia_XX|Pirsonia|*|Pirsonia|*	AJ561114.1.1780_U,AJ561112.1.1821_U,AJ561110.1.1808_U,AJ561109.1.1703_U,AJ561110.1.1808_U	Eukaryota	Stramenopiles	Stramenopiles_X	Pirsonia	Pirsonia_X	Pirsonia_XX	Pirsonia	*	Pirsonia	*	No
363	6bc85ee8ec5897172320ff7a3b3f8d372afcd2f9	11	1	0	0	0	11	0	0	0	0	0	0	0	0	0	0	0	0	0	0	0	0	0	0	0	0	0	0	0	0	0	0	0	0	90.9	Eukaryota|Rhizaria|Foraminifera|Rotaliida|Chilostomellacea|Chilostomellidae|Chilostomella|*|Chilostomella|*	AY359160.1.987_U,DQ238293.1.949_U,DQ238291.1.931_U,AY359156.1.994_U,DQ238289.1.928_U,AY359144.1.992_U,AY210772.1.994_U,DQ238292.1.880_U,DQ238288.1.948_U,AY359158.1.995_U,AM231589.1.906_U,DQ238290.1.928_U	Eukaryota	Rhizaria	Foraminifera	Rotaliida	Chilostomellacea	Chilostomellidae	Chilostomella	*	Chilostomella	*	Yes
364	d2e20c39a0460aadbb46a6a063be387446e97b67	10	1	0	0	0	0	0	0	0	0	0	0	0	0	10	0	0	0	0	0	0	0	0	0	0	0	0	0	0	0	0	0	0	0	99	Eukaryota|Rhizaria|Foraminifera|Rotaliida|Globigerinacea|Hantkeninidae|Hastigerina|Hastigerina+pelagica|Hastigerina|Hastigerina+pelagica	FJ643362.1.1095_U,FJ643358.1.1095_U	Eukaryota	Rhizaria	Foraminifera	Rotaliida	Globigerinacea	Hantkeninidae	Hastigerina	Hastigerina+pelagica	Hastigerina	Hastigerina+pelagica	Yes
365	f963d0c6c33704ef9addcd86b9ada4ef011415a9	10	1	0	0	0	0	0	0	0	0	0	0	0	0	0	0	10	0	0	0	0	0	0	0	0	0	0	0	0	0	0	0	0	0	91.9	Eukaryota|Rhizaria|Foraminifera|Rotaliida|Chilostomellacea|Chilostomellidae|Chilostomella|*|Chilostomella|*	AY359160.1.987_U,DQ238293.1.949_U,DQ238291.1.931_U,AY359156.1.994_U,DQ238289.1.928_U,AY359144.1.992_U,AY210772.1.994_U,DQ238292.1.880_U,DQ238288.1.948_U,AY359158.1.995_U,AM231589.1.906_U,DQ238290.1.928_U	Eukaryota	Rhizaria	Foraminifera	Rotaliida	Chilostomellacea	Chilostomellidae	Chilostomella	*	Chilostomella	*	Yes
366	7a27c932e701292b8b70b610f134c3fe5b78ce99	10	1	0	0	0	0	0	0	10	0	0	0	0	0	0	0	0	0	0	0	0	0	0	0	0	0	0	0	0	0	0	0	0	0	99	Eukaryota|Rhizaria|Foraminifera|Rotaliida|Globigerinacea|Globigerinidae|Globigerinita|Globigerinita+glutinata|Globigerinita|Globigerinita+glutinata	AB468830.1.1004_U	Eukaryota	Rhizaria	Foraminifera	Rotaliida	Globigerinacea	Globigerinidae	Globigerinita	Globigerinita+glutinata	Globigerinita	Globigerinita+glutinata	Yes
367	f44e111c13f5c765a54b16ce3a0de6f81dc6f9aa	10	1	0	0	0	0	0	0	0	0	0	0	0	0	0	0	0	0	0	0	10	0	0	0	0	0	0	0	0	0	0	0	0	0	75.9	Eukaryota|Rhizaria|Foraminifera|Rotaliida|Globigerinacea|Globorotaliidae|Neogloboquadrina|Neogloboquadrina+pachyderma|Neogloboquadrina|Neogloboquadrina+pachyderma	AF250119.1.1113_U	Eukaryota	Rhizaria	Foraminifera	Rotaliida	Globigerinacea	Globorotaliidae	Neogloboquadrina	Neogloboquadrina+pachyderma	Neogloboquadrina	Neogloboquadrina+pachyderma	Yes
368	8ab5225cba5d919738de66919a54a24e7644bcc6	10	4	2	4	0	0	0	2	0	0	0	0	0	0	0	0	2	0	0	0	0	0	0	0	0	0	0	0	0	0	0	0	0	0	55.8	Eukaryota|Alveolata|Apicomplexa|Apicomplexa_X|Gregarines|Gregarines_X|Lecudina|Lecudina+tuzetae|Lecudina|Lecudina+tuzetae	AF457128.1.1476_U	Eukaryota	Alveolata	Apicomplexa	Apicomplexa_X	Gregarines	Gregarines_X	Lecudina	Lecudina+tuzetae	Lecudina	Lecudina+tuzetae	No
369	dccf115ec9284dbd08a903c20e076724a9b74de1	10	1	0	0	0	0	0	0	0	0	0	0	0	0	0	0	0	0	0	0	0	0	0	0	10	0	0	0	0	0	0	0	0	0	65.8	Eukaryota|Rhizaria|Foraminifera|Foraminifera_X|Foraminifera_XX|Foraminifera_XXX|Ammonia|Ammonia+sp.|Ammonia|Ammonia+sp.	HM244866.1.1926_U,HM244866.1.1926_U	Eukaryota	Rhizaria	Foraminifera	Foraminifera_X	Foraminifera_XX	Foraminifera_XXX	Ammonia	Ammonia+sp.	Ammonia	Ammonia+sp.	Yes
370	b49f1f44f62d58d0d2af3b7c2f250d8337b737de	10	2	0	0	0	0	0	0	0	0	0	0	0	0	0	0	0	0	0	0	0	0	0	0	0	0	8	0	0	0	0	2	0	0	95.4	Eukaryota|Rhizaria|Foraminifera|Rotaliida|Rotaliida_X|Rotaliida_XX|Rotaliida_XXX|Rotaliida_XXX+sp.|environmental_samples|uncultured+foraminiferan	JN003670.1.955_U	Eukaryota	Rhizaria	Foraminifera	Rotaliida	Rotaliida_X	Rotaliida_XX	Rotaliida_XXX	Rotaliida_XXX+sp.	environmental_samples	uncultured+foraminiferan	Yes
371	29f68f47b405107e4dc3be06a73872c6ccb30620	10	3	0	0	0	0	0	0	0	0	0	0	0	0	0	0	7	0	0	0	0	0	0	0	0	2	0	0	0	0	0	0	0	1	83.2	Eukaryota|Opisthokonta|Metazoa|Annelida|Annelida_X|Annelida_XX|Branchellion|Branchellion+ravenelii|Branchellion|Branchellion+ravenelii	DQ414263.1.1692_U	Eukaryota	Opisthokonta	Metazoa	Annelida	Annelida_X	Annelida_XX	Branchellion	Branchellion+ravenelii	Branchellion	Branchellion+ravenelii	No
372	fbbcafacc7e38b3231495eeec4d77f298646d9bb	10	2	6	4	0	0	0	0	0	0	0	0	0	0	0	0	0	0	0	0	0	0	0	0	0	0	0	0	0	0	0	0	0	0	96.7	Eukaryota|Rhizaria|Foraminifera|Rotaliida|Globigerinacea|Globigerinidae|Rotaliina|Rotaliina+sp.|Rotaliina|Rotaliina+sp.	FJ643377.1.977_U	Eukaryota	Rhizaria	Foraminifera	Rotaliida	Globigerinacea	Globigerinidae	Rotaliina	Rotaliina+sp.	Rotaliina	Rotaliina+sp.	Yes
373	5dfe726b6b3d117e2d576f97b9098efd6b558316	10	3	0	0	0	0	0	0	0	0	0	0	0	0	1	0	0	0	0	2	0	0	0	0	7	0	0	0	0	0	0	0	0	0	61.9	Eukaryota|Opisthokonta|Metazoa|Arthropoda|Crustacea|Ostracoda|Polycope|Polycope+japonica|Polycope|Polycope+japonica	AB076657.1.1975_U	Eukaryota	Opisthokonta	Metazoa	Arthropoda	Crustacea	Ostracoda	Polycope	Polycope+japonica	Polycope	Polycope+japonica	No
374	0e23608818d900ad8ca19d685edc5f4b04e56b64	10	2	0	0	0	0	0	0	0	0	0	0	0	0	4	0	0	0	0	6	0	0	0	0	0	0	0	0	0	0	0	0	0	0	92.4	Eukaryota|Rhizaria|Foraminifera|Rotaliida|Globigerinacea|Globorotaliidae|Globorotalia|Globorotalia+crassaformis|Globorotalia|Globorotalia+crassaformis	AY453134.1.1076_U	Eukaryota	Rhizaria	Foraminifera	Rotaliida	Globigerinacea	Globorotaliidae	Globorotalia	Globorotalia+crassaformis	Globorotalia	Globorotalia+crassaformis	Yes
375	6caabd20988d5cc7e1596c543b92b32cf09b6735	10	1	0	0	0	0	10	0	0	0	0	0	0	0	0	0	0	0	0	0	0	0	0	0	0	0	0	0	0	0	0	0	0	0	82.5	Eukaryota|Rhizaria|Foraminifera|Rotaliida|Globigerinacea|Candeinidae|Candeina|Candeina+nitida|Candeina|Candeina+nitida	AB468837.1.996_U	Eukaryota	Rhizaria	Foraminifera	Rotaliida	Globigerinacea	Candeinidae	Candeina	Candeina+nitida	Candeina	Candeina+nitida	Yes
376	1ecaa4cee0d09ef9c96fced40d073c7bef0fdfc1	10	3	0	0	0	0	0	0	0	0	0	0	0	0	0	0	0	0	0	0	0	0	0	0	0	1	0	7	0	0	0	2	0	0	91.1	Eukaryota|Rhizaria|Foraminifera|Rotaliida|Buliminacea|Buliminidae|Bulimina|Bulimina+aculeata|Bulimina|Bulimina+aculeata	AY359143.1.1012_U	Eukaryota	Rhizaria	Foraminifera	Rotaliida	Buliminacea	Buliminidae	Bulimina	Bulimina+aculeata	Bulimina	Bulimina+aculeata	Yes
377	248b18763678ee359635216d5e090f61987c6f70	10	2	0	0	0	0	0	0	0	0	0	0	0	0	8	0	2	0	0	0	0	0	0	0	0	0	0	0	0	0	0	0	0	0	73.6	Eukaryota|*|*|*|*|*|*|*|*|*	EF023305.137.1947_U,EF023824.1.1781_U,EF023469.1.1780_U,EF023864.25.1836_U,EF023599.32.1843_U,AY635828.1.1771_U,EF023781.1.1781_U,EF023599.32.1843_U,EF023327.1.1781_U,EF023574.1.1781_U	Eukaryota	*	*	*	*	*	*	*	*	*	No
378	f4e1516609da32c292129ae3dfd7a281733cb1c6	10	5	0	2	0	0	0	1	0	0	0	0	0	0	2	0	0	0	0	0	0	0	0	0	0	0	0	0	3	0	0	0	2	0	73.4	Eukaryota|Alveolata|Ciliophora|Phyllopharyngea|Cyrtophoria|Chilodonellidae|Chilodonellidae_X|Chilodonellidae_X+sp.|uncultured|uncultured+eukaryote	HM628674.1.1500_U	Eukaryota	Alveolata	Ciliophora	Phyllopharyngea	Cyrtophoria	Chilodonellidae	Chilodonellidae_X	Chilodonellidae_X+sp.	uncultured	uncultured+eukaryote	No
379	d87dc068ab9c54284b168cc228532feca693ce52	9	1	0	0	0	0	0	0	0	0	0	0	0	0	0	0	0	0	0	0	9	0	0	0	0	0	0	0	0	0	0	0	0	0	75.5	Eukaryota|Rhizaria|Foraminifera|Rotaliida|Globigerinacea|Globorotaliidae|Neogloboquadrina|Neogloboquadrina+pachyderma|Neogloboquadrina|Neogloboquadrina+pachyderma	AF250119.1.1113_U	Eukaryota	Rhizaria	Foraminifera	Rotaliida	Globigerinacea	Globorotaliidae	Neogloboquadrina	Neogloboquadrina+pachyderma	Neogloboquadrina	Neogloboquadrina+pachyderma	Yes
380	7019e464d2337b9cb30630f52894ad06663a87a4	9	3	0	0	0	0	0	0	0	0	0	0	0	0	0	0	5	0	0	0	0	0	0	0	0	0	0	0	0	0	2	2	0	0	87.1	Eukaryota|Rhizaria|Foraminifera|Rotaliida|Globigerinacea|Globigerinidae|Globigerinita|Globigerinita+glutinata|Globigerinita|Globigerinita+glutinata	FJ643294.1.932_U	Eukaryota	Rhizaria	Foraminifera	Rotaliida	Globigerinacea	Globigerinidae	Globigerinita	Globigerinita+glutinata	Globigerinita	Globigerinita+glutinata	Yes
381	9453b4ccef8d8a34070b94ab9c44766f3a8d34a4	9	1	0	0	0	0	0	0	0	0	0	0	0	0	0	0	0	0	0	0	9	0	0	0	0	0	0	0	0	0	0	0	0	0	95.7	Eukaryota|Rhizaria|Foraminifera|Rotaliida|Globigerinacea|Globigerinidae|Globigerinita|Globigerinita+uvula|Globigerinita|Globigerinita+uvula	FJ643301.1.995_U,FJ643299.1.985_U,FJ643298.1.994_U,FJ643302.1.995_U	Eukaryota	Rhizaria	Foraminifera	Rotaliida	Globigerinacea	Globigerinidae	Globigerinita	Globigerinita+uvula	Globigerinita	Globigerinita+uvula	Yes
382	ec376f803b627164094578bc96b1ca028d8cee9e	9	1	0	0	0	0	0	0	0	0	0	9	0	0	0	0	0	0	0	0	0	0	0	0	0	0	0	0	0	0	0	0	0	0	87.9	Eukaryota|Rhizaria|Foraminifera|Rotaliida|Globigerinacea|Globorotaliidae|Neogloboquadrina|Neogloboquadrina+pachyderma|Neogloboquadrina|Neogloboquadrina+pachyderma	AF250119.1.1113_U	Eukaryota	Rhizaria	Foraminifera	Rotaliida	Globigerinacea	Globorotaliidae	Neogloboquadrina	Neogloboquadrina+pachyderma	Neogloboquadrina	Neogloboquadrina+pachyderma	Yes
383	e5f2699764ee601fb88bc39c7b25acfa75b62b89	9	2	0	0	0	0	0	0	0	0	0	0	0	0	5	0	0	0	0	0	0	0	0	4	0	0	0	0	0	0	0	0	0	0	96.7	Eukaryota|Rhizaria|Foraminifera|Rotaliida|Globigerinacea|Hantkeninidae|Hastigerina|Hastigerina+pelagica|Hastigerina|Hastigerina+pelagica	FJ643362.1.1095_U,FJ643358.1.1095_U	Eukaryota	Rhizaria	Foraminifera	Rotaliida	Globigerinacea	Hantkeninidae	Hastigerina	Hastigerina+pelagica	Hastigerina	Hastigerina+pelagica	Yes
384	751b44d28290e57fa00206aa9c16a4c89ca783bd	9	1	0	0	0	0	9	0	0	0	0	0	0	0	0	0	0	0	0	0	0	0	0	0	0	0	0	0	0	0	0	0	0	0	83.3	Eukaryota|Rhizaria|Foraminifera|Rotaliida|Globigerinacea|Candeinidae|Candeina|Candeina+nitida|Candeina|Candeina+nitida	AB468837.1.996_U	Eukaryota	Rhizaria	Foraminifera	Rotaliida	Globigerinacea	Candeinidae	Candeina	Candeina+nitida	Candeina	Candeina+nitida	Yes
385	806511ef2cdc86778f2772836d7f402046d32171	9	2	0	0	0	0	0	0	0	0	0	0	0	0	0	0	0	0	0	0	0	0	0	0	0	0	0	0	8	0	0	0	1	0	70	Eukaryota|Opisthokonta|Fungi|Mucoromycota|Mucoromycotina|Mucoromycotina_X|Protomycocladus|Protomycocladus+faisalabadensis|Protomycocladus|Protomycocladus+faisalabadensis	AF157156.1.1770_U	Eukaryota	Opisthokonta	Fungi	Mucoromycota	Mucoromycotina	Mucoromycotina_X	Protomycocladus	Protomycocladus+faisalabadensis	Protomycocladus	Protomycocladus+faisalabadensis	No
386	0f5ff9802fbbe43ce633ce8167e5cca3bba8b057	9	1	0	0	0	0	0	0	0	0	0	0	0	0	0	0	0	0	0	0	9	0	0	0	0	0	0	0	0	0	0	0	0	0	77.6	Eukaryota|Rhizaria|Foraminifera|Rotaliida|Discorbinellacea|Pseudoparrellidae|Epistominella|Epistominella+sp.|Epistominella|Epistominella+sp.	AY934749.1.995_U	Eukaryota	Rhizaria	Foraminifera	Rotaliida	Discorbinellacea	Pseudoparrellidae	Epistominella	Epistominella+sp.	Epistominella	Epistominella+sp.	Yes
387	37b754ce1ce75ca7aff9cb81c02addee8a963ea0	9	3	0	0	0	0	0	0	0	0	1	0	0	0	0	0	7	0	0	0	0	0	0	0	0	0	0	0	0	0	0	1	0	0	96.7	Eukaryota|Rhizaria|Foraminifera|Rotaliida|Globigerinacea|Globigerinidae|Globigerinita|Globigerinita+uvula|Globigerinita|Globigerinita+uvula	AF387173.1.1022_U	Eukaryota	Rhizaria	Foraminifera	Rotaliida	Globigerinacea	Globigerinidae	Globigerinita	Globigerinita+uvula	Globigerinita	Globigerinita+uvula	Yes
388	a7aba0675e5cc1f633d72a0a6444f15a9f8abd34	9	8	1	2	0	0	0	0	0	1	0	1	0	0	1	0	1	0	0	1	0	0	0	0	0	0	0	0	1	0	0	0	0	0	83.2	Eukaryota|Opisthokonta|Metazoa|Annelida|Annelida_X|Annelida_XX|Austrobdella|Austrobdella+bilobata|Austrobdella|Austrobdella+bilobata	DQ414255.1.1606_U	Eukaryota	Opisthokonta	Metazoa	Annelida	Annelida_X	Annelida_XX	Austrobdella	Austrobdella+bilobata	Austrobdella	Austrobdella+bilobata	No
389	c13e21a03ba9cad42bfe9a9af212147e0973330f	9	1	0	0	0	0	0	0	0	0	0	0	0	0	0	0	0	0	0	0	0	0	0	0	0	0	0	0	9	0	0	0	0	0	74.5	Eukaryota|Opisthokonta|Fungi|Mucoromycota|Mucoromycotina|Mucoromycotina_X|*|*|*|*	JQ086386.1.1719_U,JQ086387.1.1728_U	Eukaryota	Opisthokonta	Fungi	Mucoromycota	Mucoromycotina	Mucoromycotina_X	*	*	*	*	No
390	6b6f874b11f30d4353ddcbfbdfe768000498e415	9	5	0	0	3	0	0	0	1	0	0	0	0	0	0	0	0	0	0	0	0	0	0	0	2	2	0	0	0	0	0	1	0	0	88.1	Eukaryota|Rhizaria|Foraminifera|Rotaliida|Chilostomellacea|Chilostomellidae|Chilostomella|*|Chilostomella|*	AY359160.1.987_U,DQ238293.1.949_U,DQ238291.1.931_U,AY359156.1.994_U,DQ238289.1.928_U,AY359144.1.992_U,AY210772.1.994_U,DQ238292.1.880_U,DQ238288.1.948_U,AY359158.1.995_U,AM231589.1.906_U,DQ238290.1.928_U	Eukaryota	Rhizaria	Foraminifera	Rotaliida	Chilostomellacea	Chilostomellidae	Chilostomella	*	Chilostomella	*	Yes
391	a42c6620bb8fc5fce9d1916139ae3f488ec87405	9	4	0	0	0	0	0	0	1	0	0	0	0	0	0	0	0	0	0	0	1	0	0	0	0	0	3	0	0	0	4	0	0	0	91.9	Eukaryota|Rhizaria|Foraminifera|Rotaliida|*|*|*|*|*|*	AB234891.1.1022_U,FM999864.1.953_U	Eukaryota	Rhizaria	Foraminifera	Rotaliida	*	*	*	*	*	*	Yes
392	0df338c3a9d7728e5d2c36bb56d42abe7c5d7073	9	4	0	0	0	4	0	0	0	0	0	0	0	0	0	0	0	0	0	0	3	0	0	0	1	0	0	0	0	0	1	0	0	0	92.4	Eukaryota|Rhizaria|Foraminifera|Rotaliida|Nonionacea|Nonionidae|Melonis|Melonis+sp.|uncultured|uncultured+eukaryote	AB234891.1.1022_U	Eukaryota	Rhizaria	Foraminifera	Rotaliida	Nonionacea	Nonionidae	Melonis	Melonis+sp.	uncultured	uncultured+eukaryote	Yes
393	61415ed798da127da50b0fd41fd70692d5d161ea	9	4	0	0	0	0	0	0	0	0	0	0	0	0	0	0	0	0	0	0	0	2	0	0	2	0	0	0	0	0	1	4	0	0	79.1	Eukaryota|Rhizaria|Foraminifera|Rotaliida|Discorbinellacea|Pseudoparrellidae|Epistominella|Epistominella+sp.|Epistominella|Epistominella+sp.	AY934749.1.995_U	Eukaryota	Rhizaria	Foraminifera	Rotaliida	Discorbinellacea	Pseudoparrellidae	Epistominella	Epistominella+sp.	Epistominella	Epistominella+sp.	Yes
394	528372bf2ec14358791b5769c5db64ad6704cb56	8	4	0	0	0	1	0	0	1	0	1	0	0	0	0	0	5	0	0	0	0	0	0	0	0	0	0	0	0	0	0	0	0	0	87.4	Eukaryota|Rhizaria|Foraminifera|Rotaliida|Rotaliida_X|Rotaliida_XX|Rotaliida_XXX|Rotaliida_XXX+sp.|environmental_samples|uncultured+foraminiferan	JN003670.1.955_U	Eukaryota	Rhizaria	Foraminifera	Rotaliida	Rotaliida_X	Rotaliida_XX	Rotaliida_XXX	Rotaliida_XXX+sp.	environmental_samples	uncultured+foraminiferan	Yes
395	26638863990547af03b5d52918ad17b26d64fdba	8	1	0	0	0	0	0	0	8	0	0	0	0	0	0	0	0	0	0	0	0	0	0	0	0	0	0	0	0	0	0	0	0	0	91.1	Eukaryota|Rhizaria|Foraminifera|Rotaliida|Discorbinellacea|Pseudoparrellidae|Epistominella|Epistominella+exigua|Epistominella|Epistominella+exigua	FJ705897.1.3412_U,DQ195557.1.930_U,AM491306.1.983_U,AM491307.1.984_U	Eukaryota	Rhizaria	Foraminifera	Rotaliida	Discorbinellacea	Pseudoparrellidae	Epistominella	Epistominella+exigua	Epistominella	Epistominella+exigua	Yes
396	2bb21e5f190862fdb26ef3b5f8934408a2a4aff3	8	1	0	0	0	0	0	0	0	0	0	0	0	0	0	0	0	0	0	0	8	0	0	0	0	0	0	0	0	0	0	0	0	0	96.3	Eukaryota|Rhizaria|Foraminifera|Rotaliida|Globigerinacea|Globigerinidae|Globigerinita|Globigerinita+glutinata|Globigerinita|Globigerinita+glutinata	FJ643280.1.943_U,FJ643278.1.943_U,FJ643292.1.947_U,FJ643279.1.916_U,FJ643293.1.947_U,FJ643281.1.943_U,FJ643284.1.941_U,FJ643284.1.941_U	Eukaryota	Rhizaria	Foraminifera	Rotaliida	Globigerinacea	Globigerinidae	Globigerinita	Globigerinita+glutinata	Globigerinita	Globigerinita+glutinata	Yes
397	42b62974f3032775be154abd93bd8cdf88fc3c17	8	1	0	0	0	0	0	0	0	0	0	8	0	0	0	0	0	0	0	0	0	0	0	0	0	0	0	0	0	0	0	0	0	0	87.6	Eukaryota|Rhizaria|Foraminifera|Rotaliida|Globigerinacea|Globorotaliidae|Neogloboquadrina|Neogloboquadrina+pachyderma|Neogloboquadrina|Neogloboquadrina+pachyderma	AF250119.1.1113_U	Eukaryota	Rhizaria	Foraminifera	Rotaliida	Globigerinacea	Globorotaliidae	Neogloboquadrina	Neogloboquadrina+pachyderma	Neogloboquadrina	Neogloboquadrina+pachyderma	Yes
398	4f0373d496251d58d28e7a5864159bcd0df09452	8	1	0	0	0	0	0	0	0	0	0	0	0	0	0	0	0	0	0	0	0	0	0	0	0	8	0	0	0	0	0	0	0	0	93.4	Eukaryota|Rhizaria|Foraminifera|Rotaliida|Discorbacea|Rosalinidae|Rosalina|Rosalina+sp.|Rosalina|Rosalina+sp.	FR754379.1.836_U,HQ698155.1.1081_U,FR754380.1.844_U	Eukaryota	Rhizaria	Foraminifera	Rotaliida	Discorbacea	Rosalinidae	Rosalina	Rosalina+sp.	Rosalina	Rosalina+sp.	Yes
399	50568a7a7b88d4883b14f0e74650631c7c494f02	8	2	0	0	0	0	0	0	0	0	0	0	0	0	0	0	0	0	0	0	0	0	0	2	0	0	0	0	6	0	0	0	0	0	70.6	Eukaryota|Alveolata|Ciliophora|Phyllopharyngea|Cyrtophoria|Chilodonellidae|Chilodonellidae_X|Chilodonellidae_X+sp.|uncultured|uncultured+ciliate	FJ577819.1.1603_U	Eukaryota	Alveolata	Ciliophora	Phyllopharyngea	Cyrtophoria	Chilodonellidae	Chilodonellidae_X	Chilodonellidae_X+sp.	uncultured	uncultured+ciliate	No
400	094efb84cdf6427b0bb0db7f0fc1df25b2f51435	8	1	0	0	0	0	0	0	0	0	0	0	0	0	0	0	0	0	0	0	0	0	0	0	0	0	0	0	0	0	0	8	0	0	98	Eukaryota|Rhizaria|Foraminifera|Rotaliida|Rotaliida_X|Rotaliida_XX|Rotaliida_XXX|Rotaliida_XXX+sp.|environmental_samples|uncultured+foraminiferan	JN003670.1.955_U	Eukaryota	Rhizaria	Foraminifera	Rotaliida	Rotaliida_X	Rotaliida_XX	Rotaliida_XXX	Rotaliida_XXX+sp.	environmental_samples	uncultured+foraminiferan	Yes
401	53803e64ffcb1f6fc104b505076ccfd657065dbd	8	1	0	0	0	0	8	0	0	0	0	0	0	0	0	0	0	0	0	0	0	0	0	0	0	0	0	0	0	0	0	0	0	0	96.1	Eukaryota|Rhizaria|Foraminifera|Rotaliida|Globigerinacea|Globigerinidae|Globigerinita|Globigerinita+uvula|Globigerinita|Globigerinita+uvula	FJ643301.1.995_U,FJ643299.1.985_U,FJ643298.1.994_U,FJ643302.1.995_U	Eukaryota	Rhizaria	Foraminifera	Rotaliida	Globigerinacea	Globigerinidae	Globigerinita	Globigerinita+uvula	Globigerinita	Globigerinita+uvula	Yes
402	21f6d7b14ad118697a00e8872b3cdc247b248a7c	8	1	0	0	8	0	0	0	0	0	0	0	0	0	0	0	0	0	0	0	0	0	0	0	0	0	0	0	0	0	0	0	0	0	77.6	Eukaryota|Rhizaria|Foraminifera|Rotaliida|Globigerinacea|Globigerinidae|Globigerinita|Globigerinita+uvula|Globigerinita|Globigerinita+uvula	FJ643300.1.997_U	Eukaryota	Rhizaria	Foraminifera	Rotaliida	Globigerinacea	Globigerinidae	Globigerinita	Globigerinita+uvula	Globigerinita	Globigerinita+uvula	Yes
403	8f2420ab70a804f55e964d61f13b09bcb078952b	8	3	0	5	0	0	0	0	0	0	0	0	0	0	2	0	0	0	0	0	0	1	0	0	0	0	0	0	0	0	0	0	0	0	98.7	Eukaryota|Rhizaria|Foraminifera|Rotaliida|Globigerinacea|Globigerinidae|*|*|*|*	Z83960.1.1039_U,AB263454.1.1052_U,AB468870.1.1040_U,FJ643415.1.967_U,AF102227.1.1014_U	Eukaryota	Rhizaria	Foraminifera	Rotaliida	Globigerinacea	Globigerinidae	*	*	*	*	Yes
404	13f8543e2bc6a9edd3a4ceb1ab236fd0c4f42e79	8	4	0	0	3	2	0	0	0	0	0	0	0	0	0	0	0	0	0	0	0	0	0	0	1	2	0	0	0	0	0	0	0	0	84	Eukaryota|Rhizaria|Foraminifera|Rotaliida|Discorbinellacea|Pseudoparrellidae|Epistominella|Epistominella+sp.|Epistominella|Epistominella+sp.	FJ185821.1.1037_U	Eukaryota	Rhizaria	Foraminifera	Rotaliida	Discorbinellacea	Pseudoparrellidae	Epistominella	Epistominella+sp.	Epistominella	Epistominella+sp.	Yes
405	777881d8a208ababfc9f304fd1f2b24cf7919d40	8	1	0	0	0	0	0	0	0	0	0	0	0	0	0	0	0	0	0	0	0	0	0	0	8	0	0	0	0	0	0	0	0	0	66.3	Eukaryota|Rhizaria|Foraminifera|Foraminifera_X|Foraminifera_XX|Foraminifera_XXX|Ammonia|Ammonia+sp.|Ammonia|Ammonia+sp.	HM244866.1.1926_U,HM244866.1.1926_U	Eukaryota	Rhizaria	Foraminifera	Foraminifera_X	Foraminifera_XX	Foraminifera_XXX	Ammonia	Ammonia+sp.	Ammonia	Ammonia+sp.	Yes
406	8bbe6b5289550990ae32beee0a38275f3dc92635	8	1	0	0	0	0	0	0	0	0	0	0	0	0	0	0	0	0	0	0	0	0	0	0	0	0	0	0	0	0	0	8	0	0	95.4	Eukaryota|Rhizaria|Foraminifera|Rotaliida|Globigerinacea|Globigerinidae|Globigerinita|Globigerinita+glutinata|Globigerinita|Globigerinita+glutinata	FJ643296.1.938_U,FJ643283.1.947_U,FJ643282.1.940_U,AY453136.1.1005_U,FJ643277.1.913_U,Z83974.1.995_U,FJ643297.1.938_U	Eukaryota	Rhizaria	Foraminifera	Rotaliida	Globigerinacea	Globigerinidae	Globigerinita	Globigerinita+glutinata	Globigerinita	Globigerinita+glutinata	Yes
407	273e3f108ef9ff8efb664c9029a25c21432660d0	8	3	0	0	3	2	0	0	3	0	0	0	0	0	0	0	0	0	0	0	0	0	0	0	0	0	0	0	0	0	0	0	0	0	80.8	Eukaryota|Rhizaria|Foraminifera|Rotaliida|Nonionacea|Anomalinidae|Cibicides|Cibicides+lobatulus|Cibicides|Cibicides+lobatulus	DQ195583.1.936_U	Eukaryota	Rhizaria	Foraminifera	Rotaliida	Nonionacea	Anomalinidae	Cibicides	Cibicides+lobatulus	Cibicides	Cibicides+lobatulus	Yes
408	293d5f8c6634264888928c103f637201a70f2672	8	1	8	0	0	0	0	0	0	0	0	0	0	0	0	0	0	0	0	0	0	0	0	0	0	0	0	0	0	0	0	0	0	0	73	Eukaryota|Opisthokonta|Fungi|Mucoromycota|Mucoromycotina|Mucoromycotina_X|Mucoromycotina_XX|Mucoromycotina_XX+sp.|uncultured|uncultured+Umbellopsis	GQ330623.1.1464_U,GQ330623.1.1464_U	Eukaryota	Opisthokonta	Fungi	Mucoromycota	Mucoromycotina	Mucoromycotina_X	Mucoromycotina_XX	Mucoromycotina_XX+sp.	uncultured	uncultured+Umbellopsis	No
409	89db81dc5a4fd22c2d0242a6901fe16c2ecc7e6f	8	2	0	0	0	0	0	0	0	0	1	7	0	0	0	0	0	0	0	0	0	0	0	0	0	0	0	0	0	0	0	0	0	0	96.4	Eukaryota|Rhizaria|Foraminifera|Rotaliida|Globigerinacea|Globigerinidae|Globigerinita|Globigerinita+uvula|Globigerinita|Globigerinita+uvula	AF387173.1.1022_U	Eukaryota	Rhizaria	Foraminifera	Rotaliida	Globigerinacea	Globigerinidae	Globigerinita	Globigerinita+uvula	Globigerinita	Globigerinita+uvula	Yes
410	8db0b21d329719af060d222a75e5806b67bc57aa	8	2	0	0	6	0	0	0	2	0	0	0	0	0	0	0	0	0	0	0	0	0	0	0	0	0	0	0	0	0	0	0	0	0	98.7	Eukaryota|Rhizaria|Foraminifera|Rotaliida|Heterohelicacea|Guembelitriidae|Gallitellia|Gallitellia+vivans|Gallitellia|Gallitellia+vivans	AB364519.1.964_U,AB364518.1.946_U,AB364518.1.946_U	Eukaryota	Rhizaria	Foraminifera	Rotaliida	Heterohelicacea	Guembelitriidae	Gallitellia	Gallitellia+vivans	Gallitellia	Gallitellia+vivans	Yes
411	cecdc97ac3c71ea6a650009895f67ed9e471484f	8	4	0	0	0	0	0	0	0	0	0	0	0	0	0	0	0	0	0	0	0	0	0	0	4	2	0	0	1	0	0	1	0	0	70	Eukaryota|Opisthokonta|Fungi|Mucoromycota|Mucoromycotina|Mucoromycotina_X|Protomycocladus|Protomycocladus+faisalabadensis|Protomycocladus|Protomycocladus+faisalabadensis	AF157156.1.1770_U	Eukaryota	Opisthokonta	Fungi	Mucoromycota	Mucoromycotina	Mucoromycotina_X	Protomycocladus	Protomycocladus+faisalabadensis	Protomycocladus	Protomycocladus+faisalabadensis	No
412	42fbfbdbb229bc6fc1a1995b674602a71eb92d90	8	3	0	0	0	0	0	0	0	0	1	0	0	0	3	0	0	0	0	0	0	4	0	0	0	0	0	0	0	0	0	0	0	0	94.2	Eukaryota|Rhizaria|Foraminifera|Rotaliida|Globigerinacea|Globorotaliidae|Globorotalia|Globorotalia+inflata|Globorotalia|Globorotalia+inflata	FJ643314.1.1006_U,FJ643318.1.1007_U,FJ643315.1.1006_U,EU199447.1.3327_U,Z83971.1.1061_U	Eukaryota	Rhizaria	Foraminifera	Rotaliida	Globigerinacea	Globorotaliidae	Globorotalia	Globorotalia+inflata	Globorotalia	Globorotalia+inflata	Yes
413	273cdbdd1cce70e660db1f22adb4dbe5dce4a474	8	3	0	0	3	4	0	0	1	0	0	0	0	0	0	0	0	0	0	0	0	0	0	0	0	0	0	0	0	0	0	0	0	0	98	Eukaryota|Rhizaria|Foraminifera|Rotaliida|Heterohelicacea|Guembelitriidae|Gallitellia|Gallitellia+vivans|Gallitellia|Gallitellia+vivans	AB364519.1.964_U,AB364518.1.946_U,AB364518.1.946_U	Eukaryota	Rhizaria	Foraminifera	Rotaliida	Heterohelicacea	Guembelitriidae	Gallitellia	Gallitellia+vivans	Gallitellia	Gallitellia+vivans	Yes
414	32821bc7b66e70f0201d2ddbc98b4ab223185e64	8	4	0	0	1	3	1	0	3	0	0	0	0	0	0	0	0	0	0	0	0	0	0	0	0	0	0	0	0	0	0	0	0	0	98.7	Eukaryota|Rhizaria|Foraminifera|Rotaliida|Heterohelicacea|Guembelitriidae|Gallitellia|Gallitellia+vivans|Gallitellia|Gallitellia+vivans	AB364517.1.945_U,AB364521.1.952_U	Eukaryota	Rhizaria	Foraminifera	Rotaliida	Heterohelicacea	Guembelitriidae	Gallitellia	Gallitellia+vivans	Gallitellia	Gallitellia+vivans	Yes
415	5ef29b5fda9d012b729a2d6a47bdc4c241b01474	8	1	0	8	0	0	0	0	0	0	0	0	0	0	0	0	0	0	0	0	0	0	0	0	0	0	0	0	0	0	0	0	0	0	73.4	Eukaryota|Opisthokonta|Fungi|Mucoromycota|Mucoromycotina|Mucoromycotina_X|Mucoromycotina_XX|Mucoromycotina_XX+sp.|uncultured|uncultured+Umbellopsis	GQ330623.1.1464_U,GQ330623.1.1464_U	Eukaryota	Opisthokonta	Fungi	Mucoromycota	Mucoromycotina	Mucoromycotina_X	Mucoromycotina_XX	Mucoromycotina_XX+sp.	uncultured	uncultured+Umbellopsis	No
416	483c352efa94f1b6c3286a91b824d881c73b58bc	8	3	0	0	0	1	0	2	5	0	0	0	0	0	0	0	0	0	0	0	0	0	0	0	0	0	0	0	0	0	0	0	0	0	77.6	Eukaryota|Rhizaria|Foraminifera|Rotaliida|Rotaliida_X|Rotaliida_XX|Rotaliida_XXX|Rotaliida_XXX+sp.|environmental_samples|uncultured+foraminiferan	JN003670.1.955_U	Eukaryota	Rhizaria	Foraminifera	Rotaliida	Rotaliida_X	Rotaliida_XX	Rotaliida_XXX	Rotaliida_XXX+sp.	environmental_samples	uncultured+foraminiferan	Yes
417	38a78a2363f1779b4ed2f5984c7c7fa3717310e5	7	1	0	0	0	0	7	0	0	0	0	0	0	0	0	0	0	0	0	0	0	0	0	0	0	0	0	0	0	0	0	0	0	0	84	Eukaryota|Rhizaria|Foraminifera|Rotaliida|Globigerinacea|Candeinidae|Candeina|Candeina+nitida|Candeina|Candeina+nitida	AB468837.1.996_U	Eukaryota	Rhizaria	Foraminifera	Rotaliida	Globigerinacea	Candeinidae	Candeina	Candeina+nitida	Candeina	Candeina+nitida	Yes
418	3b34a24a51e8ec1ea70839bce4ebb94cd09e26f5	7	1	0	0	0	0	0	0	0	0	0	0	0	0	0	0	7	0	0	0	0	0	0	0	0	0	0	0	0	0	0	0	0	0	90.6	Eukaryota|Rhizaria|Foraminifera|Rotaliida|Chilostomellacea|Chilostomellidae|Chilostomella|*|Chilostomella|*	AY359160.1.987_U,DQ238293.1.949_U,DQ238291.1.931_U,AY359156.1.994_U,DQ238289.1.928_U,AY359144.1.992_U,AY210772.1.994_U,DQ238292.1.880_U,DQ238288.1.948_U,AY359158.1.995_U,AM231589.1.906_U,DQ238290.1.928_U	Eukaryota	Rhizaria	Foraminifera	Rotaliida	Chilostomellacea	Chilostomellidae	Chilostomella	*	Chilostomella	*	Yes
419	88de30384516bf61692199568f59a35784524af3	7	1	0	0	0	7	0	0	0	0	0	0	0	0	0	0	0	0	0	0	0	0	0	0	0	0	0	0	0	0	0	0	0	0	98.7	Eukaryota|Rhizaria|Foraminifera|Rotaliida|Rotaliida_X|Rotaliida_XX|Rotaliida_XXX|Rotaliida_XXX+sp.|environmental_samples|uncultured+foraminiferan	JN003670.1.955_U	Eukaryota	Rhizaria	Foraminifera	Rotaliida	Rotaliida_X	Rotaliida_XX	Rotaliida_XXX	Rotaliida_XXX+sp.	environmental_samples	uncultured+foraminiferan	Yes
420	2f45895350f47db2fc2a9033a284ec7fc79953d7	7	1	0	0	0	0	0	0	0	0	0	0	0	0	0	0	0	0	0	0	7	0	0	0	0	0	0	0	0	0	0	0	0	0	77.9	Eukaryota|Rhizaria|Foraminifera|Rotaliida|Discorbinellacea|Pseudoparrellidae|Epistominella|Epistominella+sp.|Epistominella|Epistominella+sp.	AY934749.1.995_U	Eukaryota	Rhizaria	Foraminifera	Rotaliida	Discorbinellacea	Pseudoparrellidae	Epistominella	Epistominella+sp.	Epistominella	Epistominella+sp.	Yes
421	65f4a1c3c9557a1187e2a4f11158ea05b873c2ac	7	1	0	0	0	0	0	0	0	0	0	0	0	0	0	0	0	0	0	0	0	0	0	0	0	0	0	0	0	0	0	0	7	0	87.9	Eukaryota|Rhizaria|Foraminifera|Rotaliida|Discorbinellacea|Pseudoparrellidae|Epistominella|Epistominella+exigua|Epistominella|Epistominella+exigua	FJ705897.1.3412_U,DQ195557.1.930_U,AM491306.1.983_U,AM491307.1.984_U	Eukaryota	Rhizaria	Foraminifera	Rotaliida	Discorbinellacea	Pseudoparrellidae	Epistominella	Epistominella+exigua	Epistominella	Epistominella+exigua	Yes
422	66b57f7d0f365af0c7fe1c0ca5d610a18d8a85d3	7	1	0	0	0	0	0	0	7	0	0	0	0	0	0	0	0	0	0	0	0	0	0	0	0	0	0	0	0	0	0	0	0	0	75.9	Eukaryota|Rhizaria|Foraminifera|Rotaliida|Globigerinacea|Globigerinidae|Globigerinita|Globigerinita+uvula|Globigerinita|Globigerinita+uvula	FJ643301.1.995_U,FJ643299.1.985_U,FJ643298.1.994_U,FJ643302.1.995_U	Eukaryota	Rhizaria	Foraminifera	Rotaliida	Globigerinacea	Globigerinidae	Globigerinita	Globigerinita+uvula	Globigerinita	Globigerinita+uvula	Yes
423	f8833d1ad166aa67022549d2925977bf0b1843c9	7	1	0	0	0	0	0	0	7	0	0	0	0	0	0	0	0	0	0	0	0	0	0	0	0	0	0	0	0	0	0	0	0	0	94.7	Eukaryota|Rhizaria|Foraminifera|Rotaliida|Chilostomellacea|Chilostomellidae|Chilostomella|*|Chilostomella|*	AY359160.1.987_U,DQ238293.1.949_U,DQ238291.1.931_U,AY359156.1.994_U,DQ238289.1.928_U,AY359144.1.992_U,AY210772.1.994_U,DQ238292.1.880_U,DQ238288.1.948_U,AY359158.1.995_U,AM231589.1.906_U,DQ238290.1.928_U	Eukaryota	Rhizaria	Foraminifera	Rotaliida	Chilostomellacea	Chilostomellidae	Chilostomella	*	Chilostomella	*	Yes
424	ffd34e1fe4076c867c305f9b823a33cb1aa58446	7	1	0	0	0	0	0	0	0	0	7	0	0	0	0	0	0	0	0	0	0	0	0	0	0	0	0	0	0	0	0	0	0	0	100	Eukaryota|Rhizaria|Foraminifera|Rotaliida|Globigerinacea|Globigerinidae|Globigerina|Globigerina+bulloides|Globigerina|Globigerina+bulloides	AF250106.1.976_U,AY241713.1.976_U,AF250110.1.973_U,AF250109.1.973_U,GU060424.1.933_U	Eukaryota	Rhizaria	Foraminifera	Rotaliida	Globigerinacea	Globigerinidae	Globigerina	Globigerina+bulloides	Globigerina	Globigerina+bulloides	Yes
425	786460935652ca09d69d6f6ff79172a514aa6226	7	3	0	0	0	4	0	0	2	0	0	0	0	0	0	0	0	0	0	0	0	0	0	0	1	0	0	0	0	0	0	0	0	0	98	Eukaryota|Rhizaria|Foraminifera|Rotaliida|Rotaliida_X|Rotaliida_XX|Rotaliida_XXX|Rotaliida_XXX+sp.|environmental_samples|uncultured+foraminiferan	JN003670.1.955_U	Eukaryota	Rhizaria	Foraminifera	Rotaliida	Rotaliida_X	Rotaliida_XX	Rotaliida_XXX	Rotaliida_XXX+sp.	environmental_samples	uncultured+foraminiferan	Yes
426	64f27bade5d768ac6cacfae99633392f54121c9d	7	1	0	0	0	7	0	0	0	0	0	0	0	0	0	0	0	0	0	0	0	0	0	0	0	0	0	0	0	0	0	0	0	0	99	Eukaryota|Rhizaria|Foraminifera|Rotaliida|Globigerinacea|Globigerinidae|Globigerinita|Globigerinita+glutinata|Globigerinita|Globigerinita+glutinata	AB468830.1.1004_U	Eukaryota	Rhizaria	Foraminifera	Rotaliida	Globigerinacea	Globigerinidae	Globigerinita	Globigerinita+glutinata	Globigerinita	Globigerinita+glutinata	Yes
427	7cc7304e54ceaf25ce6781bc09e46764e7450795	7	1	0	0	0	0	0	0	0	0	0	0	0	0	0	0	0	0	0	0	0	0	0	0	0	0	0	0	7	0	0	0	0	0	71.5	Eukaryota|Opisthokonta|Metazoa|Annelida|Annelida_X|Annelida_XX|Austrobdella|Austrobdella+californiana|Austrobdella|Austrobdella+californiana	DQ414256.1.1686_U,DQ414257.1.1698_U,DQ414258.1.1751_U	Eukaryota	Opisthokonta	Metazoa	Annelida	Annelida_X	Annelida_XX	Austrobdella	Austrobdella+californiana	Austrobdella	Austrobdella+californiana	No
428	81c906aa192115c56db4f0ccc4769b9e551f84f5	7	2	0	0	0	0	0	0	0	0	0	0	0	0	0	0	5	0	2	0	0	0	0	0	0	0	0	0	0	0	0	0	0	0	90.8	Eukaryota|Rhizaria|Foraminifera|Rotaliida|Buliminacea|Buliminidae|Bulimina|Bulimina+aculeata|Bulimina|Bulimina+aculeata	AY359143.1.1012_U	Eukaryota	Rhizaria	Foraminifera	Rotaliida	Buliminacea	Buliminidae	Bulimina	Bulimina+aculeata	Bulimina	Bulimina+aculeata	Yes
429	948ef361b3e94eb22c1e3ffc0f06c5e7ce44e49c	7	2	3	4	0	0	0	0	0	0	0	0	0	0	0	0	0	0	0	0	0	0	0	0	0	0	0	0	0	0	0	0	0	0	95.4	Eukaryota|Rhizaria|Foraminifera|Rotaliida|Globigerinacea|Globigerinidae|Globigerinella|*|Globigerinella|*	AJ251213.1.958_U,JQ743485.1.1020_U	Eukaryota	Rhizaria	Foraminifera	Rotaliida	Globigerinacea	Globigerinidae	Globigerinella	*	Globigerinella	*	Yes
430	c8ad03e3a3c4ea33bfd796bd22ca1c73b59385ba	7	3	0	0	0	0	0	0	0	0	0	0	0	0	0	0	0	0	0	0	1	0	0	0	4	2	0	0	0	0	0	0	0	0	75.5	Eukaryota|Rhizaria|Foraminifera|Rotaliida|Rotaliida_X|Elphidiidae|Elphidium|Elphidium+williamsoni|Elphidium|Elphidium+williamsoni	HM213827.1.2062_U	Eukaryota	Rhizaria	Foraminifera	Rotaliida	Rotaliida_X	Elphidiidae	Elphidium	Elphidium+williamsoni	Elphidium	Elphidium+williamsoni	Yes
431	4bf6b3d51858cd3b6722dfee03cba3c6adfcbc22	7	2	0	0	0	0	0	0	4	0	3	0	0	0	0	0	0	0	0	0	0	0	0	0	0	0	0	0	0	0	0	0	0	0	75.6	Eukaryota|Rhizaria|Foraminifera|Rotaliida|Globigerinacea|Globigerinidae|Globigerinita|Globigerinita+uvula|Globigerinita|Globigerinita+uvula	FJ643301.1.995_U,FJ643299.1.985_U,FJ643298.1.994_U,FJ643302.1.995_U	Eukaryota	Rhizaria	Foraminifera	Rotaliida	Globigerinacea	Globigerinidae	Globigerinita	Globigerinita+uvula	Globigerinita	Globigerinita+uvula	Yes
432	560e0066fbd9e10aaf2f4536b973a2ac74ec0214	7	1	0	0	0	0	0	0	0	0	0	7	0	0	0	0	0	0	0	0	0	0	0	0	0	0	0	0	0	0	0	0	0	0	96.1	Eukaryota|Rhizaria|Foraminifera|Rotaliida|Globigerinacea|Globorotaliidae|Neogloboquadrina|Neogloboquadrina+pachyderma|Neogloboquadrina|Neogloboquadrina+pachyderma	EF447102.1.1088_U	Eukaryota	Rhizaria	Foraminifera	Rotaliida	Globigerinacea	Globorotaliidae	Neogloboquadrina	Neogloboquadrina+pachyderma	Neogloboquadrina	Neogloboquadrina+pachyderma	Yes
433	cb76472a5b93bee91d0dc51573cc3fb099a69623	7	1	0	0	7	0	0	0	0	0	0	0	0	0	0	0	0	0	0	0	0	0	0	0	0	0	0	0	0	0	0	0	0	0	93.4	Eukaryota|Rhizaria|Foraminifera|Rotaliida|Chilostomellacea|Chilostomellidae|Chilostomella|*|Chilostomella|*	AY359160.1.987_U,DQ238293.1.949_U,DQ238291.1.931_U,AY359156.1.994_U,DQ238289.1.928_U,AY359144.1.992_U,AY210772.1.994_U,DQ238292.1.880_U,DQ238288.1.948_U,AY359158.1.995_U,AM231589.1.906_U,DQ238290.1.928_U	Eukaryota	Rhizaria	Foraminifera	Rotaliida	Chilostomellacea	Chilostomellidae	Chilostomella	*	Chilostomella	*	Yes
434	049328336438ba274bdb532063bef191bed4f23e	7	3	0	0	0	0	0	0	0	0	0	0	0	0	1	0	0	0	0	5	0	1	0	0	0	0	0	0	0	0	0	0	0	0	98.3	Eukaryota|Rhizaria|Foraminifera|Rotaliida|Globigerinacea|Globorotaliidae|Globorotalia|Globorotalia+inflata|Globorotalia|Globorotalia+inflata	FJ643314.1.1006_U,FJ643318.1.1007_U,FJ643315.1.1006_U	Eukaryota	Rhizaria	Foraminifera	Rotaliida	Globigerinacea	Globorotaliidae	Globorotalia	Globorotalia+inflata	Globorotalia	Globorotalia+inflata	Yes
435	6abb5b8bebca0022d529c7c46feb0157dc223c32	7	3	0	0	0	0	0	0	0	1	0	0	0	0	0	0	0	0	0	0	0	0	0	0	0	0	0	0	5	0	0	0	0	1	74.2	Eukaryota|Opisthokonta|Metazoa|Arthropoda|Hexapoda|Insecta|Aleochara|Aleochara+lata|Aleochara|Aleochara+lata	EF213791.1.1805_U	Eukaryota	Opisthokonta	Metazoa	Arthropoda	Hexapoda	Insecta	Aleochara	Aleochara+lata	Aleochara	Aleochara+lata	No
436	b769676d6757dc309930274878e84a2d4d614710	7	3	0	0	0	3	0	0	0	0	0	0	0	0	0	0	0	0	0	0	0	0	0	0	0	0	0	0	0	0	1	3	0	0	94.4	Eukaryota|Rhizaria|Foraminifera|Rotaliida|Nonionacea|Anomalinidae|Cibicidoides|Cibicidoides+variabilis|Cibicidoides|Cibicidoides+variabilis	GU113136.1.856_U	Eukaryota	Rhizaria	Foraminifera	Rotaliida	Nonionacea	Anomalinidae	Cibicidoides	Cibicidoides+variabilis	Cibicidoides	Cibicidoides+variabilis	Yes
437	09b7bc8b38287cbd7122e742ca72ae4435e2e4db	7	3	0	0	0	0	0	0	0	3	0	0	0	0	2	0	0	0	0	0	0	0	0	0	0	0	0	0	2	0	0	0	0	0	83.4	Eukaryota|Opisthokonta|Metazoa|Nemertea|Nemertea_X|Nemertea_XX|Tubulipora|Tubulipora+flabellaris|Tubulipora|Tubulipora+flabellaris	EU650325.1.1686_U	Eukaryota	Opisthokonta	Metazoa	Nemertea	Nemertea_X	Nemertea_XX	Tubulipora	Tubulipora+flabellaris	Tubulipora	Tubulipora+flabellaris	No
438	973231464f4a86edbabae392abdac633e652ff71	7	4	0	0	2	0	0	0	0	0	0	0	0	0	0	0	0	0	0	0	0	0	0	0	2	0	0	2	0	1	0	0	0	0	90.9	Eukaryota|Rhizaria|Foraminifera|Rotaliida|Chilostomellacea|Chilostomellidae|Chilostomella|*|Chilostomella|*	AY359160.1.987_U,DQ238293.1.949_U,DQ238291.1.931_U,AY359156.1.994_U,DQ238289.1.928_U,AY359144.1.992_U,AY210772.1.994_U,DQ238292.1.880_U,DQ238288.1.948_U,AY359158.1.995_U,AM231589.1.906_U,DQ238290.1.928_U	Eukaryota	Rhizaria	Foraminifera	Rotaliida	Chilostomellacea	Chilostomellidae	Chilostomella	*	Chilostomella	*	Yes
439	9eeeca9785f69e634d344675f5ddf123d99009c9	7	2	0	0	0	0	0	0	0	0	0	0	0	0	0	0	6	0	1	0	0	0	0	0	0	0	0	0	0	0	0	0	0	0	91.1	Eukaryota|Rhizaria|Foraminifera|Rotaliida|Buliminacea|Buliminidae|Bulimina|Bulimina+aculeata|Bulimina|Bulimina+aculeata	AY359143.1.1012_U	Eukaryota	Rhizaria	Foraminifera	Rotaliida	Buliminacea	Buliminidae	Bulimina	Bulimina+aculeata	Bulimina	Bulimina+aculeata	Yes
440	082cca5b864368e95a1f0a44266d1f64c4fc022a	7	2	0	0	0	0	0	0	0	0	0	0	0	0	0	0	0	0	0	0	0	4	0	0	0	0	0	0	0	0	3	0	0	0	79.9	Eukaryota|Rhizaria|Foraminifera|Rotaliida|Globigerinacea|Candeinidae|Candeina|Candeina+nitida|Candeina|Candeina+nitida	AB468834.1.1008_U,AB263435.1.1020_U	Eukaryota	Rhizaria	Foraminifera	Rotaliida	Globigerinacea	Candeinidae	Candeina	Candeina+nitida	Candeina	Candeina+nitida	Yes
441	4c73d2f32599bc4c4e8a9546da2542e51360ecd7	7	4	3	1	0	0	0	2	0	0	0	0	0	0	0	0	0	0	0	1	0	0	0	0	0	0	0	0	0	0	0	0	0	0	73.5	Eukaryota|*|*|*|*|*|*|*|*|*	EF023305.137.1947_U,EF023824.1.1781_U,EF023469.1.1780_U,EF023864.25.1836_U,EF023599.32.1843_U,AY635828.1.1771_U,EF023781.1.1781_U,EF023599.32.1843_U,EF023327.1.1781_U,EF023574.1.1781_U	Eukaryota	*	*	*	*	*	*	*	*	*	No
442	5d1328d9624b0bcee9ab877c5ce1a9661657fca5	7	1	0	0	0	0	0	0	0	0	0	7	0	0	0	0	0	0	0	0	0	0	0	0	0	0	0	0	0	0	0	0	0	0	95.4	Eukaryota|Rhizaria|Foraminifera|Rotaliida|Globigerinacea|Globigerinidae|Globigerinita|Globigerinita+uvula|Globigerinita|Globigerinita+uvula	AF387173.1.1022_U	Eukaryota	Rhizaria	Foraminifera	Rotaliida	Globigerinacea	Globigerinidae	Globigerinita	Globigerinita+uvula	Globigerinita	Globigerinita+uvula	Yes
443	5f3e057e9360a94f9905b2ccad7087e5ffe10d17	7	2	0	2	0	0	0	0	0	0	0	0	0	0	0	0	0	0	0	0	0	0	0	0	0	0	0	0	5	0	0	0	0	0	69.2	Eukaryota|Alveolata|Apicomplexa|Apicomplexa_X|Coccidia|Eucoccidiorida|Cryptosporidium|Cryptosporidium+parvum|Cryptosporidium|Cryptosporidium+parvum	AAEE01000001.1582.3330_U	Eukaryota	Alveolata	Apicomplexa	Apicomplexa_X	Coccidia	Eucoccidiorida	Cryptosporidium	Cryptosporidium+parvum	Cryptosporidium	Cryptosporidium+parvum	No
444	76b77f6e9c6055bbc4be89dc849db568265c5830	7	1	0	0	0	0	0	0	0	0	7	0	0	0	0	0	0	0	0	0	0	0	0	0	0	0	0	0	0	0	0	0	0	0	96.4	Eukaryota|Rhizaria|Foraminifera|Rotaliida|Globigerinacea|Globigerinidae|Globigerinita|Globigerinita+uvula|Globigerinita|Globigerinita+uvula	AF387173.1.1022_U	Eukaryota	Rhizaria	Foraminifera	Rotaliida	Globigerinacea	Globigerinidae	Globigerinita	Globigerinita+uvula	Globigerinita	Globigerinita+uvula	Yes
445	696091ccc39bee7843a0050b3c39d3fbdd8b5820	7	3	0	0	1	1	0	0	5	0	0	0	0	0	0	0	0	0	0	0	0	0	0	0	0	0	0	0	0	0	0	0	0	0	97	Eukaryota|Rhizaria|Foraminifera|Rotaliida|Heterohelicacea|Guembelitriidae|Gallitellia|Gallitellia+vivans|Gallitellia|Gallitellia+vivans	AB364517.1.945_U,AB364521.1.952_U	Eukaryota	Rhizaria	Foraminifera	Rotaliida	Heterohelicacea	Guembelitriidae	Gallitellia	Gallitellia+vivans	Gallitellia	Gallitellia+vivans	Yes
446	3645860ad755eb2cbe2e900fbb6b9326f66d2528	7	6	0	0	0	1	0	0	1	0	0	0	0	0	0	0	0	0	0	0	2	0	0	0	0	1	0	0	0	0	0	1	1	0	92.4	Eukaryota|Rhizaria|Foraminifera|Rotaliida|Discorbinellacea|Pseudoparrellidae|Epistominella|Epistominella+sp.|Epistominella|Epistominella+sp.	FJ185817.1.1020_U,FJ185815.1.1019_U,FJ185819.1.1021_U,FJ185814.1.1021_U,FJ185818.1.1020_U,FJ185814.1.1021_U	Eukaryota	Rhizaria	Foraminifera	Rotaliida	Discorbinellacea	Pseudoparrellidae	Epistominella	Epistominella+sp.	Epistominella	Epistominella+sp.	Yes
447	a21474c44b459fb4eb34640161d90a3a2eed99b4	7	4	0	0	2	2	0	0	2	0	0	0	0	0	0	0	0	0	0	0	0	0	0	0	1	0	0	0	0	0	0	0	0	0	94	Eukaryota|Rhizaria|Foraminifera|Rotaliida|Chilostomellacea|Chilostomellidae|Chilostomella|*|Chilostomella|*	AY359160.1.987_U,AY641478.1.995_U,DQ238302.1.951_U,AY359156.1.994_U,DQ238304.1.951_U,AY359144.1.992_U,DQ238299.1.951_U,DQ238306.1.930_U,DQ238309.1.847_U,DQ238291.1.931_U,DQ238307.1.937_U,DQ238288.1.948_U,DQ238308.1.951_U,AM231589.1.906_U,DQ238303.1.951_U,DQ238297.1.951_U,DQ238294.1.951_U,DQ238292.1.880_U,DQ238301.1.934_U,AY359158.1.995_U,AY210772.1.994_U,DQ238296.1.930_U,DQ238293.1.949_U,AF533841…	Eukaryota	Rhizaria	Foraminifera	Rotaliida	Chilostomellacea	Chilostomellidae	Chilostomella	*	Chilostomella	*	Yes
448	0dae9ed1efb0cfcd2d6bff48ab3a10e69e83dcd5	7	4	3	1	0	0	2	1	0	0	0	0	0	0	0	0	0	0	0	0	0	0	0	0	0	0	0	0	0	0	0	0	0	0	96.7	Eukaryota|Rhizaria|Foraminifera|Rotaliida|Globigerinacea|Pulleniatinidae|Pulleniatina|Pulleniatina+obliquiloculata|Pulleniatina|Pulleniatina+obliquiloculata	AB636685.1.1068_U,AB636759.1.1068_U,AB636686.1.1068_U	Eukaryota	Rhizaria	Foraminifera	Rotaliida	Globigerinacea	Pulleniatinidae	Pulleniatina	Pulleniatina+obliquiloculata	Pulleniatina	Pulleniatina+obliquiloculata	Yes
449	10feefbfceaaa0f84cf419c6fb9eabd306be56ec	7	3	3	0	0	0	1	3	0	0	0	0	0	0	0	0	0	0	0	0	0	0	0	0	0	0	0	0	0	0	0	0	0	0	99	Eukaryota|Rhizaria|Foraminifera|Rotaliida|Globigerinacea|Pulleniatinidae|Pulleniatina|Pulleniatina+obliquiloculata|Pulleniatina|Pulleniatina+obliquiloculata	AB636776.1.1065_U,AB636701.1.1070_U	Eukaryota	Rhizaria	Foraminifera	Rotaliida	Globigerinacea	Pulleniatinidae	Pulleniatina	Pulleniatina+obliquiloculata	Pulleniatina	Pulleniatina+obliquiloculata	Yes
450	224a360b6c3e38bcd5c26ca6468d2bf486ba157a	7	1	0	0	0	0	0	0	0	0	0	0	0	0	0	0	7	0	0	0	0	0	0	0	0	0	0	0	0	0	0	0	0	0	90.6	Eukaryota|Rhizaria|Foraminifera|Rotaliida|Chilostomellacea|Chilostomellidae|Chilostomella|*|Chilostomella|*	AY359160.1.987_U,DQ238293.1.949_U,DQ238291.1.931_U,AY359156.1.994_U,DQ238289.1.928_U,AY359144.1.992_U,AY210772.1.994_U,DQ238292.1.880_U,DQ238288.1.948_U,AY359158.1.995_U,AM231589.1.906_U,DQ238290.1.928_U	Eukaryota	Rhizaria	Foraminifera	Rotaliida	Chilostomellacea	Chilostomellidae	Chilostomella	*	Chilostomella	*	Yes
451	4818377c4980f1e73250fd549394c75999d8d81e	7	1	0	0	0	0	7	0	0	0	0	0	0	0	0	0	0	0	0	0	0	0	0	0	0	0	0	0	0	0	0	0	0	0	81.5	Eukaryota|Rhizaria|Foraminifera|Rotaliida|Globigerinacea|Pulleniatinidae|Pulleniatina|Pulleniatina+obliquiloculata|Pulleniatina|Pulleniatina+obliquiloculata	AB636790.1.1073_U,AB636790.1.1073_U,AB636701.1.1070_U,AB636776.1.1065_U	Eukaryota	Rhizaria	Foraminifera	Rotaliida	Globigerinacea	Pulleniatinidae	Pulleniatina	Pulleniatina+obliquiloculata	Pulleniatina	Pulleniatina+obliquiloculata	Yes
452	96a87352316ae6c487d462319b8c1358331929cf	7	2	0	0	6	0	0	0	1	0	0	0	0	0	0	0	0	0	0	0	0	0	0	0	0	0	0	0	0	0	0	0	0	0	76.7	Eukaryota|Rhizaria|Foraminifera|Rotaliida|Globigerinacea|Globorotaliidae|Neogloboquadrina|Neogloboquadrina+pachyderma|Neogloboquadrina|Neogloboquadrina+pachyderma	EF447102.1.1088_U	Eukaryota	Rhizaria	Foraminifera	Rotaliida	Globigerinacea	Globorotaliidae	Neogloboquadrina	Neogloboquadrina+pachyderma	Neogloboquadrina	Neogloboquadrina+pachyderma	Yes
453	bcbf115166912704744c18f7290d3f5c1f5fc1d0	7	5	0	0	2	1	0	0	0	0	1	0	0	0	0	0	0	0	0	0	0	0	0	0	0	0	0	0	0	0	0	2	1	0	92.7	Eukaryota|Rhizaria|Foraminifera|Rotaliida|Discorbinellacea|Pseudoparrellidae|Epistominella|Epistominella+sp.|Epistominella|Epistominella+sp.	FJ185817.1.1020_U,FJ185815.1.1019_U,FJ185819.1.1021_U,FJ185814.1.1021_U,FJ185818.1.1020_U,FJ185814.1.1021_U	Eukaryota	Rhizaria	Foraminifera	Rotaliida	Discorbinellacea	Pseudoparrellidae	Epistominella	Epistominella+sp.	Epistominella	Epistominella+sp.	Yes
454	e56a11bcbf9d5d16b19eeecdfffdfb959c48fe85	7	4	0	0	0	0	0	0	0	0	1	0	0	0	0	0	1	1	0	0	0	0	0	0	0	0	0	0	0	0	0	4	0	0	97.7	Eukaryota|Rhizaria|Foraminifera|Rotaliida|Globigerinacea|Globigerinidae|Globigerinita|Globigerinita+uvula|Globigerinita|Globigerinita+uvula	AF387173.1.1022_U	Eukaryota	Rhizaria	Foraminifera	Rotaliida	Globigerinacea	Globigerinidae	Globigerinita	Globigerinita+uvula	Globigerinita	Globigerinita+uvula	Yes
455	1337fca4a4fa6a4e4578dbf185dd63edd0967079	7	2	0	0	3	0	0	0	4	0	0	0	0	0	0	0	0	0	0	0	0	0	0	0	0	0	0	0	0	0	0	0	0	0	96.4	Eukaryota|Rhizaria|Foraminifera|Rotaliida|Heterohelicacea|Guembelitriidae|Gallitellia|Gallitellia+vivans|Gallitellia|Gallitellia+vivans	AB364519.1.964_U,AB364517.1.945_U,AB364518.1.946_U,AB364518.1.946_U,AB364521.1.952_U	Eukaryota	Rhizaria	Foraminifera	Rotaliida	Heterohelicacea	Guembelitriidae	Gallitellia	Gallitellia+vivans	Gallitellia	Gallitellia+vivans	Yes
456	00bfaa73e961c31fc0ee86d53c78a7822e629d22	6	1	0	0	0	0	0	0	0	0	0	0	0	0	0	0	0	0	0	0	6	0	0	0	0	0	0	0	0	0	0	0	0	0	97	Eukaryota|Rhizaria|Foraminifera|Rotaliida|Globigerinacea|Globigerinidae|Globigerinita|Globigerinita+glutinata|Globigerinita|Globigerinita+glutinata	FJ643296.1.938_U,FJ643283.1.947_U,FJ643282.1.940_U,AY453136.1.1005_U,FJ643277.1.913_U,Z83974.1.995_U,FJ643297.1.938_U	Eukaryota	Rhizaria	Foraminifera	Rotaliida	Globigerinacea	Globigerinidae	Globigerinita	Globigerinita+glutinata	Globigerinita	Globigerinita+glutinata	Yes
457	1f8c9adf51cf6a2a818c4604918f7544b2d8c3a9	6	1	0	0	0	0	0	0	0	0	0	0	0	0	0	0	0	0	0	0	0	0	0	0	0	0	6	0	0	0	0	0	0	0	97.3	Eukaryota|Rhizaria|Foraminifera|Rotaliida|Rotaliida_X|Rotaliida_XX|Rotaliida_XXX|Rotaliida_XXX+sp.|environmental_samples|uncultured+foraminiferan	JN003670.1.955_U	Eukaryota	Rhizaria	Foraminifera	Rotaliida	Rotaliida_X	Rotaliida_XX	Rotaliida_XXX	Rotaliida_XXX+sp.	environmental_samples	uncultured+foraminiferan	Yes
458	3749010df41104684e236d816657a66b93ea9b90	6	1	0	0	0	0	0	0	6	0	0	0	0	0	0	0	0	0	0	0	0	0	0	0	0	0	0	0	0	0	0	0	0	0	75.5	Eukaryota|Rhizaria|Foraminifera|Rotaliida|Globigerinacea|Globigerinidae|Globigerinita|Globigerinita+uvula|Globigerinita|Globigerinita+uvula	FJ643301.1.995_U,FJ643299.1.985_U,FJ643298.1.994_U,FJ643302.1.995_U	Eukaryota	Rhizaria	Foraminifera	Rotaliida	Globigerinacea	Globigerinidae	Globigerinita	Globigerinita+uvula	Globigerinita	Globigerinita+uvula	Yes
459	5250d70a46b9ef2d5ebdd95d6301520ec4703125	6	2	0	0	0	0	0	0	0	0	0	0	0	0	0	0	0	0	0	0	5	1	0	0	0	0	0	0	0	0	0	0	0	0	91.9	Eukaryota|Rhizaria|Foraminifera|Rotaliida|Discorbinellacea|Pseudoparrellidae|Epistominella|Epistominella+sp.|Epistominella|Epistominella+sp.	FJ185817.1.1020_U,FJ185815.1.1019_U,FJ185819.1.1021_U,FJ185814.1.1021_U,FJ185818.1.1020_U,FJ185814.1.1021_U	Eukaryota	Rhizaria	Foraminifera	Rotaliida	Discorbinellacea	Pseudoparrellidae	Epistominella	Epistominella+sp.	Epistominella	Epistominella+sp.	Yes
460	760446e4186ec93170e9cd6b88f647785073224a	6	1	0	0	0	0	0	0	0	0	0	0	0	0	0	0	0	0	0	0	6	0	0	0	0	0	0	0	0	0	0	0	0	0	92.8	Eukaryota|Rhizaria|Foraminifera|Rotaliida|Nonionacea|Nonionidae|Melonis|*|*|*	AB234891.1.1022_U,FM999901.1.948_U,AY465853.1.993_U,AY465853.1.993_U,FM999900.1.947_U	Eukaryota	Rhizaria	Foraminifera	Rotaliida	Nonionacea	Nonionidae	Melonis	*	*	*	Yes
461	adff440bafd2bbc307b9ff0fe6598f69c58958d9	6	1	0	0	0	0	0	0	0	0	0	0	0	0	0	0	6	0	0	0	0	0	0	0	0	0	0	0	0	0	0	0	0	0	95.7	Eukaryota|Rhizaria|Foraminifera|Rotaliida|Globigerinacea|Globigerinidae|Globigerinita|Globigerinita+glutinata|Globigerinita|Globigerinita+glutinata	FJ643286.1.944_U,FJ643288.1.938_U,FJ643290.1.937_U	Eukaryota	Rhizaria	Foraminifera	Rotaliida	Globigerinacea	Globigerinidae	Globigerinita	Globigerinita+glutinata	Globigerinita	Globigerinita+glutinata	Yes
462	e9abcab49483391abe172fa2170f9cae5637e32d	6	1	0	0	0	0	0	0	0	0	0	0	0	0	0	0	0	0	0	0	0	0	0	0	0	0	0	0	0	0	6	0	0	0	99.7	Eukaryota|Rhizaria|Foraminifera|Rotaliida|Globigerinacea|Globigerinidae|Globigerinita|Globigerinita+glutinata|Globigerinita|Globigerinita+glutinata	FJ643289.1.934_U,FJ643287.1.917_U,FJ643291.1.935_U	Eukaryota	Rhizaria	Foraminifera	Rotaliida	Globigerinacea	Globigerinidae	Globigerinita	Globigerinita+glutinata	Globigerinita	Globigerinita+glutinata	Yes
463	4ac43f1f3ab2521fc42ec4faa1cda25332baace3	6	1	0	0	0	0	0	0	0	0	0	0	0	6	0	0	0	0	0	0	0	0	0	0	0	0	0	0	0	0	0	0	0	0	84.5	Eukaryota|Opisthokonta|Metazoa|Annelida|Annelida_X|Annelida_XX|Branchellion|Branchellion+ravenelii|Branchellion|Branchellion+ravenelii	DQ414263.1.1692_U	Eukaryota	Opisthokonta	Metazoa	Annelida	Annelida_X	Annelida_XX	Branchellion	Branchellion+ravenelii	Branchellion	Branchellion+ravenelii	No
464	7635fb0f59b077770a1df894d703b98a13bb543c	6	1	0	0	0	0	0	0	0	0	6	0	0	0	0	0	0	0	0	0	0	0	0	0	0	0	0	0	0	0	0	0	0	0	83.2	Eukaryota|Rhizaria|Foraminifera|Rotaliida|Globigerinacea|Globorotaliidae|Neogloboquadrina|Neogloboquadrina+pachyderma|Neogloboquadrina|Neogloboquadrina+pachyderma	AF250119.1.1113_U,EF447102.1.1088_U	Eukaryota	Rhizaria	Foraminifera	Rotaliida	Globigerinacea	Globorotaliidae	Neogloboquadrina	Neogloboquadrina+pachyderma	Neogloboquadrina	Neogloboquadrina+pachyderma	Yes
465	8a46bf60a5c3ffa8e779bc01800965b6d3729860	6	1	0	0	0	0	0	0	0	0	6	0	0	0	0	0	0	0	0	0	0	0	0	0	0	0	0	0	0	0	0	0	0	0	81	Eukaryota|Rhizaria|Foraminifera|Rotaliida|Globigerinacea|Globorotaliidae|Neogloboquadrina|Neogloboquadrina+pachyderma|Neogloboquadrina|Neogloboquadrina+pachyderma	AF250119.1.1113_U	Eukaryota	Rhizaria	Foraminifera	Rotaliida	Globigerinacea	Globorotaliidae	Neogloboquadrina	Neogloboquadrina+pachyderma	Neogloboquadrina	Neogloboquadrina+pachyderma	Yes
466	ee09818de5e53364315b9690377ec9e62bd52c68	6	2	0	0	0	0	0	0	0	0	0	0	0	3	0	0	0	0	0	0	0	0	0	0	0	0	0	0	0	0	0	0	3	0	87.1	Eukaryota|Opisthokonta|Fungi|Basidiomycota|Agaricomycotina|Tremellomycetes|Tremellomycetes_X|Tremellomycetes_X+sp.|uncultured|uncultured+soil	AJ515167.1.1740_U,AJ515167.1.1740_U	Eukaryota	Opisthokonta	Fungi	Basidiomycota	Agaricomycotina	Tremellomycetes	Tremellomycetes_X	Tremellomycetes_X+sp.	uncultured	uncultured+soil	No
467	39d82dd8d9fe91262249a8ed6e1c70a3f9776ef8	6	3	0	0	0	0	0	0	0	0	1	0	0	0	0	0	0	0	0	0	4	0	0	0	0	0	0	0	0	0	0	1	0	0	96.4	Eukaryota|Rhizaria|Foraminifera|Rotaliida|Globigerinacea|Globigerinidae|Globigerinita|Globigerinita+uvula|Globigerinita|Globigerinita+uvula	AF387173.1.1022_U	Eukaryota	Rhizaria	Foraminifera	Rotaliida	Globigerinacea	Globigerinidae	Globigerinita	Globigerinita+uvula	Globigerinita	Globigerinita+uvula	Yes
468	3a37b6a4a7abce8e2564037a77b624e1fb3fe582	6	2	0	0	0	0	0	0	0	0	0	0	0	0	0	0	0	0	3	0	0	0	0	0	0	0	0	0	3	0	0	0	0	0	69.4	Eukaryota|*|*|*|*|*|*|*|uncultured|*	FJ577819.1.1603_U,GU385694.1.1683_U	Eukaryota	*	*	*	*	*	*	*	uncultured	*	No
469	705332810f1e73a94aba57097bda82bd79515dd2	6	5	0	0	2	1	0	0	0	0	0	0	0	0	0	0	0	0	0	0	0	0	0	0	1	1	0	0	0	0	0	1	0	0	83.2	Eukaryota|Rhizaria|Foraminifera|Rotaliida|Discorbinellacea|Pseudoparrellidae|Epistominella|Epistominella+sp.|Epistominella|Epistominella+sp.	FJ185821.1.1037_U	Eukaryota	Rhizaria	Foraminifera	Rotaliida	Discorbinellacea	Pseudoparrellidae	Epistominella	Epistominella+sp.	Epistominella	Epistominella+sp.	Yes
470	7411a7dd85932fe50c652b4ca432f8bfce959443	6	1	0	0	0	0	0	0	0	0	0	0	0	0	0	0	0	0	0	0	0	0	0	0	6	0	0	0	0	0	0	0	0	0	71	Eukaryota|Rhizaria|Foraminifera|Rotaliida|*|*|*|*|*|*	FJ705903.1.3607_U,DQ195545.1.1009_U,DQ408648.1.3628_U,DQ408648.1.3628_U	Eukaryota	Rhizaria	Foraminifera	Rotaliida	*	*	*	*	*	*	Yes
471	914093520baaa9a2857692e5077fe1918a8a614f	6	1	0	0	0	0	0	0	0	0	0	0	0	0	0	0	0	0	0	0	0	0	0	0	0	6	0	0	0	0	0	0	0	0	67	Eukaryota|Rhizaria|Foraminifera|Foraminifera_X|Foraminifera_XX|Foraminifera_XXX|Ammonia|Ammonia+sp.|Ammonia|Ammonia+sp.	HM244866.1.1926_U,HM244866.1.1926_U	Eukaryota	Rhizaria	Foraminifera	Foraminifera_X	Foraminifera_XX	Foraminifera_XXX	Ammonia	Ammonia+sp.	Ammonia	Ammonia+sp.	Yes
472	c2737161a885a4b8cb717e3dbfcf997d089f1dbf	6	1	0	0	6	0	0	0	0	0	0	0	0	0	0	0	0	0	0	0	0	0	0	0	0	0	0	0	0	0	0	0	0	0	93.5	Eukaryota|Rhizaria|Foraminifera|Rotaliida|Heterohelicacea|Guembelitriidae|Gallitellia|Gallitellia+vivans|Gallitellia|Gallitellia+vivans	AB364517.1.945_U,AB364521.1.952_U	Eukaryota	Rhizaria	Foraminifera	Rotaliida	Heterohelicacea	Guembelitriidae	Gallitellia	Gallitellia+vivans	Gallitellia	Gallitellia+vivans	Yes
473	47796c2dfb7393e9e634a16d3ac4699553277df5	6	2	0	0	0	0	3	0	3	0	0	0	0	0	0	0	0	0	0	0	0	0	0	0	0	0	0	0	0	0	0	0	0	0	95.7	Eukaryota|Rhizaria|Foraminifera|Rotaliida|Globigerinacea|Globigerinacea_X|Globorotalia|Globorotalia+scitula|Globorotalia|Globorotalia+scitula	JQ799898.1.1096_U	Eukaryota	Rhizaria	Foraminifera	Rotaliida	Globigerinacea	Globigerinacea_X	Globorotalia	Globorotalia+scitula	Globorotalia	Globorotalia+scitula	Yes
474	062bb4778015407611ba03f725eeb7ab5b0ef89e	6	3	0	0	0	0	0	0	2	0	0	0	0	0	0	0	0	0	0	0	0	0	0	0	2	2	0	0	0	0	0	0	0	0	93	Eukaryota|Rhizaria|Foraminifera|Rotaliida|Chilostomellacea|Chilostomellidae|Chilostomella|*|Chilostomella|*	AY359160.1.987_U,DQ238293.1.949_U,DQ238291.1.931_U,AY359156.1.994_U,DQ238289.1.928_U,AY359144.1.992_U,AY210772.1.994_U,DQ238292.1.880_U,DQ238288.1.948_U,AY359158.1.995_U,AM231589.1.906_U,DQ238290.1.928_U	Eukaryota	Rhizaria	Foraminifera	Rotaliida	Chilostomellacea	Chilostomellidae	Chilostomella	*	Chilostomella	*	Yes
475	daf205a1f7405509e52debf68f15292f63318677	6	3	0	2	0	0	0	0	0	0	0	0	0	0	0	0	0	1	0	0	0	0	0	0	0	0	0	0	3	0	0	0	0	0	74.5	Eukaryota|Alveolata|Ciliophora|Phyllopharyngea|Cyrtophoria|Chilodonellidae|Chilodonellidae_X|Chilodonellidae_X+sp.|uncultured|uncultured+eukaryote	HM628674.1.1500_U	Eukaryota	Alveolata	Ciliophora	Phyllopharyngea	Cyrtophoria	Chilodonellidae	Chilodonellidae_X	Chilodonellidae_X+sp.	uncultured	uncultured+eukaryote	No
476	00fc24d5bad4a2b8d543b1443041cdaaa0622d27	6	1	0	0	0	0	6	0	0	0	0	0	0	0	0	0	0	0	0	0	0	0	0	0	0	0	0	0	0	0	0	0	0	0	61.5	Eukaryota|Rhizaria|Foraminifera|Rotaliida|Planorbulinacea|Planorbulinidae|Planorbulinella|Planorbulinella+sp.|Planorbulinella|Planorbulinella+sp.	DQ452708.1.981_U	Eukaryota	Rhizaria	Foraminifera	Rotaliida	Planorbulinacea	Planorbulinidae	Planorbulinella	Planorbulinella+sp.	Planorbulinella	Planorbulinella+sp.	Yes
477	1398f27c711970bff3dc4b7cadeed8dce91a42e2	6	3	3	2	0	0	1	0	0	0	0	0	0	0	0	0	0	0	0	0	0	0	0	0	0	0	0	0	0	0	0	0	0	0	98.7	Eukaryota|Rhizaria|Foraminifera|Rotaliida|Globigerinacea|Pulleniatinidae|Pulleniatina|Pulleniatina+obliquiloculata|Pulleniatina|Pulleniatina+obliquiloculata	AB636906.1.1093_U,AB636702.1.1072_U,AB636692.1.1075_U,AB636782.1.1070_U,AB636767.1.1061_U,AB636702.1.1072_U,AB636778.1.1064_U,AB636687.1.1068_U,AB636828.1.1065_U,AB636694.1.1068_U,AB636764.1.1070_U,AB636905.1.1093_U,JQ799899.1.1026_U,AB636801.1.1070_U,AB636784.1.1073_U,AB636783.1.1072_U,AB636766.1.1069_U,AB636742.1.1084_U,AB636763.1.1070_U,AB636802.1.1070_U,AB636801.1.1070_U,AB636760.1.1071_U,AB6…	Eukaryota	Rhizaria	Foraminifera	Rotaliida	Globigerinacea	Pulleniatinidae	Pulleniatina	Pulleniatina+obliquiloculata	Pulleniatina	Pulleniatina+obliquiloculata	Yes
478	1a4ebee62402e6714b7483f34cfff0e2a022a11c	6	1	0	0	0	0	0	0	0	0	6	0	0	0	0	0	0	0	0	0	0	0	0	0	0	0	0	0	0	0	0	0	0	0	96.4	Eukaryota|Rhizaria|Foraminifera|Rotaliida|Rotaliida_X|Rotaliida_XX|Rotaliida_XXX|Rotaliida_XXX+sp.|environmental_samples|uncultured+foraminiferan	JN003670.1.955_U	Eukaryota	Rhizaria	Foraminifera	Rotaliida	Rotaliida_X	Rotaliida_XX	Rotaliida_XXX	Rotaliida_XXX+sp.	environmental_samples	uncultured+foraminiferan	Yes
479	75e489e7c44e6bbf34bc5cd4040e783682b0d287	6	2	5	0	0	0	0	1	0	0	0	0	0	0	0	0	0	0	0	0	0	0	0	0	0	0	0	0	0	0	0	0	0	0	72	Eukaryota|Alveolata|Ciliophora|Phyllopharyngea|Cyrtophoria|Chilodonellidae|Chilodonellidae_X|Chilodonellidae_X+sp.|uncultured|uncultured+eukaryote	HM628674.1.1500_U	Eukaryota	Alveolata	Ciliophora	Phyllopharyngea	Cyrtophoria	Chilodonellidae	Chilodonellidae_X	Chilodonellidae_X+sp.	uncultured	uncultured+eukaryote	No
480	4bf627612b3505f5ff2c16a77aac191f050d1de1	6	4	0	0	1	0	0	0	0	0	0	0	0	0	0	0	0	0	0	0	0	0	0	0	0	1	0	3	0	0	0	1	0	0	89.9	Eukaryota|Rhizaria|Foraminifera|Rotaliida|Buliminacea|Buliminidae|Bulimina|Bulimina+aculeata|Bulimina|Bulimina+aculeata	AY488866.1.1014_U,AY488867.1.1015_U	Eukaryota	Rhizaria	Foraminifera	Rotaliida	Buliminacea	Buliminidae	Bulimina	Bulimina+aculeata	Bulimina	Bulimina+aculeata	Yes
481	0594f13e9d8b0fbc1afcd2a0d2503772f2ed3307	6	4	0	0	0	0	0	0	0	0	3	0	0	0	0	0	1	0	0	0	0	0	0	0	0	0	0	0	0	0	1	0	0	1	96.4	Eukaryota|Rhizaria|Foraminifera|Rotaliida|Globigerinacea|Globigerinidae|Globigerinita|Globigerinita+uvula|Globigerinita|Globigerinita+uvula	AF387173.1.1022_U	Eukaryota	Rhizaria	Foraminifera	Rotaliida	Globigerinacea	Globigerinidae	Globigerinita	Globigerinita+uvula	Globigerinita	Globigerinita+uvula	Yes
482	09d4f77e7536445e18e454f7553523c7a36c30e2	6	2	0	0	0	0	0	0	0	0	0	0	0	0	0	5	1	0	0	0	0	0	0	0	0	0	0	0	0	0	0	0	0	0	74.4	Eukaryota|*|*|*|*|*|*|*|*|*	EF023305.137.1947_U,EF023824.1.1781_U,EF023469.1.1780_U,EF023864.25.1836_U,EF023599.32.1843_U,AY635828.1.1771_U,EF023781.1.1781_U,EF023599.32.1843_U,EF023327.1.1781_U,EF023574.1.1781_U	Eukaryota	*	*	*	*	*	*	*	*	*	No
483	1ebb02052b67c035cfb2ac4e8200ee2bd9378b69	6	2	0	0	0	1	0	0	5	0	0	0	0	0	0	0	0	0	0	0	0	0	0	0	0	0	0	0	0	0	0	0	0	0	78.3	Eukaryota|Rhizaria|Foraminifera|Rotaliida|Rotaliida_X|Rotaliida_XX|Rotaliida_XXX|Rotaliida_XXX+sp.|environmental_samples|uncultured+foraminiferan	JN003670.1.955_U	Eukaryota	Rhizaria	Foraminifera	Rotaliida	Rotaliida_X	Rotaliida_XX	Rotaliida_XXX	Rotaliida_XXX+sp.	environmental_samples	uncultured+foraminiferan	Yes
484	5af34362367e04b07a1718a87b930bcfe8c41768	6	3	0	0	0	1	0	0	0	0	0	0	0	0	0	0	0	0	0	0	0	0	0	0	0	0	0	0	0	0	2	0	3	0	92.8	Eukaryota|Rhizaria|Foraminifera|Rotaliida|Nonionacea|Nonionidae|Melonis|Melonis+sp.|uncultured|uncultured+eukaryote	AB234891.1.1022_U	Eukaryota	Rhizaria	Foraminifera	Rotaliida	Nonionacea	Nonionidae	Melonis	Melonis+sp.	uncultured	uncultured+eukaryote	Yes
485	63442340cb4a12a33d95f957acc6d4c801468d81	6	5	0	0	0	0	0	0	0	0	2	0	0	1	0	0	0	1	1	0	0	0	0	0	0	0	0	0	0	0	1	0	0	0	97.7	Eukaryota|Rhizaria|Foraminifera|Rotaliida|Globigerinacea|Globigerinidae|Globigerinita|Globigerinita+uvula|Globigerinita|Globigerinita+uvula	AF387173.1.1022_U	Eukaryota	Rhizaria	Foraminifera	Rotaliida	Globigerinacea	Globigerinidae	Globigerinita	Globigerinita+uvula	Globigerinita	Globigerinita+uvula	Yes
486	ada561621d212ccdef675058834abe3e536fff8d	6	4	0	0	3	1	0	0	1	0	0	0	0	0	0	0	0	0	0	0	1	0	0	0	0	0	0	0	0	0	0	0	0	0	97.7	Eukaryota|Rhizaria|Foraminifera|Rotaliida|Globigerinacea|Globigerinidae|Globigerinita|Globigerinita+glutinata|Globigerinita|Globigerinita+glutinata	AB468832.1.998_U,AF250105.1.971_U	Eukaryota	Rhizaria	Foraminifera	Rotaliida	Globigerinacea	Globigerinidae	Globigerinita	Globigerinita+glutinata	Globigerinita	Globigerinita+glutinata	Yes
487	0055e34fbda033fc05c93f1d593b8986c46c0423	6	1	0	0	0	0	0	0	6	0	0	0	0	0	0	0	0	0	0	0	0	0	0	0	0	0	0	0	0	0	0	0	0	0	77.4	Eukaryota|Rhizaria|Foraminifera|Rotaliida|Rotaliida_X|Rotaliida_XX|Rotaliida_XXX|Rotaliida_XXX+sp.|environmental_samples|uncultured+foraminiferan	JN003670.1.955_U	Eukaryota	Rhizaria	Foraminifera	Rotaliida	Rotaliida_X	Rotaliida_XX	Rotaliida_XXX	Rotaliida_XXX+sp.	environmental_samples	uncultured+foraminiferan	Yes
488	047834d8ac2c11d7c5aa7cae1e74b34b6f181ccb	6	4	0	0	1	0	0	0	0	0	0	0	0	0	1	0	0	0	0	0	0	0	0	0	1	0	0	3	0	0	0	0	0	0	85.2	Eukaryota|Opisthokonta|Metazoa|Arthropoda|Hexapoda|Insecta|Ctenolepisma|Ctenolepisma+longicaudata|Ctenolepisma|Ctenolepisma+longicaudata	AY210811.1.1736_U,EU368616.1.1744_U	Eukaryota	Opisthokonta	Metazoa	Arthropoda	Hexapoda	Insecta	Ctenolepisma	Ctenolepisma+longicaudata	Ctenolepisma	Ctenolepisma+longicaudata	No
489	15039691d1cf2f0360e307cf17aa67abbbc476a9	6	3	0	0	0	0	0	0	0	0	0	0	0	0	0	0	0	0	0	0	2	0	0	0	0	0	0	0	0	0	0	1	3	0	92.2	Eukaryota|Rhizaria|Foraminifera|Rotaliida|Nonionacea|Nonionidae|Melonis|*|*|*	AY465853.1.993_U,AY465853.1.993_U,FM999901.1.948_U,FM999900.1.947_U,AB234891.1.1022_U	Eukaryota	Rhizaria	Foraminifera	Rotaliida	Nonionacea	Nonionidae	Melonis	*	*	*	Yes
490	2b5bd99f0a0256a6f0a130816aaf61b3f7626ce2	6	4	0	0	1	0	0	1	0	3	0	0	0	0	0	0	1	0	0	0	0	0	0	0	0	0	0	0	0	0	0	0	0	0	82.6	Eukaryota|Opisthokonta|Metazoa|Nemertea|Nemertea_X|Nemertea_XX|Tubulipora|Tubulipora+flabellaris|Tubulipora|Tubulipora+flabellaris	EU650325.1.1686_U	Eukaryota	Opisthokonta	Metazoa	Nemertea	Nemertea_X	Nemertea_XX	Tubulipora	Tubulipora+flabellaris	Tubulipora	Tubulipora+flabellaris	No
491	52e865e0ed8b6937b1d94f431c7a9b2912be5900	6	1	0	0	0	0	0	0	0	0	0	6	0	0	0	0	0	0	0	0	0	0	0	0	0	0	0	0	0	0	0	0	0	0	94.4	Eukaryota|Rhizaria|Foraminifera|Rotaliida|Globigerinacea|Globorotaliidae|Neogloboquadrina|Neogloboquadrina+pachyderma|Neogloboquadrina|Neogloboquadrina+pachyderma	EF447102.1.1088_U	Eukaryota	Rhizaria	Foraminifera	Rotaliida	Globigerinacea	Globorotaliidae	Neogloboquadrina	Neogloboquadrina+pachyderma	Neogloboquadrina	Neogloboquadrina+pachyderma	Yes
492	9807ca88607b053e5376d6d666e60163ccbefaa0	6	4	0	0	0	0	1	0	0	0	0	0	0	0	0	0	1	3	0	0	0	0	0	0	0	0	1	0	0	0	0	0	0	0	81.3	Eukaryota|Stramenopiles|Ochrophyta|Xanthophyceae|Xanthophyceae_X|Xanthophyceae_XX|Excentrochloris|Excentrochloris+sp.|Excentrochloris|Excentrochloris+sp.	HE573275.1.1138_U,HE573276.1.1146_U,HE573277.1.1139_U,HE573274.1.1143_U	Eukaryota	Stramenopiles	Ochrophyta	Xanthophyceae	Xanthophyceae_X	Xanthophyceae_XX	Excentrochloris	Excentrochloris+sp.	Excentrochloris	Excentrochloris+sp.	No
493	e272629c1661fdc351b37183e9a72b8d988ec1e6	6	3	0	0	3	1	0	0	2	0	0	0	0	0	0	0	0	0	0	0	0	0	0	0	0	0	0	0	0	0	0	0	0	0	94.4	Eukaryota|Rhizaria|Foraminifera|Rotaliida|Heterohelicacea|Guembelitriidae|Gallitellia|Gallitellia+vivans|Gallitellia|Gallitellia+vivans	AB364519.1.964_U,AB364518.1.946_U,AB364518.1.946_U	Eukaryota	Rhizaria	Foraminifera	Rotaliida	Heterohelicacea	Guembelitriidae	Gallitellia	Gallitellia+vivans	Gallitellia	Gallitellia+vivans	Yes
494	e438d8a129b9d1a728605c24e70d360948f6c5cd	6	2	0	0	0	0	0	0	5	0	0	0	0	0	0	0	0	0	0	0	0	0	0	0	1	0	0	0	0	0	0	0	0	0	99.3	Eukaryota|Rhizaria|Foraminifera|Rotaliida|Globigerinacea|Globigerinidae|Globigerinita|Globigerinita+glutinata|Globigerinita|Globigerinita+glutinata	AB468830.1.1004_U	Eukaryota	Rhizaria	Foraminifera	Rotaliida	Globigerinacea	Globigerinidae	Globigerinita	Globigerinita+glutinata	Globigerinita	Globigerinita+glutinata	Yes
495	1091424f0709b2e4b86c2a8e86478e7ba3c3ce4c	6	3	0	2	0	0	0	0	0	0	0	0	0	0	0	0	0	0	0	0	0	0	0	0	3	0	0	1	0	0	0	0	0	0	93.4	Eukaryota|Rhizaria|Foraminifera|Rotaliida|Chilostomellacea|Chilostomellidae|Chilostomella|*|Chilostomella|*	DQ238303.1.951_U,AY641478.1.995_U,DQ238302.1.951_U,DQ238296.1.930_U,DQ238304.1.951_U,DQ238308.1.951_U,DQ238299.1.951_U,DQ238306.1.930_U,DQ238309.1.847_U,DQ238307.1.937_U,DQ238305.1.931_U,DQ238297.1.951_U,FJ705904.1.3388_U,DQ238295.1.951_U,DQ238301.1.934_U,DQ238294.1.951_U,AF533841.1.951_U,AF533839.1.950_U,DQ238298.1.930_U,DQ238300.1.951_U,DQ238303.1.951_U,AY359160.1.987_U,DQ238292.1.880_U,DQ23829…	Eukaryota	Rhizaria	Foraminifera	Rotaliida	Chilostomellacea	Chilostomellidae	Chilostomella	*	Chilostomella	*	Yes
496	17918c5fa03ada75eaf29cb3bf527ed19a362f06	6	4	0	0	0	0	0	0	0	0	0	0	0	0	0	0	3	1	1	0	0	0	0	0	0	0	0	0	0	0	0	1	0	0	97	Eukaryota|Rhizaria|Foraminifera|Rotaliida|Globigerinacea|Globigerinidae|Globigerinita|Globigerinita+uvula|Globigerinita|Globigerinita+uvula	AF387173.1.1022_U	Eukaryota	Rhizaria	Foraminifera	Rotaliida	Globigerinacea	Globigerinidae	Globigerinita	Globigerinita+uvula	Globigerinita	Globigerinita+uvula	Yes
497	1b408f7b6dcff7f3506ea32d34ffbf98c3eaad64	6	1	0	0	0	0	0	0	0	0	0	0	0	0	0	0	0	0	0	0	6	0	0	0	0	0	0	0	0	0	0	0	0	0	80	Eukaryota|Rhizaria|Foraminifera|Rotaliida|Globigerinacea|Candeinidae|Candeina|Candeina+nitida|Candeina|Candeina+nitida	AB468834.1.1008_U,AB263435.1.1020_U	Eukaryota	Rhizaria	Foraminifera	Rotaliida	Globigerinacea	Candeinidae	Candeina	Candeina+nitida	Candeina	Candeina+nitida	Yes
498	21a5c5af06d2c8e17b0d8aa36016dc0bc6b9205e	6	3	0	0	0	0	0	0	1	4	0	0	0	0	0	0	0	0	0	1	0	0	0	0	0	0	0	0	0	0	0	0	0	0	80.5	Eukaryota|Opisthokonta|Metazoa|Annelida|Annelida_X|Annelida_XX|Austrobdella|Austrobdella+bilobata|Austrobdella|Austrobdella+bilobata	DQ414255.1.1606_U	Eukaryota	Opisthokonta	Metazoa	Annelida	Annelida_X	Annelida_XX	Austrobdella	Austrobdella+bilobata	Austrobdella	Austrobdella+bilobata	No
499	3ff9401369ed25ea9fbe07c16476bf74a01e71aa	6	3	0	0	1	0	0	0	0	0	0	0	0	0	0	0	3	0	2	0	0	0	0	0	0	0	0	0	0	0	0	0	0	0	83.1	Eukaryota|Rhizaria|Foraminifera|Rotaliida|Globigerinacea|Candeinidae|Candeina|Candeina+nitida|Candeina|Candeina+nitida	AB468837.1.996_U	Eukaryota	Rhizaria	Foraminifera	Rotaliida	Globigerinacea	Candeinidae	Candeina	Candeina+nitida	Candeina	Candeina+nitida	Yes
500	43c6a7a9c8e91fa8f7878e45de9d6115f3e23013	6	3	0	0	0	0	0	1	0	0	0	0	0	0	0	0	0	0	0	0	1	4	0	0	0	0	0	0	0	0	0	0	0	0	96.7	Eukaryota|Rhizaria|Foraminifera|Rotaliida|Globigerinacea|Globigerinidae|Globigerinita|Globigerinita+glutinata|Globigerinita|Globigerinita+glutinata	FJ643296.1.938_U,FJ643283.1.947_U,FJ643282.1.940_U,AY453136.1.1005_U,FJ643277.1.913_U,Z83974.1.995_U,FJ643297.1.938_U	Eukaryota	Rhizaria	Foraminifera	Rotaliida	Globigerinacea	Globigerinidae	Globigerinita	Globigerinita+glutinata	Globigerinita	Globigerinita+glutinata	Yes
501	adf45607fd13369ce908d076f185e7a3e3f780f5	5	1	0	0	0	0	0	0	0	0	0	0	0	0	0	0	0	0	0	0	5	0	0	0	0	0	0	0	0	0	0	0	0	0	98.7	Eukaryota|Rhizaria|Foraminifera|Rotaliida|Globigerinacea|Globigerinidae|Globigerinita|Globigerinita+glutinata|Globigerinita|Globigerinita+glutinata	FJ643296.1.938_U,FJ643283.1.947_U,FJ643282.1.940_U,AY453136.1.1005_U,FJ643277.1.913_U,Z83974.1.995_U,FJ643297.1.938_U	Eukaryota	Rhizaria	Foraminifera	Rotaliida	Globigerinacea	Globigerinidae	Globigerinita	Globigerinita+glutinata	Globigerinita	Globigerinita+glutinata	Yes
502	e90b1eb5dbd12cd32e995564dbd0ee2e62b69d87	5	1	0	0	0	0	0	0	5	0	0	0	0	0	0	0	0	0	0	0	0	0	0	0	0	0	0	0	0	0	0	0	0	0	78.8	Eukaryota|Rhizaria|Foraminifera|Rotaliida|Globigerinacea|Globigerinidae|Globigerinita|Globigerinita+uvula|Globigerinita|Globigerinita+uvula	FJ643301.1.995_U,FJ643299.1.985_U,FJ643298.1.994_U,FJ643302.1.995_U	Eukaryota	Rhizaria	Foraminifera	Rotaliida	Globigerinacea	Globigerinidae	Globigerinita	Globigerinita+uvula	Globigerinita	Globigerinita+uvula	Yes
503	f2a68f1822650c74c6fe3f93f51354c217c1a809	5	1	0	0	0	0	0	0	0	0	0	0	0	0	0	0	5	0	0	0	0	0	0	0	0	0	0	0	0	0	0	0	0	0	87.1	Eukaryota|Rhizaria|Foraminifera|Rotaliida|Rotaliida_X|Rotaliida_XX|Rotaliida_XXX|Rotaliida_XXX+sp.|environmental_samples|uncultured+foraminiferan	JN003670.1.955_U	Eukaryota	Rhizaria	Foraminifera	Rotaliida	Rotaliida_X	Rotaliida_XX	Rotaliida_XXX	Rotaliida_XXX+sp.	environmental_samples	uncultured+foraminiferan	Yes
504	290ec796d52e89927ab4aa2e92cf6fb61d3f8fbb	5	2	0	0	0	0	0	0	0	0	0	0	0	0	0	0	4	0	0	0	0	0	0	0	0	0	0	0	0	0	0	0	1	0	95.4	Eukaryota|Rhizaria|Foraminifera|Rotaliida|Globigerinacea|Globigerinidae|Globigerinita|Globigerinita+glutinata|Globigerinita|Globigerinita+glutinata	FJ643286.1.944_U,FJ643288.1.938_U,FJ643290.1.937_U	Eukaryota	Rhizaria	Foraminifera	Rotaliida	Globigerinacea	Globigerinidae	Globigerinita	Globigerinita+glutinata	Globigerinita	Globigerinita+glutinata	Yes
505	3099a47566ebf75394898e48db226883ff8a82e6	5	1	0	0	0	0	0	0	0	0	0	0	0	0	0	0	0	0	0	0	0	0	0	0	0	0	0	0	0	0	0	5	0	0	86.5	Eukaryota|Rhizaria|Foraminifera|Rotaliida|Globigerinacea|Globigerinidae|Globigerinita|Globigerinita+glutinata|Globigerinita|Globigerinita+glutinata	FJ643294.1.932_U	Eukaryota	Rhizaria	Foraminifera	Rotaliida	Globigerinacea	Globigerinidae	Globigerinita	Globigerinita+glutinata	Globigerinita	Globigerinita+glutinata	Yes
506	65fe9612d8364de3fb7889e8f4aea2b111846d98	5	1	0	0	0	0	0	0	0	0	0	5	0	0	0	0	0	0	0	0	0	0	0	0	0	0	0	0	0	0	0	0	0	0	95	Eukaryota|Rhizaria|Foraminifera|Rotaliida|Globigerinacea|Globorotaliidae|Neogloboquadrina|Neogloboquadrina+pachyderma|Neogloboquadrina|Neogloboquadrina+pachyderma	EF447102.1.1088_U	Eukaryota	Rhizaria	Foraminifera	Rotaliida	Globigerinacea	Globorotaliidae	Neogloboquadrina	Neogloboquadrina+pachyderma	Neogloboquadrina	Neogloboquadrina+pachyderma	Yes
507	7133b4e71e6e318563110b3fb3ea1a3a6919e418	5	1	0	0	0	0	0	0	0	0	0	0	0	0	0	0	0	0	0	0	0	0	0	0	0	0	0	0	0	0	5	0	0	0	82.8	Eukaryota|Rhizaria|Foraminifera|Rotaliida|Globigerinacea|Globigerinidae|Globigerinita|Globigerinita+glutinata|Globigerinita|Globigerinita+glutinata	FJ643294.1.932_U	Eukaryota	Rhizaria	Foraminifera	Rotaliida	Globigerinacea	Globigerinidae	Globigerinita	Globigerinita+glutinata	Globigerinita	Globigerinita+glutinata	Yes
508	9d7252f0adc846e6010219577f863df1a60eaf6f	5	1	0	0	0	0	0	5	0	0	0	0	0	0	0	0	0	0	0	0	0	0	0	0	0	0	0	0	0	0	0	0	0	0	72.8	Eukaryota|Opisthokonta|Metazoa|Nematoda|Chromadorea|Chromadorea_X|Pristionchus|Pristionchus+pseudaerivorus|Pristionchus|Pristionchus+pseudaerivorus	FJ040447.1.1670_U	Eukaryota	Opisthokonta	Metazoa	Nematoda	Chromadorea	Chromadorea_X	Pristionchus	Pristionchus+pseudaerivorus	Pristionchus	Pristionchus+pseudaerivorus	No
509	a1a014b62d1e62fbf3d451587362c42a22baea79	5	3	0	0	1	0	0	0	0	0	0	0	0	0	0	0	0	0	0	0	0	0	0	0	0	0	3	0	0	0	0	1	0	0	91.5	Eukaryota|Rhizaria|Foraminifera|Rotaliida|Discorbacea|Discorbidae|Cancris|Cancris+auriculus|Cancris|Cancris+auriculus	FM999864.1.953_U	Eukaryota	Rhizaria	Foraminifera	Rotaliida	Discorbacea	Discorbidae	Cancris	Cancris+auriculus	Cancris	Cancris+auriculus	Yes
510	d2f229aeb9c692014114bfa6351a55e209c4cbc0	5	1	0	0	0	0	0	0	0	0	0	0	0	0	0	0	0	0	0	0	0	0	0	0	0	0	0	0	0	0	0	0	5	0	92.5	Eukaryota|Rhizaria|Foraminifera|Rotaliida|Nonionacea|Nonionidae|Melonis|*|*|*	AB234891.1.1022_U,FM999901.1.948_U,AY465853.1.993_U,AY465853.1.993_U,FM999900.1.947_U	Eukaryota	Rhizaria	Foraminifera	Rotaliida	Nonionacea	Nonionidae	Melonis	*	*	*	Yes
511	d6c7af9c96a243ae421cecd486ba1ddefa1dc451	5	1	0	0	0	0	0	0	0	0	5	0	0	0	0	0	0	0	0	0	0	0	0	0	0	0	0	0	0	0	0	0	0	0	100	Eukaryota|Rhizaria|Foraminifera|Rotaliida|Globigerinacea|Hantkeninidae|Hastigerina|Hastigerina+pelagica|Hastigerina|Hastigerina+pelagica	FJ643348.1.992_U,FJ643405.1.860_U,FJ643346.1.992_U,FJ643348.1.992_U,FJ643347.1.992_U	Eukaryota	Rhizaria	Foraminifera	Rotaliida	Globigerinacea	Hantkeninidae	Hastigerina	Hastigerina+pelagica	Hastigerina	Hastigerina+pelagica	Yes
512	f66dcd5fd5ac741bf7b082f548400d9f3f7f1831	5	1	0	0	0	0	0	0	0	0	0	0	0	0	0	0	5	0	0	0	0	0	0	0	0	0	0	0	0	0	0	0	0	0	82.6	Eukaryota|Rhizaria|Foraminifera|Rotaliida|Globigerinacea|Candeinidae|Candeina|Candeina+nitida|Candeina|Candeina+nitida	AB468837.1.996_U	Eukaryota	Rhizaria	Foraminifera	Rotaliida	Globigerinacea	Candeinidae	Candeina	Candeina+nitida	Candeina	Candeina+nitida	Yes
513	fc0cc020a8acaab3beeaf509229fc5c3a81ab1cd	5	1	0	0	5	0	0	0	0	0	0	0	0	0	0	0	0	0	0	0	0	0	0	0	0	0	0	0	0	0	0	0	0	0	78.3	Eukaryota|Rhizaria|Foraminifera|Rotaliida|Globigerinacea|Globigerinidae|Globigerinita|Globigerinita+uvula|Globigerinita|Globigerinita+uvula	FJ643301.1.995_U,FJ643298.1.994_U,FJ643302.1.995_U,FJ643299.1.985_U	Eukaryota	Rhizaria	Foraminifera	Rotaliida	Globigerinacea	Globigerinidae	Globigerinita	Globigerinita+uvula	Globigerinita	Globigerinita+uvula	Yes
514	0fc0e6fb8598ff3b60176ad41e6ecae77d4c5f7c	5	3	0	0	3	0	0	0	0	0	0	0	0	0	0	0	0	0	0	0	1	1	0	0	0	0	0	0	0	0	0	0	0	0	91.2	Eukaryota|Rhizaria|Foraminifera|Rotaliida|Chilostomellacea|Chilostomellidae|Chilostomella|*|Chilostomella|*	AY359160.1.987_U,DQ238293.1.949_U,DQ238291.1.931_U,AY359156.1.994_U,DQ238289.1.928_U,AY359144.1.992_U,AY210772.1.994_U,DQ238292.1.880_U,DQ238288.1.948_U,AY359158.1.995_U,AM231589.1.906_U,DQ238290.1.928_U	Eukaryota	Rhizaria	Foraminifera	Rotaliida	Chilostomellacea	Chilostomellidae	Chilostomella	*	Chilostomella	*	Yes
515	7a08af4f0943ad0c716c9ed321126274cb38bc62	5	1	0	0	0	0	0	0	0	0	0	0	0	0	0	0	0	0	0	0	0	0	0	0	5	0	0	0	0	0	0	0	0	0	91.8	Eukaryota|Rhizaria|Foraminifera|Rotaliida|Chilostomellacea|Chilostomellidae|Chilostomella|*|Chilostomella|*	AY359160.1.987_U,DQ238293.1.949_U,DQ238291.1.931_U,AY359156.1.994_U,DQ238289.1.928_U,AY359144.1.992_U,AY210772.1.994_U,DQ238292.1.880_U,DQ238288.1.948_U,AY359158.1.995_U,AM231589.1.906_U,DQ238290.1.928_U	Eukaryota	Rhizaria	Foraminifera	Rotaliida	Chilostomellacea	Chilostomellidae	Chilostomella	*	Chilostomella	*	Yes
516	02492f275da3255c37e0ee48d59ab94b630085a0	5	3	0	0	1	1	0	0	3	0	0	0	0	0	0	0	0	0	0	0	0	0	0	0	0	0	0	0	0	0	0	0	0	0	96.7	Eukaryota|Rhizaria|Foraminifera|Rotaliida|Heterohelicacea|Guembelitriidae|Gallitellia|Gallitellia+vivans|Gallitellia|Gallitellia+vivans	AB364517.1.945_U,AB364521.1.952_U	Eukaryota	Rhizaria	Foraminifera	Rotaliida	Heterohelicacea	Guembelitriidae	Gallitellia	Gallitellia+vivans	Gallitellia	Gallitellia+vivans	Yes
517	85b9f71959fb75d35d27c4d0285d34add53374f8	5	3	0	0	0	0	0	0	0	0	0	0	0	0	0	0	0	0	0	0	0	0	0	0	0	0	1	0	0	0	1	0	3	0	93.8	Eukaryota|Rhizaria|Foraminifera|Rotaliida|Nonionacea|Nonionidae|Melonis|*|*|*	AB234891.1.1022_U,AY210774.1.992_U,AY465851.1.992_U,FM999900.1.947_U,AY465853.1.993_U,AY465854.1.992_U,AY210775.1.991_U,FM999901.1.948_U,AY465853.1.993_U,AY359171.1.991_U	Eukaryota	Rhizaria	Foraminifera	Rotaliida	Nonionacea	Nonionidae	Melonis	*	*	*	Yes
518	913553d08921cb352bc8be54bfe96ae95339a8d8	5	2	0	0	0	0	0	0	0	0	0	0	0	0	0	0	0	0	0	0	2	3	0	0	0	0	0	0	0	0	0	0	0	0	98	Eukaryota|Rhizaria|Foraminifera|Rotaliida|Globigerinacea|Globigerinidae|Globigerinita|Globigerinita+glutinata|Globigerinita|Globigerinita+glutinata	FJ643280.1.943_U,FJ643278.1.943_U,FJ643292.1.947_U,FJ643279.1.916_U,FJ643293.1.947_U,FJ643281.1.943_U,FJ643284.1.941_U,FJ643284.1.941_U	Eukaryota	Rhizaria	Foraminifera	Rotaliida	Globigerinacea	Globigerinidae	Globigerinita	Globigerinita+glutinata	Globigerinita	Globigerinita+glutinata	Yes
519	976e10c82609ebf90062b664d66cd5a25bda3f67	5	1	0	0	0	0	0	0	0	0	0	0	0	0	0	0	0	0	0	0	0	0	0	0	0	0	0	0	0	0	0	0	5	0	79.7	Eukaryota|Rhizaria|Foraminifera|Rotaliida|Discorbinellacea|Pseudoparrellidae|Epistominella|Epistominella+sp.|Epistominella|Epistominella+sp.	AY934749.1.995_U	Eukaryota	Rhizaria	Foraminifera	Rotaliida	Discorbinellacea	Pseudoparrellidae	Epistominella	Epistominella+sp.	Epistominella	Epistominella+sp.	Yes
520	bcc34a0100f1aed8468cf862e80bfb1baccd8e90	5	1	5	0	0	0	0	0	0	0	0	0	0	0	0	0	0	0	0	0	0	0	0	0	0	0	0	0	0	0	0	0	0	0	62.9	Eukaryota|Opisthokonta|Metazoa|Arthropoda|Crustacea|Ostracoda|Polycope|Polycope+japonica|Polycope|Polycope+japonica	AB076657.1.1975_U	Eukaryota	Opisthokonta	Metazoa	Arthropoda	Crustacea	Ostracoda	Polycope	Polycope+japonica	Polycope	Polycope+japonica	No
521	c3e3b9b669a1a1597872d40ad6fa7c4aaf934feb	5	1	0	0	0	0	0	0	0	0	0	0	0	0	0	0	5	0	0	0	0	0	0	0	0	0	0	0	0	0	0	0	0	0	85.9	Eukaryota|Rhizaria|Foraminifera|Rotaliida|Globigerinacea|Globigerinidae|Globigerinita|Globigerinita+glutinata|Globigerinita|Globigerinita+glutinata	FJ643294.1.932_U	Eukaryota	Rhizaria	Foraminifera	Rotaliida	Globigerinacea	Globigerinidae	Globigerinita	Globigerinita+glutinata	Globigerinita	Globigerinita+glutinata	Yes
522	c9d8acc204c4ddafd5e68e592030ffde70d95a94	5	3	0	0	1	3	0	0	1	0	0	0	0	0	0	0	0	0	0	0	0	0	0	0	0	0	0	0	0	0	0	0	0	0	97	Eukaryota|Rhizaria|Foraminifera|Rotaliida|Heterohelicacea|Guembelitriidae|Gallitellia|Gallitellia+vivans|Gallitellia|Gallitellia+vivans	AB364519.1.964_U,AB364518.1.946_U,AB364518.1.946_U	Eukaryota	Rhizaria	Foraminifera	Rotaliida	Heterohelicacea	Guembelitriidae	Gallitellia	Gallitellia+vivans	Gallitellia	Gallitellia+vivans	Yes
523	1574d2a48681743b54bf97de016e56e5806d015b	5	4	0	0	1	0	0	0	1	0	0	0	0	0	0	0	0	0	0	0	0	0	0	0	0	0	0	0	0	0	0	2	1	0	91.4	Eukaryota|Rhizaria|Foraminifera|Rotaliida|Chilostomellacea|Chilostomellidae|Chilostomella|*|Chilostomella|*	AY359160.1.987_U,DQ238293.1.949_U,DQ238291.1.931_U,AY359156.1.994_U,DQ238289.1.928_U,AY359144.1.992_U,AY210772.1.994_U,DQ238292.1.880_U,DQ238288.1.948_U,AY359158.1.995_U,AM231589.1.906_U,DQ238290.1.928_U	Eukaryota	Rhizaria	Foraminifera	Rotaliida	Chilostomellacea	Chilostomellidae	Chilostomella	*	Chilostomella	*	Yes
524	177f0cf3df4beeb890d94fcfbf7349bfe7d0d7b9	5	2	0	0	0	0	0	0	0	0	0	0	0	0	0	0	2	0	3	0	0	0	0	0	0	0	0	0	0	0	0	0	0	0	96.1	Eukaryota|Rhizaria|Foraminifera|Rotaliida|Globigerinacea|Globigerinidae|Globigerinita|Globigerinita+glutinata|Globigerinita|Globigerinita+glutinata	FJ643286.1.944_U,FJ643288.1.938_U,FJ643290.1.937_U	Eukaryota	Rhizaria	Foraminifera	Rotaliida	Globigerinacea	Globigerinidae	Globigerinita	Globigerinita+glutinata	Globigerinita	Globigerinita+glutinata	Yes
525	1ce0aeaf80c704d84f1ea4bb4685ce2ad6a31cdc	5	1	0	0	0	0	0	0	0	0	0	0	0	0	0	0	0	0	0	0	0	0	0	0	0	0	0	0	0	0	0	0	5	0	77.3	Eukaryota|Rhizaria|Foraminifera|Rotaliida|Discorbinellacea|Pseudoparrellidae|Epistominella|Epistominella+sp.|Epistominella|Epistominella+sp.	AY934749.1.995_U	Eukaryota	Rhizaria	Foraminifera	Rotaliida	Discorbinellacea	Pseudoparrellidae	Epistominella	Epistominella+sp.	Epistominella	Epistominella+sp.	Yes
526	455df2f7727c1334d5b148dc3359a8d9ef64449b	5	1	0	0	0	0	0	0	0	0	0	0	0	0	0	0	5	0	0	0	0	0	0	0	0	0	0	0	0	0	0	0	0	0	92.5	Eukaryota|Rhizaria|Foraminifera|Rotaliida|Chilostomellacea|Chilostomellidae|Chilostomella|*|Chilostomella|*	AY359160.1.987_U,DQ238293.1.949_U,DQ238291.1.931_U,AY359156.1.994_U,DQ238289.1.928_U,AY359144.1.992_U,AY210772.1.994_U,DQ238292.1.880_U,DQ238288.1.948_U,AY359157.1.988_U,AM231589.1.906_U,DQ238290.1.928_U,AY359158.1.995_U	Eukaryota	Rhizaria	Foraminifera	Rotaliida	Chilostomellacea	Chilostomellidae	Chilostomella	*	Chilostomella	*	Yes
527	730ee472e867d634f6996a4922f759711ccbac79	5	1	0	0	0	0	0	0	0	0	0	0	0	0	5	0	0	0	0	0	0	0	0	0	0	0	0	0	0	0	0	0	0	0	71.5	Eukaryota|Opisthokonta|Metazoa|Annelida|Annelida_X|Annelida_XX|Austrobdella|Austrobdella+californiana|Austrobdella|Austrobdella+californiana	DQ414258.1.1751_U,DQ414256.1.1686_U,DQ414257.1.1698_U	Eukaryota	Opisthokonta	Metazoa	Annelida	Annelida_X	Annelida_XX	Austrobdella	Austrobdella+californiana	Austrobdella	Austrobdella+californiana	No
528	00ef9eaca88d41f118e85e6eac90debddf5f7c00	5	1	0	0	0	0	5	0	0	0	0	0	0	0	0	0	0	0	0	0	0	0	0	0	0	0	0	0	0	0	0	0	0	0	81.9	Eukaryota|Rhizaria|Foraminifera|Rotaliida|Globigerinacea|Candeinidae|Candeina|Candeina+nitida|Candeina|Candeina+nitida	AB468837.1.996_U	Eukaryota	Rhizaria	Foraminifera	Rotaliida	Globigerinacea	Candeinidae	Candeina	Candeina+nitida	Candeina	Candeina+nitida	Yes
529	02808d6b077de97dc7e3c19e489a5d9434c152bc	5	1	0	0	0	0	0	0	0	0	5	0	0	0	0	0	0	0	0	0	0	0	0	0	0	0	0	0	0	0	0	0	0	0	83.3	Eukaryota|Rhizaria|Foraminifera|Rotaliida|Globigerinacea|Globorotaliidae|Neogloboquadrina|Neogloboquadrina+pachyderma|Neogloboquadrina|Neogloboquadrina+pachyderma	AF250119.1.1113_U	Eukaryota	Rhizaria	Foraminifera	Rotaliida	Globigerinacea	Globorotaliidae	Neogloboquadrina	Neogloboquadrina+pachyderma	Neogloboquadrina	Neogloboquadrina+pachyderma	Yes
530	26e2e64682d27fbf57a1ebedf60c1a2e5bbc24cf	5	2	0	0	0	0	0	0	0	0	0	0	0	0	0	0	4	0	0	0	0	0	0	0	0	0	0	0	0	0	0	1	0	0	86.5	Eukaryota|Rhizaria|Foraminifera|Rotaliida|Globigerinacea|Globigerinidae|Globigerinita|Globigerinita+glutinata|Globigerinita|Globigerinita+glutinata	FJ643294.1.932_U	Eukaryota	Rhizaria	Foraminifera	Rotaliida	Globigerinacea	Globigerinidae	Globigerinita	Globigerinita+glutinata	Globigerinita	Globigerinita+glutinata	Yes
531	2dbb46f14d3ed24dc07248e94da9a402eea14560	5	2	0	0	0	1	0	0	4	0	0	0	0	0	0	0	0	0	0	0	0	0	0	0	0	0	0	0	0	0	0	0	0	0	90.4	Eukaryota|Rhizaria|Foraminifera|Rotaliida|Heterohelicacea|Guembelitriidae|Gallitellia|Gallitellia+vivans|Gallitellia|Gallitellia+vivans	AB364517.1.945_U,AB364521.1.952_U	Eukaryota	Rhizaria	Foraminifera	Rotaliida	Heterohelicacea	Guembelitriidae	Gallitellia	Gallitellia+vivans	Gallitellia	Gallitellia+vivans	Yes
532	331624d7a38902a8764ebcbbff9d60283bf831b0	5	3	0	0	0	1	0	0	3	0	0	0	0	0	0	0	0	0	0	0	1	0	0	0	0	0	0	0	0	0	0	0	0	0	93.8	Eukaryota|Rhizaria|Foraminifera|Rotaliida|Globigerinacea|Globigerinidae|Globigerinita|Globigerinita+uvula|Globigerinita|Globigerinita+uvula	FJ643300.1.997_U	Eukaryota	Rhizaria	Foraminifera	Rotaliida	Globigerinacea	Globigerinidae	Globigerinita	Globigerinita+uvula	Globigerinita	Globigerinita+uvula	Yes
533	3ef98aeba9ed08d51fa0606a63800367c01cdecc	5	3	0	0	0	0	0	0	2	0	0	0	0	0	0	0	0	0	0	0	2	1	0	0	0	0	0	0	0	0	0	0	0	0	92.2	Eukaryota|Rhizaria|Foraminifera|Rotaliida|Discorbinellacea|Pseudoparrellidae|Epistominella|Epistominella+sp.|Epistominella|Epistominella+sp.	FJ185817.1.1020_U,FJ185815.1.1019_U,FJ185819.1.1021_U,FJ185814.1.1021_U,FJ185818.1.1020_U,FJ185814.1.1021_U	Eukaryota	Rhizaria	Foraminifera	Rotaliida	Discorbinellacea	Pseudoparrellidae	Epistominella	Epistominella+sp.	Epistominella	Epistominella+sp.	Yes
534	4dac9be8764bb90f076b23b9080c17eb588ccccc	5	2	3	0	0	0	0	2	0	0	0	0	0	0	0	0	0	0	0	0	0	0	0	0	0	0	0	0	0	0	0	0	0	0	95.7	Eukaryota|Rhizaria|Foraminifera|Rotaliida|Globigerinacea|*|*|*|*|*	AB636793.1.1071_U,AB636690.1.1068_U,AB636774.1.1043_U,AB636791.1.1071_U,AB636684.1.1068_U,AB636805.1.1068_U,AB636769.1.1064_U,AY453135.1.1062_U,AY241707.1.1028_U,AB636772.1.1056_U,AB636721.1.1092_U,AB636736.1.1076_U	Eukaryota	Rhizaria	Foraminifera	Rotaliida	Globigerinacea	*	*	*	*	*	Yes
535	4e6cd1b4fe0bdd176ab50b923ed4cb547ddfcf2e	5	3	0	0	1	0	0	0	1	0	0	0	0	0	0	0	0	0	0	0	0	0	0	0	3	0	0	0	0	0	0	0	0	0	89.1	Eukaryota|Rhizaria|Foraminifera|Rotaliida|Chilostomellacea|Chilostomellidae|Chilostomella|*|Chilostomella|*	AY359160.1.987_U,DQ238293.1.949_U,DQ238291.1.931_U,AY359156.1.994_U,DQ238289.1.928_U,AY359144.1.992_U,AY210772.1.994_U,DQ238292.1.880_U,DQ238288.1.948_U,AY359158.1.995_U,AM231589.1.906_U,DQ238290.1.928_U	Eukaryota	Rhizaria	Foraminifera	Rotaliida	Chilostomellacea	Chilostomellidae	Chilostomella	*	Chilostomella	*	Yes
536	6d6389246d8e24421d2e97e341ad7cab2626eb59	5	1	0	0	0	0	0	0	0	0	0	0	0	0	0	0	0	0	0	0	0	5	0	0	0	0	0	0	0	0	0	0	0	0	79.1	Eukaryota|Rhizaria|Foraminifera|Rotaliida|Discorbinellacea|Pseudoparrellidae|Epistominella|Epistominella+sp.|Epistominella|Epistominella+sp.	AY934749.1.995_U	Eukaryota	Rhizaria	Foraminifera	Rotaliida	Discorbinellacea	Pseudoparrellidae	Epistominella	Epistominella+sp.	Epistominella	Epistominella+sp.	Yes
537	93fad3f6f633b57ce4013d593cfbce364ef65796	5	2	0	0	0	0	0	0	4	0	0	0	0	0	0	0	0	0	0	0	1	0	0	0	0	0	0	0	0	0	0	0	0	0	91.8	Eukaryota|Rhizaria|Foraminifera|Rotaliida|Globigerinacea|Globigerinidae|Globigerinita|Globigerinita+glutinata|Globigerinita|Globigerinita+glutinata	FJ643296.1.938_U,FJ643283.1.947_U,FJ643282.1.940_U,AY453136.1.1005_U,FJ643277.1.913_U,Z83974.1.995_U,FJ643297.1.938_U	Eukaryota	Rhizaria	Foraminifera	Rotaliida	Globigerinacea	Globigerinidae	Globigerinita	Globigerinita+glutinata	Globigerinita	Globigerinita+glutinata	Yes
538	98a26b8fe046356afb776f5749c70b5e62346a0e	5	2	0	0	0	0	0	0	0	0	0	0	0	0	1	0	0	0	0	4	0	0	0	0	0	0	0	0	0	0	0	0	0	0	98.7	Eukaryota|Rhizaria|Foraminifera|Rotaliida|Globigerinacea|Globorotaliidae|Globorotalia|*|Globorotalia|*	FJ643308.1.1055_U,FJ643309.1.1053_U,FJ643307.1.991_U,FJ643305.1.996_U,FJ643321.1.959_U,FJ643304.1.1054_U,FJ643306.1.1054_U,FJ643310.1.1053_U,Z83973.1.1110_U,EU199448.1.3592_U	Eukaryota	Rhizaria	Foraminifera	Rotaliida	Globigerinacea	Globorotaliidae	Globorotalia	*	Globorotalia	*	Yes
539	9d4c769a1790eca8cd4953514f982f1d62d0938a	5	3	0	0	0	0	0	0	0	0	0	0	0	0	0	0	0	0	0	0	0	0	0	0	1	0	0	0	0	0	3	1	0	0	93.1	Eukaryota|Rhizaria|Foraminifera|Rotaliida|Nonionacea|*|*|*|*|*	AB234891.1.1022_U,GU113136.1.856_U	Eukaryota	Rhizaria	Foraminifera	Rotaliida	Nonionacea	*	*	*	*	*	Yes
540	b74b02b00feffeb7216a7134d673ca93183a52d3	5	2	0	0	4	1	0	0	0	0	0	0	0	0	0	0	0	0	0	0	0	0	0	0	0	0	0	0	0	0	0	0	0	0	97	Eukaryota|Rhizaria|Foraminifera|Rotaliida|Heterohelicacea|Guembelitriidae|Gallitellia|Gallitellia+vivans|Gallitellia|Gallitellia+vivans	AB364517.1.945_U,AB364521.1.952_U	Eukaryota	Rhizaria	Foraminifera	Rotaliida	Heterohelicacea	Guembelitriidae	Gallitellia	Gallitellia+vivans	Gallitellia	Gallitellia+vivans	Yes
541	c1496ee1a3a6a070a0621e65899b04ae8b8e7792	5	3	0	0	0	0	0	0	1	0	0	0	0	0	0	0	0	0	0	0	0	0	0	0	0	0	0	0	0	0	2	2	0	0	92.4	Eukaryota|Rhizaria|Foraminifera|Rotaliida|Chilostomellacea|Chilostomellidae|Chilostomella|*|Chilostomella|*	AY359160.1.987_U,DQ238293.1.949_U,DQ238291.1.931_U,AY359156.1.994_U,DQ238289.1.928_U,AY359144.1.992_U,AY210772.1.994_U,DQ238292.1.880_U,DQ238288.1.948_U,AY359158.1.995_U,AM231589.1.906_U,DQ238290.1.928_U	Eukaryota	Rhizaria	Foraminifera	Rotaliida	Chilostomellacea	Chilostomellidae	Chilostomella	*	Chilostomella	*	Yes
542	c211e42ff53de426b6477e822bffb4db1d276ff4	5	3	0	0	0	0	0	0	0	0	0	0	0	0	0	0	0	0	0	0	1	1	0	0	0	0	0	0	0	0	0	0	0	3	76.7	Eukaryota|Rhizaria|Foraminifera|Rotaliida|Nonionacea|Alabaminidae|Oridorsalis|Oridorsalis+umbonatus|Oridorsalis|Oridorsalis+umbonatus	EF534075.1.3373_U	Eukaryota	Rhizaria	Foraminifera	Rotaliida	Nonionacea	Alabaminidae	Oridorsalis	Oridorsalis+umbonatus	Oridorsalis	Oridorsalis+umbonatus	Yes
543	cd4cbe52448628ad6ee48abcb173f888332b4a6b	5	3	0	0	0	0	0	0	0	0	0	0	0	0	0	0	0	0	0	0	3	0	0	0	0	0	1	0	0	0	0	0	1	0	91.3	Eukaryota|Rhizaria|Foraminifera|Rotaliida|Nonionacea|Nonionidae|Melonis|*|Melonis|*	FM999901.1.948_U,FM999900.1.947_U,AY465853.1.993_U,AY465853.1.993_U	Eukaryota	Rhizaria	Foraminifera	Rotaliida	Nonionacea	Nonionidae	Melonis	*	Melonis	*	Yes
544	e11eb87d8b6264d77cd679a9dfcb30cf58d50e52	5	2	0	0	0	1	4	0	0	0	0	0	0	0	0	0	0	0	0	0	0	0	0	0	0	0	0	0	0	0	0	0	0	0	81.8	Eukaryota|Rhizaria|Foraminifera|Rotaliida|Globigerinacea|Candeinidae|Candeina|Candeina+nitida|Candeina|Candeina+nitida	AB468837.1.996_U	Eukaryota	Rhizaria	Foraminifera	Rotaliida	Globigerinacea	Candeinidae	Candeina	Candeina+nitida	Candeina	Candeina+nitida	Yes
545	015cc3eaaed192f7e2903e5c52fce7bcc666306e	5	1	0	0	0	0	0	0	5	0	0	0	0	0	0	0	0	0	0	0	0	0	0	0	0	0	0	0	0	0	0	0	0	0	91.7	Eukaryota|Rhizaria|Foraminifera|Rotaliida|Buliminacea|Buliminidae|Bulimina|Bulimina+aculeata|Bulimina|Bulimina+aculeata	AY488866.1.1014_U,AY488867.1.1015_U	Eukaryota	Rhizaria	Foraminifera	Rotaliida	Buliminacea	Buliminidae	Bulimina	Bulimina+aculeata	Bulimina	Bulimina+aculeata	Yes
546	04078327565b3b037200db77b3807af21e506c77	5	1	0	0	0	0	0	0	0	0	0	0	0	5	0	0	0	0	0	0	0	0	0	0	0	0	0	0	0	0	0	0	0	0	88.7	Eukaryota|Alveolata|Dinophyta|Dinophyceae|Dinophyceae_X|Dinophyceae_XX|Crypthecodinium|Crypthecodinium+cohnii|*|*	DM372743.1.1792_U,GM664570.1.1792_U	Eukaryota	Alveolata	Dinophyta	Dinophyceae	Dinophyceae_X	Dinophyceae_XX	Crypthecodinium	Crypthecodinium+cohnii	*	*	No
547	085a5ba24c90e10f67f653812f96361bd20a2148	5	2	2	3	0	0	0	0	0	0	0	0	0	0	0	0	0	0	0	0	0	0	0	0	0	0	0	0	0	0	0	0	0	0	94.7	Eukaryota|Rhizaria|Foraminifera|Rotaliida|Globigerinacea|Pulleniatinidae|Pulleniatina|Pulleniatina+obliquiloculata|Pulleniatina|Pulleniatina+obliquiloculata	AB636909.1.1076_U,DQ407270.1.1043_U,AB636844.1.1068_U,AB636925.1.1092_U,AB636890.1.1091_U,AB636730.1.1095_U	Eukaryota	Rhizaria	Foraminifera	Rotaliida	Globigerinacea	Pulleniatinidae	Pulleniatina	Pulleniatina+obliquiloculata	Pulleniatina	Pulleniatina+obliquiloculata	Yes
548	17d4c109428c973174a849fb3e9dda4e605c4893	5	3	0	0	0	0	0	0	0	0	0	0	0	0	0	0	0	0	0	0	2	0	0	0	0	1	0	0	0	0	0	2	0	0	89.1	Eukaryota|Rhizaria|Foraminifera|Rotaliida|Discorbinellacea|Pseudoparrellidae|Epistominella|Epistominella+sp.|Epistominella|Epistominella+sp.	AY934749.1.995_U	Eukaryota	Rhizaria	Foraminifera	Rotaliida	Discorbinellacea	Pseudoparrellidae	Epistominella	Epistominella+sp.	Epistominella	Epistominella+sp.	Yes
549	383fe903fb75eebb0b1b492b98a94320c6e8f135	5	2	0	0	0	0	0	0	0	0	0	0	0	0	2	0	0	0	0	3	0	0	0	0	0	0	0	0	0	0	0	0	0	0	92.1	Eukaryota|Rhizaria|Foraminifera|Rotaliida|Globigerinacea|Globorotaliidae|Globorotalia|Globorotalia+hirsuta|Globorotalia|Globorotalia+hirsuta	FJ643311.1.1059_U,FJ643313.1.1059_U	Eukaryota	Rhizaria	Foraminifera	Rotaliida	Globigerinacea	Globorotaliidae	Globorotalia	Globorotalia+hirsuta	Globorotalia	Globorotalia+hirsuta	Yes
550	507a8965162a447b655c9c5df38ad29861db5991	5	3	0	0	1	0	0	0	0	0	0	0	0	0	0	0	0	0	0	0	0	0	0	0	2	2	0	0	0	0	0	0	0	0	74.8	Eukaryota|Rhizaria|Foraminifera|Rotaliida|Discorbinellacea|Pseudoparrellidae|Epistominella|Epistominella+exigua|Epistominella|Epistominella+exigua	FJ185802.1.947_U	Eukaryota	Rhizaria	Foraminifera	Rotaliida	Discorbinellacea	Pseudoparrellidae	Epistominella	Epistominella+exigua	Epistominella	Epistominella+exigua	Yes
551	1ad5d6ec58a19963f2e14784229753ee1ce6ad68	4	2	0	0	0	0	0	0	0	0	0	0	0	0	0	0	0	0	0	0	0	0	0	0	0	0	0	0	0	0	3	1	0	0	87.7	Eukaryota|Rhizaria|Foraminifera|Rotaliida|Discorbinellacea|Pseudoparrellidae|Epistominella|Epistominella+exigua|Epistominella|Epistominella+exigua	FJ705897.1.3412_U,DQ195557.1.930_U,AM491306.1.983_U,AM491307.1.984_U	Eukaryota	Rhizaria	Foraminifera	Rotaliida	Discorbinellacea	Pseudoparrellidae	Epistominella	Epistominella+exigua	Epistominella	Epistominella+exigua	Yes
552	2cd906b3393a751751b306b530eb2f6aed49f9b8	4	1	0	0	0	0	0	0	0	0	0	0	0	0	0	0	0	0	0	0	4	0	0	0	0	0	0	0	0	0	0	0	0	0	76.6	Eukaryota|Rhizaria|Foraminifera|Rotaliida|Globigerinacea|Globorotaliidae|Neogloboquadrina|Neogloboquadrina+pachyderma|Neogloboquadrina|Neogloboquadrina+pachyderma	AF250119.1.1113_U	Eukaryota	Rhizaria	Foraminifera	Rotaliida	Globigerinacea	Globorotaliidae	Neogloboquadrina	Neogloboquadrina+pachyderma	Neogloboquadrina	Neogloboquadrina+pachyderma	Yes
553	47235436afe0f762a6c5837113955a645f05b119	4	1	0	0	0	0	0	0	0	0	0	0	0	0	0	0	0	0	0	0	0	0	0	0	0	0	0	0	0	0	4	0	0	0	94.1	Eukaryota|Rhizaria|Foraminifera|Rotaliida|Nonionacea|Nonionidae|Melonis|*|*|*	AB234891.1.1022_U,AY465853.1.993_U,AY465854.1.992_U,FM999900.1.947_U,AY465853.1.993_U,AY210774.1.992_U,AY210775.1.991_U,AY359171.1.991_U,FM999901.1.948_U,AY465851.1.992_U	Eukaryota	Rhizaria	Foraminifera	Rotaliida	Nonionacea	Nonionidae	Melonis	*	*	*	Yes
554	62bf18c6d823a50ed3e8920de4e05c13122179e5	4	2	0	0	0	0	0	0	0	0	0	0	0	3	0	0	0	0	0	0	0	0	0	0	0	0	0	0	0	0	0	0	1	0	80.8	Eukaryota|Opisthokonta|Fungi|Ascomycota|Pezizomycotina|Sordariomycetes|Sordariomycetes_X|Sordariomycetes_X+sp.|uncultured|uncultured+Stilbella	AB512183.1.1068_U	Eukaryota	Opisthokonta	Fungi	Ascomycota	Pezizomycotina	Sordariomycetes	Sordariomycetes_X	Sordariomycetes_X+sp.	uncultured	uncultured+Stilbella	No
555	6a183c97154bc95819309548c685a19fef13af11	4	1	0	0	0	0	0	0	4	0	0	0	0	0	0	0	0	0	0	0	0	0	0	0	0	0	0	0	0	0	0	0	0	0	96	Eukaryota|Rhizaria|Foraminifera|Rotaliida|Globigerinacea|Globigerinidae|Globigerinita|Globigerinita+glutinata|Globigerinita|Globigerinita+glutinata	FJ643296.1.938_U,FJ643283.1.947_U,FJ643282.1.940_U,AY453136.1.1005_U,FJ643277.1.913_U,Z83974.1.995_U,FJ643297.1.938_U	Eukaryota	Rhizaria	Foraminifera	Rotaliida	Globigerinacea	Globigerinidae	Globigerinita	Globigerinita+glutinata	Globigerinita	Globigerinita+glutinata	Yes
556	6ff462e83b8fb40051c7797ef9fb7d9924a2ef97	4	1	0	0	0	0	0	0	0	0	0	0	0	0	0	0	0	0	0	0	0	0	0	0	0	4	0	0	0	0	0	0	0	0	68.7	Eukaryota|Rhizaria|Foraminifera|Foraminifera_X|Foraminifera_XX|Foraminifera_XXX|Ammonia|Ammonia+sp.|Ammonia|Ammonia+sp.	HM244866.1.1926_U,HM244866.1.1926_U	Eukaryota	Rhizaria	Foraminifera	Foraminifera_X	Foraminifera_XX	Foraminifera_XXX	Ammonia	Ammonia+sp.	Ammonia	Ammonia+sp.	Yes
557	8103076cdda1ffa61e6c27004303ef390a225e21	4	1	0	0	0	0	0	0	4	0	0	0	0	0	0	0	0	0	0	0	0	0	0	0	0	0	0	0	0	0	0	0	0	0	91.8	Eukaryota|Rhizaria|Foraminifera|Textulariida|Textulariacea|Textulariidae|Textularia|Textularia+sp.|Textularia|Textularia+sp.	Z69610.1.1034_U,Z69610.1.1034_U	Eukaryota	Rhizaria	Foraminifera	Textulariida	Textulariacea	Textulariidae	Textularia	Textularia+sp.	Textularia	Textularia+sp.	Yes
558	90af74f541fe1e3acfaf53906c9afa3d17974769	4	2	0	0	0	0	0	0	0	0	0	0	0	0	0	0	0	0	0	0	1	0	0	0	0	0	0	0	0	3	0	0	0	0	75.9	Eukaryota|Rhizaria|Foraminifera|Rotaliida|Globigerinacea|Globorotaliidae|Neogloboquadrina|Neogloboquadrina+pachyderma|Neogloboquadrina|Neogloboquadrina+pachyderma	AF250119.1.1113_U	Eukaryota	Rhizaria	Foraminifera	Rotaliida	Globigerinacea	Globorotaliidae	Neogloboquadrina	Neogloboquadrina+pachyderma	Neogloboquadrina	Neogloboquadrina+pachyderma	Yes
559	920808955853ddb369cf5e6275810cbb183996da	4	1	0	4	0	0	0	0	0	0	0	0	0	0	0	0	0	0	0	0	0	0	0	0	0	0	0	0	0	0	0	0	0	0	97.7	Eukaryota|Rhizaria|Foraminifera|Rotaliida|Globigerinacea|Globigerinidae|Rotaliina|Rotaliina+sp.|Rotaliina|Rotaliina+sp.	FJ643377.1.977_U	Eukaryota	Rhizaria	Foraminifera	Rotaliida	Globigerinacea	Globigerinidae	Rotaliina	Rotaliina+sp.	Rotaliina	Rotaliina+sp.	Yes
560	9c497486fb2b6a215b8f19256fc5ef599361bc88	4	1	0	0	0	0	0	0	4	0	0	0	0	0	0	0	0	0	0	0	0	0	0	0	0	0	0	0	0	0	0	0	0	0	74.4	Eukaryota|Rhizaria|Foraminifera|Rotaliida|Globigerinacea|Globigerinidae|Globigerinita|Globigerinita+uvula|Globigerinita|Globigerinita+uvula	FJ643300.1.997_U	Eukaryota	Rhizaria	Foraminifera	Rotaliida	Globigerinacea	Globigerinidae	Globigerinita	Globigerinita+uvula	Globigerinita	Globigerinita+uvula	Yes
561	9e19d89a61698b418179ce763715a43194cbe920	4	4	0	0	0	0	0	0	1	0	1	0	0	0	0	0	0	0	0	0	0	0	0	0	0	0	0	0	0	0	1	1	0	0	93.1	Eukaryota|Rhizaria|Foraminifera|Rotaliida|Chilostomellacea|Chilostomellidae|Chilostomella|*|Chilostomella|*	AY359160.1.987_U,DQ238293.1.949_U,DQ238291.1.931_U,AY359156.1.994_U,DQ238289.1.928_U,AY359144.1.992_U,AY210772.1.994_U,DQ238292.1.880_U,DQ238288.1.948_U,AY359158.1.995_U,AM231589.1.906_U,DQ238290.1.928_U	Eukaryota	Rhizaria	Foraminifera	Rotaliida	Chilostomellacea	Chilostomellidae	Chilostomella	*	Chilostomella	*	Yes
562	a955d33ac107d3c34d54a4f417cbe69b276c6f88	4	1	0	0	0	0	0	0	4	0	0	0	0	0	0	0	0	0	0	0	0	0	0	0	0	0	0	0	0	0	0	0	0	0	84.5	Eukaryota|Rhizaria|Foraminifera|Rotaliida|Globigerinacea|Candeinidae|Candeina|Candeina+nitida|Candeina|Candeina+nitida	AB468837.1.996_U	Eukaryota	Rhizaria	Foraminifera	Rotaliida	Globigerinacea	Candeinidae	Candeina	Candeina+nitida	Candeina	Candeina+nitida	Yes
563	b58cf286ff859a9f314c8a37d3b4922d98576c5c	4	1	0	0	0	0	0	0	0	0	0	4	0	0	0	0	0	0	0	0	0	0	0	0	0	0	0	0	0	0	0	0	0	0	93.8	Eukaryota|Rhizaria|Foraminifera|Rotaliida|Globigerinacea|Globorotaliidae|Neogloboquadrina|Neogloboquadrina+pachyderma|Neogloboquadrina|Neogloboquadrina+pachyderma	EF447102.1.1088_U	Eukaryota	Rhizaria	Foraminifera	Rotaliida	Globigerinacea	Globorotaliidae	Neogloboquadrina	Neogloboquadrina+pachyderma	Neogloboquadrina	Neogloboquadrina+pachyderma	Yes
564	c65521dd95a74fad72fd00a3354986863d20b687	4	4	0	0	1	0	0	0	0	0	0	0	0	0	0	0	0	0	0	0	1	0	0	0	0	0	0	0	0	0	1	1	0	0	92.8	Eukaryota|Rhizaria|Foraminifera|Rotaliida|Discorbinellacea|Pseudoparrellidae|Epistominella|Epistominella+sp.|Epistominella|Epistominella+sp.	FJ185815.1.1019_U,FJ185819.1.1021_U,FJ185817.1.1020_U,FJ185814.1.1021_U,FJ185814.1.1021_U,FJ185818.1.1020_U	Eukaryota	Rhizaria	Foraminifera	Rotaliida	Discorbinellacea	Pseudoparrellidae	Epistominella	Epistominella+sp.	Epistominella	Epistominella+sp.	Yes
565	ce07852388d10b00b04390cc212f48ebfbdc1b4e	4	1	0	0	0	0	0	0	0	0	0	0	0	0	0	0	0	0	0	0	0	4	0	0	0	0	0	0	0	0	0	0	0	0	97	Eukaryota|Rhizaria|Foraminifera|Rotaliida|Globigerinacea|Globigerinidae|Globigerinita|Globigerinita+glutinata|Globigerinita|Globigerinita+glutinata	JQ799900.1.971_U	Eukaryota	Rhizaria	Foraminifera	Rotaliida	Globigerinacea	Globigerinidae	Globigerinita	Globigerinita+glutinata	Globigerinita	Globigerinita+glutinata	Yes
566	053476faac596944c11c48d3231c1a4567e58cc4	4	1	0	0	0	0	0	0	0	0	0	4	0	0	0	0	0	0	0	0	0	0	0	0	0	0	0	0	0	0	0	0	0	0	94.1	Eukaryota|Rhizaria|Foraminifera|Rotaliida|Globigerinacea|Globorotaliidae|Neogloboquadrina|Neogloboquadrina+pachyderma|Neogloboquadrina|Neogloboquadrina+pachyderma	EF447102.1.1088_U	Eukaryota	Rhizaria	Foraminifera	Rotaliida	Globigerinacea	Globorotaliidae	Neogloboquadrina	Neogloboquadrina+pachyderma	Neogloboquadrina	Neogloboquadrina+pachyderma	Yes
567	055fdf3d6bcc7e3dd360fb7e74595d3754f1d4be	4	1	0	0	0	0	0	0	4	0	0	0	0	0	0	0	0	0	0	0	0	0	0	0	0	0	0	0	0	0	0	0	0	0	92.8	Eukaryota|Rhizaria|Foraminifera|Rotaliida|Globigerinacea|Globigerinidae|Globigerinita|Globigerinita+glutinata|Globigerinita|Globigerinita+glutinata	FJ643296.1.938_U,FJ643283.1.947_U,FJ643282.1.940_U,AY453136.1.1005_U,FJ643277.1.913_U,Z83974.1.995_U,FJ643297.1.938_U	Eukaryota	Rhizaria	Foraminifera	Rotaliida	Globigerinacea	Globigerinidae	Globigerinita	Globigerinita+glutinata	Globigerinita	Globigerinita+glutinata	Yes
568	0c523b3369fb5b6448fcac07a0654c141296949b	4	3	0	0	0	0	0	0	0	0	0	0	0	0	0	0	0	0	0	0	1	1	0	0	0	0	0	0	0	0	0	2	0	0	80.3	Eukaryota|Rhizaria|Foraminifera|Rotaliida|Nonionacea|Alabaminidae|Oridorsalis|Oridorsalis+umbonatus|Oridorsalis|Oridorsalis+umbonatus	EF534075.1.3373_U	Eukaryota	Rhizaria	Foraminifera	Rotaliida	Nonionacea	Alabaminidae	Oridorsalis	Oridorsalis+umbonatus	Oridorsalis	Oridorsalis+umbonatus	Yes
569	1ba97607382b712dfdd7697d1bf2e8d713bfe83e	4	1	0	0	4	0	0	0	0	0	0	0	0	0	0	0	0	0	0	0	0	0	0	0	0	0	0	0	0	0	0	0	0	0	96	Eukaryota|Rhizaria|Foraminifera|Rotaliida|Cassidulinacea|Cassidulinidae|Globocassidulina|Globocassidulina+sp.|Globocassidulina|Globocassidulina+sp.	FJ705913.1.2033_U	Eukaryota	Rhizaria	Foraminifera	Rotaliida	Cassidulinacea	Cassidulinidae	Globocassidulina	Globocassidulina+sp.	Globocassidulina	Globocassidulina+sp.	Yes
570	2ff8cf354e67e4ffdc422562b97f6f21ba698984	4	1	0	0	0	0	0	0	4	0	0	0	0	0	0	0	0	0	0	0	0	0	0	0	0	0	0	0	0	0	0	0	0	0	78.3	Eukaryota|Rhizaria|Foraminifera|Rotaliida|Rotaliida_X|Rotaliida_XX|Rotaliida_XXX|Rotaliida_XXX+sp.|environmental_samples|uncultured+foraminiferan	JN003670.1.955_U	Eukaryota	Rhizaria	Foraminifera	Rotaliida	Rotaliida_X	Rotaliida_XX	Rotaliida_XXX	Rotaliida_XXX+sp.	environmental_samples	uncultured+foraminiferan	Yes
571	3e6f1c8da1d9e412a564b9b1dccc047cb50b951c	4	1	0	0	0	0	0	0	0	0	0	0	0	0	0	0	0	0	0	0	0	0	0	0	0	0	0	0	0	0	4	0	0	0	82.7	Eukaryota|Rhizaria|Foraminifera|Rotaliida|Globigerinacea|Globigerinidae|Globigerinita|Globigerinita+glutinata|Globigerinita|Globigerinita+glutinata	FJ643294.1.932_U	Eukaryota	Rhizaria	Foraminifera	Rotaliida	Globigerinacea	Globigerinidae	Globigerinita	Globigerinita+glutinata	Globigerinita	Globigerinita+glutinata	Yes
572	619514471a9d9019ef7acf2b03de9ef3c364e39a	4	2	0	0	0	0	0	0	0	0	0	0	0	0	0	0	0	2	0	0	0	0	0	0	0	0	0	0	0	0	0	0	0	2	98.3	Eukaryota|Rhizaria|Foraminifera|Rotaliida|Globigerinacea|Globigerinidae|Globigerinita|Globigerinita+uvula|Globigerinita|Globigerinita+uvula	AF387173.1.1022_U	Eukaryota	Rhizaria	Foraminifera	Rotaliida	Globigerinacea	Globigerinidae	Globigerinita	Globigerinita+uvula	Globigerinita	Globigerinita+uvula	Yes
573	74bf005dd41d846bfc5af6e873cae50e0bee193f	4	1	0	0	0	0	0	0	4	0	0	0	0	0	0	0	0	0	0	0	0	0	0	0	0	0	0	0	0	0	0	0	0	0	93.4	Eukaryota|Rhizaria|Foraminifera|Rotaliida|Nonionacea|Anomalinidae|Cibicidoides|Cibicidoides+variabilis|Cibicidoides|Cibicidoides+variabilis	GU113127.1.911_U,GU113127.1.911_U	Eukaryota	Rhizaria	Foraminifera	Rotaliida	Nonionacea	Anomalinidae	Cibicidoides	Cibicidoides+variabilis	Cibicidoides	Cibicidoides+variabilis	Yes
574	7b8126faeb8d611ee7c64c08cad131ad3943095e	4	2	0	0	0	0	0	3	1	0	0	0	0	0	0	0	0	0	0	0	0	0	0	0	0	0	0	0	0	0	0	0	0	0	82.1	Eukaryota|Opisthokonta|Metazoa|Arthropoda|Hexapoda|Insecta|Unclassified_Lepismatidae|Lepismatidae+sp.|Unclassified_Lepismatidae|Lepismatidae+sp.	JQ309928.1.1774_U	Eukaryota	Opisthokonta	Metazoa	Arthropoda	Hexapoda	Insecta	Unclassified_Lepismatidae	Lepismatidae+sp.	Unclassified_Lepismatidae	Lepismatidae+sp.	No
575	855a77ac8314ce9183c542a275453f7fd4bca78a	4	1	0	0	0	0	0	0	0	0	0	0	0	0	0	0	0	0	0	0	4	0	0	0	0	0	0	0	0	0	0	0	0	0	76.6	Eukaryota|Rhizaria|Foraminifera|Rotaliida|Globigerinacea|Candeinidae|Candeina|Candeina+nitida|Candeina|Candeina+nitida	AB468834.1.1008_U,AB263435.1.1020_U	Eukaryota	Rhizaria	Foraminifera	Rotaliida	Globigerinacea	Candeinidae	Candeina	Candeina+nitida	Candeina	Candeina+nitida	Yes
576	85ac875c05242465a04622a7db83302d002faefe	4	3	0	0	0	1	0	0	0	0	0	0	0	0	0	0	0	0	0	1	0	0	0	0	2	0	0	0	0	0	0	0	0	0	100	Eukaryota|Rhizaria|Foraminifera|Rotaliida|Globigerinacea|Globigerinidae|Globigerinoides|Globigerinoides+ruber|Globigerinoides|Globigerinoides+ruber	Z69599.1.1005_U,Z83965.1.1003_U	Eukaryota	Rhizaria	Foraminifera	Rotaliida	Globigerinacea	Globigerinidae	Globigerinoides	Globigerinoides+ruber	Globigerinoides	Globigerinoides+ruber	Yes
577	8fb0bf67716a0da4f71d218733f112d007c6bd9c	4	2	3	0	0	0	0	1	0	0	0	0	0	0	0	0	0	0	0	0	0	0	0	0	0	0	0	0	0	0	0	0	0	0	99	Eukaryota|Rhizaria|Foraminifera|Rotaliida|Globigerinacea|Globigerinidae|Globigerina|Globigerina+sp.|Globigerina|Globigerina+sp.	DQ407269.1.970_U	Eukaryota	Rhizaria	Foraminifera	Rotaliida	Globigerinacea	Globigerinidae	Globigerina	Globigerina+sp.	Globigerina	Globigerina+sp.	Yes
578	903a5a9c5fa5cc32e15f5e5967a8b8f8f1d09050	4	3	0	0	0	0	0	0	0	0	0	0	0	0	0	0	0	1	0	0	0	0	0	0	0	0	1	0	0	0	0	0	2	0	74.4	Eukaryota|Archaeplastida|Streptophyta|Embryophyceae|Embryophyceae_X|Embryophyceae_XX|Stephanosphaera|Stephanosphaera+pluvialis|Stephanosphaera|Stephanosphaera+pluvialis	KC589697.1.1711_U	Eukaryota	Archaeplastida	Streptophyta	Embryophyceae	Embryophyceae_X	Embryophyceae_XX	Stephanosphaera	Stephanosphaera+pluvialis	Stephanosphaera	Stephanosphaera+pluvialis	No
579	9d1adbbafc12edb5bf88f817e23c5d42f0e24b73	4	1	0	4	0	0	0	0	0	0	0	0	0	0	0	0	0	0	0	0	0	0	0	0	0	0	0	0	0	0	0	0	0	0	93.2	Eukaryota|Rhizaria|Foraminifera|Rotaliida|Globigerinacea|Globigerinidae|Globigerina|Globigerina+sp.|Globigerina|Globigerina+sp.	DQ407269.1.970_U	Eukaryota	Rhizaria	Foraminifera	Rotaliida	Globigerinacea	Globigerinidae	Globigerina	Globigerina+sp.	Globigerina	Globigerina+sp.	Yes
580	a1990db3d15e14c49d8b897e32716c6620416602	4	2	0	0	0	2	2	0	0	0	0	0	0	0	0	0	0	0	0	0	0	0	0	0	0	0	0	0	0	0	0	0	0	0	81.8	Eukaryota|Rhizaria|Foraminifera|Rotaliida|Globigerinacea|Candeinidae|Candeina|Candeina+nitida|Candeina|Candeina+nitida	AB468837.1.996_U	Eukaryota	Rhizaria	Foraminifera	Rotaliida	Globigerinacea	Candeinidae	Candeina	Candeina+nitida	Candeina	Candeina+nitida	Yes
581	ac4c2b1018b9ce3082a48021a8f2eef277c8dbd1	4	1	0	0	0	0	4	0	0	0	0	0	0	0	0	0	0	0	0	0	0	0	0	0	0	0	0	0	0	0	0	0	0	0	99.3	Eukaryota|Rhizaria|Foraminifera|Rotaliida|Globigerinacea|Globigerinidae|Globigerinita|Globigerinita+uvula|Globigerinita|Globigerinita+uvula	FJ643301.1.995_U,FJ643299.1.985_U,FJ643298.1.994_U,FJ643302.1.995_U	Eukaryota	Rhizaria	Foraminifera	Rotaliida	Globigerinacea	Globigerinidae	Globigerinita	Globigerinita+uvula	Globigerinita	Globigerinita+uvula	Yes
582	b3ffb8ef69f4a946f5f5481e8cd86146890669d4	4	1	0	0	0	0	0	0	4	0	0	0	0	0	0	0	0	0	0	0	0	0	0	0	0	0	0	0	0	0	0	0	0	0	78	Eukaryota|Rhizaria|Foraminifera|Rotaliida|Rotaliida_X|Rotaliida_XX|Rotaliida_XXX|Rotaliida_XXX+sp.|environmental_samples|uncultured+foraminiferan	JN003670.1.955_U	Eukaryota	Rhizaria	Foraminifera	Rotaliida	Rotaliida_X	Rotaliida_XX	Rotaliida_XXX	Rotaliida_XXX+sp.	environmental_samples	uncultured+foraminiferan	Yes
583	c00eb51d9797a105a74ff049c23eb0756c666164	4	1	0	0	0	0	0	0	0	0	4	0	0	0	0	0	0	0	0	0	0	0	0	0	0	0	0	0	0	0	0	0	0	0	84.3	Eukaryota|Rhizaria|Foraminifera|Rotaliida|Globigerinacea|Candeinidae|Candeina|Candeina+nitida|Candeina|Candeina+nitida	AB468837.1.996_U	Eukaryota	Rhizaria	Foraminifera	Rotaliida	Globigerinacea	Candeinidae	Candeina	Candeina+nitida	Candeina	Candeina+nitida	Yes
584	d25ed26d1535c6ea187b202309d5a65c8d03b68e	4	1	0	0	0	0	0	0	4	0	0	0	0	0	0	0	0	0	0	0	0	0	0	0	0	0	0	0	0	0	0	0	0	0	76.3	Eukaryota|Rhizaria|Foraminifera|Rotaliida|Globigerinacea|Globigerinidae|Globigerinita|Globigerinita+uvula|Globigerinita|Globigerinita+uvula	FJ643301.1.995_U,FJ643299.1.985_U,FJ643298.1.994_U,FJ643302.1.995_U	Eukaryota	Rhizaria	Foraminifera	Rotaliida	Globigerinacea	Globigerinidae	Globigerinita	Globigerinita+uvula	Globigerinita	Globigerinita+uvula	Yes
585	d86f6070e2b359e40308684fa6d100e0ebbb6c74	4	1	0	0	0	4	0	0	0	0	0	0	0	0	0	0	0	0	0	0	0	0	0	0	0	0	0	0	0	0	0	0	0	0	90.8	Eukaryota|Rhizaria|Foraminifera|Rotaliida|Buliminacea|Buliminidae|Bulimina|Bulimina+aculeata|Bulimina|Bulimina+aculeata	AY359143.1.1012_U	Eukaryota	Rhizaria	Foraminifera	Rotaliida	Buliminacea	Buliminidae	Bulimina	Bulimina+aculeata	Bulimina	Bulimina+aculeata	Yes
586	dc5036c22ab96dc368b167fcf94d60d0ec637b46	4	1	0	0	0	0	0	0	0	0	0	0	0	0	0	0	4	0	0	0	0	0	0	0	0	0	0	0	0	0	0	0	0	0	91.8	Eukaryota|Rhizaria|Foraminifera|Rotaliida|Buliminacea|Buliminidae|Bulimina|Bulimina+aculeata|Bulimina|Bulimina+aculeata	AY359143.1.1012_U	Eukaryota	Rhizaria	Foraminifera	Rotaliida	Buliminacea	Buliminidae	Bulimina	Bulimina+aculeata	Bulimina	Bulimina+aculeata	Yes
587	dddb8eb6f5c4718d29c6e4f5c9590783046ff5f3	4	1	0	0	0	0	0	0	0	0	4	0	0	0	0	0	0	0	0	0	0	0	0	0	0	0	0	0	0	0	0	0	0	0	74.6	Eukaryota|Rhizaria|Foraminifera|Rotaliida|Globigerinacea|Globigerinidae|Globigerinita|Globigerinita+uvula|Globigerinita|Globigerinita+uvula	FJ643301.1.995_U,FJ643298.1.994_U,FJ643302.1.995_U,FJ643299.1.985_U	Eukaryota	Rhizaria	Foraminifera	Rotaliida	Globigerinacea	Globigerinidae	Globigerinita	Globigerinita+uvula	Globigerinita	Globigerinita+uvula	Yes
588	eef35c4a523212f6167be30c16b923ab2c0f9220	4	1	0	0	4	0	0	0	0	0	0	0	0	0	0	0	0	0	0	0	0	0	0	0	0	0	0	0	0	0	0	0	0	0	61.2	Eukaryota|Rhizaria|Foraminifera|Textulariida|Trochamminacea|Trochamminidae|Eggerelloides|Eggerelloides+scaber|Eggerelloides|Eggerelloides+scaber	FR839725.1.1046_U	Eukaryota	Rhizaria	Foraminifera	Textulariida	Trochamminacea	Trochamminidae	Eggerelloides	Eggerelloides+scaber	Eggerelloides	Eggerelloides+scaber	Yes
589	f05da26318a487ac305bd8ae228b7c1a2deb3f9b	4	2	3	1	0	0	0	0	0	0	0	0	0	0	0	0	0	0	0	0	0	0	0	0	0	0	0	0	0	0	0	0	0	0	96.4	Eukaryota|Rhizaria|Foraminifera|Rotaliida|Globigerinacea|Globorotaliidae|Neogloboquadrina|Neogloboquadrina+dutertrei|Neogloboquadrina|Neogloboquadrina+dutertrei	AB468839.1.1052_U	Eukaryota	Rhizaria	Foraminifera	Rotaliida	Globigerinacea	Globorotaliidae	Neogloboquadrina	Neogloboquadrina+dutertrei	Neogloboquadrina	Neogloboquadrina+dutertrei	Yes
590	00c706f075fd3e89a64c90d6f950590659bbb9b5	4	1	0	0	0	0	0	0	4	0	0	0	0	0	0	0	0	0	0	0	0	0	0	0	0	0	0	0	0	0	0	0	0	0	98.7	Eukaryota|Rhizaria|Foraminifera|Rotaliida|Heterohelicacea|Guembelitriidae|Gallitellia|Gallitellia+vivans|Gallitellia|Gallitellia+vivans	AB364519.1.964_U,AB364518.1.946_U,AB364518.1.946_U	Eukaryota	Rhizaria	Foraminifera	Rotaliida	Heterohelicacea	Guembelitriidae	Gallitellia	Gallitellia+vivans	Gallitellia	Gallitellia+vivans	Yes
591	0dc152658ff414122004828e85c62f652c72a86c	4	1	0	0	0	0	0	0	0	0	0	0	0	0	0	0	0	0	0	0	0	0	0	0	0	0	0	0	4	0	0	0	0	0	73.5	Eukaryota|Opisthokonta|Fungi|Mucoromycota|Mucoromycotina|Mucoromycotina_X|Umbelopsis|Umbelopsis+sp.|uncultured|uncultured+fungus	EU733573.1.1046_U	Eukaryota	Opisthokonta	Fungi	Mucoromycota	Mucoromycotina	Mucoromycotina_X	Umbelopsis	Umbelopsis+sp.	uncultured	uncultured+fungus	No
592	25ce70182c3c371b8270a24fe5f1c978b86583d7	4	1	0	0	0	4	0	0	0	0	0	0	0	0	0	0	0	0	0	0	0	0	0	0	0	0	0	0	0	0	0	0	0	0	91.8	Eukaryota|Rhizaria|Foraminifera|Rotaliida|Discorbinellacea|Pseudoparrellidae|Epistominella|Epistominella+sp.|Epistominella|Epistominella+sp.	FJ185817.1.1020_U,FJ185815.1.1019_U,FJ185819.1.1021_U,FJ185814.1.1021_U,FJ185818.1.1020_U,FJ185814.1.1021_U	Eukaryota	Rhizaria	Foraminifera	Rotaliida	Discorbinellacea	Pseudoparrellidae	Epistominella	Epistominella+sp.	Epistominella	Epistominella+sp.	Yes
593	6bc58a094a2466f5688ff196e21fcdb41e6587b2	4	1	0	0	0	0	0	0	0	0	0	0	0	0	0	0	4	0	0	0	0	0	0	0	0	0	0	0	0	0	0	0	0	0	83.3	Eukaryota|Rhizaria|Foraminifera|Rotaliida|Globigerinacea|Candeinidae|Candeina|Candeina+nitida|Candeina|Candeina+nitida	AB468837.1.996_U,AB468836.1.996_U	Eukaryota	Rhizaria	Foraminifera	Rotaliida	Globigerinacea	Candeinidae	Candeina	Candeina+nitida	Candeina	Candeina+nitida	Yes
594	b42ccf4eee9b52d4a3ab3c336e7f8902a9402f86	4	1	0	0	0	0	0	0	0	0	0	0	0	0	0	0	4	0	0	0	0	0	0	0	0	0	0	0	0	0	0	0	0	0	82.9	Eukaryota|Opisthokonta|Metazoa|Annelida|Annelida_X|Annelida_XX|Austrobdella|Austrobdella+bilobata|Austrobdella|Austrobdella+bilobata	DQ414255.1.1606_U	Eukaryota	Opisthokonta	Metazoa	Annelida	Annelida_X	Annelida_XX	Austrobdella	Austrobdella+bilobata	Austrobdella	Austrobdella+bilobata	No
595	0eb9e6e0529bfaf56c9f31df607193ea49ae1f21	4	2	0	0	0	0	0	0	0	0	0	0	0	0	0	0	0	0	0	0	2	0	0	0	0	0	0	0	0	0	2	0	0	0	78.9	Eukaryota|Rhizaria|Foraminifera|Rotaliida|Globigerinacea|Candeinidae|Candeina|Candeina+nitida|Candeina|Candeina+nitida	AB468834.1.1008_U,AB263435.1.1020_U	Eukaryota	Rhizaria	Foraminifera	Rotaliida	Globigerinacea	Candeinidae	Candeina	Candeina+nitida	Candeina	Candeina+nitida	Yes
596	1a53a430dc43f6dbf19dc5a41406ca77c61cad36	4	1	0	0	0	0	0	0	4	0	0	0	0	0	0	0	0	0	0	0	0	0	0	0	0	0	0	0	0	0	0	0	0	0	90.9	Eukaryota|Rhizaria|Foraminifera|Rotaliida|Bolivinacea|Bolivinidae|Bolivina|Bolivina+variabilis|Bolivina|Bolivina+variabilis	FM999860.1.983_U,AY359131.1.1028_U,AY359132.1.1008_U,AF533836.1.984_U,AY210768.1.1027_U,AY359133.1.1028_U,AY359134.1.1028_U	Eukaryota	Rhizaria	Foraminifera	Rotaliida	Bolivinacea	Bolivinidae	Bolivina	Bolivina+variabilis	Bolivina	Bolivina+variabilis	Yes
597	1b769c6370e56da77de3a739244bdba2dce69d61	4	1	0	0	0	0	4	0	0	0	0	0	0	0	0	0	0	0	0	0	0	0	0	0	0	0	0	0	0	0	0	0	0	0	89.2	Eukaryota|Rhizaria|Foraminifera|Rotaliida|Globigerinacea|Pulleniatinidae|Pulleniatina|Pulleniatina+obliquiloculata|Pulleniatina|Pulleniatina+obliquiloculata	AB636781.1.1073_U	Eukaryota	Rhizaria	Foraminifera	Rotaliida	Globigerinacea	Pulleniatinidae	Pulleniatina	Pulleniatina+obliquiloculata	Pulleniatina	Pulleniatina+obliquiloculata	Yes
598	1fe0b6042125f2dded7ee952fb6f582ad7fab6c9	4	3	0	0	1	1	0	0	0	0	0	0	0	0	0	0	2	0	0	0	0	0	0	0	0	0	0	0	0	0	0	0	0	0	84.9	Eukaryota|Rhizaria|Foraminifera|Rotaliida|Globigerinacea|Globigerinidae|Globigerinita|Globigerinita+glutinata|Globigerinita|Globigerinita+glutinata	FJ643289.1.934_U,FJ643287.1.917_U,FJ643291.1.935_U	Eukaryota	Rhizaria	Foraminifera	Rotaliida	Globigerinacea	Globigerinidae	Globigerinita	Globigerinita+glutinata	Globigerinita	Globigerinita+glutinata	Yes
599	223ef4635962e8b6a4bd46c05ab8d9d92f421152	4	1	0	0	0	4	0	0	0	0	0	0	0	0	0	0	0	0	0	0	0	0	0	0	0	0	0	0	0	0	0	0	0	0	90.6	Eukaryota|Rhizaria|Foraminifera|Rotaliida|Chilostomellacea|Chilostomellidae|Chilostomella|*|Chilostomella|*	AY359160.1.987_U,DQ238293.1.949_U,DQ238291.1.931_U,AY359156.1.994_U,DQ238289.1.928_U,AY359144.1.992_U,AY210772.1.994_U,DQ238292.1.880_U,DQ238288.1.948_U,AY359158.1.995_U,AM231589.1.906_U,DQ238290.1.928_U	Eukaryota	Rhizaria	Foraminifera	Rotaliida	Chilostomellacea	Chilostomellidae	Chilostomella	*	Chilostomella	*	Yes
600	29a09b60a381b914d9924c9fd6f305dec00a6d22	4	1	0	0	0	0	0	0	0	0	0	0	0	0	0	0	0	0	0	0	4	0	0	0	0	0	0	0	0	0	0	0	0	0	93.4	Eukaryota|Rhizaria|Foraminifera|Rotaliida|Rotaliida_X|Rotaliida_XX|Rotaliida_XXX|Rotaliida_XXX+sp.|environmental_samples|uncultured+foraminiferan	JN003670.1.955_U	Eukaryota	Rhizaria	Foraminifera	Rotaliida	Rotaliida_X	Rotaliida_XX	Rotaliida_XXX	Rotaliida_XXX+sp.	environmental_samples	uncultured+foraminiferan	Yes
601	33a28cdea4ab5492d3a45b89a2ea1a6093296058	4	3	0	0	1	2	0	0	1	0	0	0	0	0	0	0	0	0	0	0	0	0	0	0	0	0	0	0	0	0	0	0	0	0	94.1	Eukaryota|Rhizaria|Foraminifera|Rotaliida|Heterohelicacea|Guembelitriidae|Gallitellia|Gallitellia+vivans|Gallitellia|Gallitellia+vivans	AB364519.1.964_U,AB364518.1.946_U,AB364518.1.946_U	Eukaryota	Rhizaria	Foraminifera	Rotaliida	Heterohelicacea	Guembelitriidae	Gallitellia	Gallitellia+vivans	Gallitellia	Gallitellia+vivans	Yes
602	34c0e930f5d92839f0bfff6cfdd8e423d1862632	4	1	4	0	0	0	0	0	0	0	0	0	0	0	0	0	0	0	0	0	0	0	0	0	0	0	0	0	0	0	0	0	0	0	73.2	Eukaryota|Opisthokonta|Metazoa|Nematoda|Chromadorea|Chromadorea_X|Pristionchus|*|Pristionchus|*	FJ040445.1.1669_U,FJ040447.1.1670_U,FJ040446.1.1669_U,FJ040446.1.1669_U	Eukaryota	Opisthokonta	Metazoa	Nematoda	Chromadorea	Chromadorea_X	Pristionchus	*	Pristionchus	*	No
603	4b19b0296c58f86e36a402916622b56b25af1a38	4	2	0	0	3	0	0	0	1	0	0	0	0	0	0	0	0	0	0	0	0	0	0	0	0	0	0	0	0	0	0	0	0	0	72.5	Eukaryota|Rhizaria|Foraminifera|Rotaliida|Rotaliida_X|Elphidiidae|Elphidium|*|Elphidium|*	KF042567.1.881_U,KF042567.1.881_U,KF042540.1.2256_U,KF042568.1.867_U,HM213823.1.2220_U	Eukaryota	Rhizaria	Foraminifera	Rotaliida	Rotaliida_X	Elphidiidae	Elphidium	*	Elphidium	*	Yes
604	4dd854b1cd0bd083d63c07f0406b6b02cfc72019	4	3	0	0	0	0	0	0	0	0	0	0	0	0	0	0	1	0	0	0	1	0	0	0	0	0	0	0	0	0	0	2	0	0	89.6	Eukaryota|Rhizaria|Foraminifera|Rotaliida|Chilostomellacea|Chilostomellidae|Chilostomella|*|Chilostomella|*	AY359160.1.987_U,DQ238293.1.949_U,DQ238291.1.931_U,AY359156.1.994_U,DQ238289.1.928_U,AY359144.1.992_U,AY210772.1.994_U,DQ238292.1.880_U,DQ238288.1.948_U,AY359158.1.995_U,AM231589.1.906_U,DQ238290.1.928_U	Eukaryota	Rhizaria	Foraminifera	Rotaliida	Chilostomellacea	Chilostomellidae	Chilostomella	*	Chilostomella	*	Yes
605	4dfbf2b62f0729c66df63cf3c2ea4d0fa9fcc35a	4	1	0	0	0	0	0	0	0	0	4	0	0	0	0	0	0	0	0	0	0	0	0	0	0	0	0	0	0	0	0	0	0	0	83.3	Eukaryota|Rhizaria|Foraminifera|Rotaliida|Globigerinacea|Globorotaliidae|Neogloboquadrina|Neogloboquadrina+pachyderma|Neogloboquadrina|Neogloboquadrina+pachyderma	AF250119.1.1113_U	Eukaryota	Rhizaria	Foraminifera	Rotaliida	Globigerinacea	Globorotaliidae	Neogloboquadrina	Neogloboquadrina+pachyderma	Neogloboquadrina	Neogloboquadrina+pachyderma	Yes
606	525c4e1070c218e40f90c203beb13f649a597b7a	4	1	0	0	0	0	0	0	0	0	0	0	0	0	0	0	0	0	0	0	0	4	0	0	0	0	0	0	0	0	0	0	0	0	96	Eukaryota|Rhizaria|Foraminifera|Rotaliida|Globigerinacea|Globigerinidae|Globigerinita|Globigerinita+glutinata|Globigerinita|Globigerinita+glutinata	FJ643296.1.938_U,FJ643283.1.947_U,FJ643282.1.940_U,AY453136.1.1005_U,FJ643277.1.913_U,Z83974.1.995_U,FJ643297.1.938_U	Eukaryota	Rhizaria	Foraminifera	Rotaliida	Globigerinacea	Globigerinidae	Globigerinita	Globigerinita+glutinata	Globigerinita	Globigerinita+glutinata	Yes
607	5409550ddffdbeb481937a14b0470e801e84f638	4	1	4	0	0	0	0	0	0	0	0	0	0	0	0	0	0	0	0	0	0	0	0	0	0	0	0	0	0	0	0	0	0	0	94.4	Eukaryota|Rhizaria|Foraminifera|Rotaliida|Globigerinacea|Globigerinidae|Globigerinella|Globigerinella+siphonifera|Globigerinella|Globigerinella+siphonifera	U80788.1.1003_U	Eukaryota	Rhizaria	Foraminifera	Rotaliida	Globigerinacea	Globigerinidae	Globigerinella	Globigerinella+siphonifera	Globigerinella	Globigerinella+siphonifera	Yes
608	5d883d64f9066d5ef1ad533ea1311c8fd392b86d	4	1	0	0	4	0	0	0	0	0	0	0	0	0	0	0	0	0	0	0	0	0	0	0	0	0	0	0	0	0	0	0	0	0	98.7	Eukaryota|Rhizaria|Foraminifera|Rotaliida|Heterohelicacea|Guembelitriidae|Gallitellia|Gallitellia+vivans|Gallitellia|Gallitellia+vivans	AB364519.1.964_U,AB364518.1.946_U,AB364518.1.946_U	Eukaryota	Rhizaria	Foraminifera	Rotaliida	Heterohelicacea	Guembelitriidae	Gallitellia	Gallitellia+vivans	Gallitellia	Gallitellia+vivans	Yes
609	61f8a6d7af8952f237648c3edd53572e53f4ca57	4	3	0	0	0	0	0	0	0	0	1	0	0	0	0	0	0	0	0	0	0	0	0	0	0	0	0	0	0	0	0	2	0	1	97	Eukaryota|Rhizaria|Foraminifera|Rotaliida|Globigerinacea|Globigerinidae|Globigerinita|Globigerinita+uvula|Globigerinita|Globigerinita+uvula	AF387173.1.1022_U	Eukaryota	Rhizaria	Foraminifera	Rotaliida	Globigerinacea	Globigerinidae	Globigerinita	Globigerinita+uvula	Globigerinita	Globigerinita+uvula	Yes
610	672ae8284e78134c43b7d38d559b7a3e80ae1cc0	4	2	0	0	1	0	0	0	0	0	0	0	0	0	0	0	3	0	0	0	0	0	0	0	0	0	0	0	0	0	0	0	0	0	83.5	Eukaryota|Rhizaria|Foraminifera|Rotaliida|Globigerinacea|Candeinidae|Candeina|Candeina+nitida|Candeina|Candeina+nitida	AB468837.1.996_U	Eukaryota	Rhizaria	Foraminifera	Rotaliida	Globigerinacea	Candeinidae	Candeina	Candeina+nitida	Candeina	Candeina+nitida	Yes
611	6e7746a6964f533d5dabdc65c15fda391d95260e	4	1	0	0	0	0	0	0	0	0	0	0	0	0	0	0	0	0	0	0	0	0	0	0	0	0	0	0	4	0	0	0	0	0	70	Eukaryota|Stramenopiles|Ochrophyta|Bacillariophyta|Bacillariophyta_X|Raphidpennate|Raphidpennate_X|Raphidpennate_X+sp.|uncultured|uncultured+marine	GU385694.1.1683_U	Eukaryota	Stramenopiles	Ochrophyta	Bacillariophyta	Bacillariophyta_X	Raphidpennate	Raphidpennate_X	Raphidpennate_X+sp.	uncultured	uncultured+marine	No
612	7390c03b3a6d72920b4e38cae2f66ef6ac8fb3e8	4	2	0	0	0	0	0	0	0	0	0	0	0	0	0	0	2	0	2	0	0	0	0	0	0	0	0	0	0	0	0	0	0	0	87.2	Eukaryota|Rhizaria|Foraminifera|Rotaliida|Chilostomellacea|Chilostomellidae|Chilostomella|*|Chilostomella|*	AY359160.1.987_U,DQ238293.1.949_U,DQ238291.1.931_U,AY359156.1.994_U,DQ238289.1.928_U,AY359144.1.992_U,AY210772.1.994_U,DQ238292.1.880_U,DQ238288.1.948_U,AY359158.1.995_U,AM231589.1.906_U,DQ238290.1.928_U	Eukaryota	Rhizaria	Foraminifera	Rotaliida	Chilostomellacea	Chilostomellidae	Chilostomella	*	Chilostomella	*	Yes
613	7e5075a1f0453fd224bffe703e77fed478796a57	4	1	0	4	0	0	0	0	0	0	0	0	0	0	0	0	0	0	0	0	0	0	0	0	0	0	0	0	0	0	0	0	0	0	93.1	Eukaryota|Rhizaria|Foraminifera|Rotaliida|Chilostomellacea|Chilostomellidae|Chilostomella|*|Chilostomella|*	AY359160.1.987_U,DQ238293.1.949_U,DQ238291.1.931_U,AY359156.1.994_U,DQ238289.1.928_U,AY359144.1.992_U,AY210772.1.994_U,DQ238292.1.880_U,DQ238288.1.948_U,AY359158.1.995_U,AM231589.1.906_U,DQ238290.1.928_U	Eukaryota	Rhizaria	Foraminifera	Rotaliida	Chilostomellacea	Chilostomellidae	Chilostomella	*	Chilostomella	*	Yes
614	84009c7414f91153c6e0ac5bb1621a01b9b3cc44	4	3	0	0	0	1	0	0	0	0	0	0	0	0	0	0	0	0	0	0	0	0	0	0	2	1	0	0	0	0	0	0	0	0	83.3	Eukaryota|Rhizaria|Foraminifera|Rotaliida|Discorbinellacea|Pseudoparrellidae|Epistominella|Epistominella+sp.|Epistominella|Epistominella+sp.	AY934749.1.995_U	Eukaryota	Rhizaria	Foraminifera	Rotaliida	Discorbinellacea	Pseudoparrellidae	Epistominella	Epistominella+sp.	Epistominella	Epistominella+sp.	Yes
615	8e4406e82e6e58c1df102c1034448ff0137ce3a3	4	2	0	0	0	0	0	0	0	0	0	0	0	0	0	0	0	0	0	0	3	1	0	0	0	0	0	0	0	0	0	0	0	0	80.8	Eukaryota|Rhizaria|Foraminifera|Rotaliida|Globigerinacea|Candeinidae|Candeina|Candeina+nitida|Candeina|Candeina+nitida	AB468834.1.1008_U,AB263435.1.1020_U	Eukaryota	Rhizaria	Foraminifera	Rotaliida	Globigerinacea	Candeinidae	Candeina	Candeina+nitida	Candeina	Candeina+nitida	Yes
616	90952727f964b3ddc8d808564f3a8ebd91aa5ce2	4	3	0	0	0	0	0	0	0	0	0	0	0	0	0	0	0	0	0	1	0	0	0	1	0	0	0	0	2	0	0	0	0	0	73.3	Eukaryota|Opisthokonta|Metazoa|Nematoda|Chromadorea|Chromadorea_X|Meloidogyne|*|Meloidogyne|*	AY942631.1.1653_U,KF201168.1.1586_U	Eukaryota	Opisthokonta	Metazoa	Nematoda	Chromadorea	Chromadorea_X	Meloidogyne	*	Meloidogyne	*	No
617	9585150512830d7bec9097d6b6f33a6b8ef5f7e3	4	1	0	0	0	0	0	0	0	0	4	0	0	0	0	0	0	0	0	0	0	0	0	0	0	0	0	0	0	0	0	0	0	0	82.2	Eukaryota|Rhizaria|Foraminifera|Rotaliida|Globigerinacea|Globorotaliidae|Neogloboquadrina|Neogloboquadrina+pachyderma|Neogloboquadrina|Neogloboquadrina+pachyderma	AF250119.1.1113_U	Eukaryota	Rhizaria	Foraminifera	Rotaliida	Globigerinacea	Globorotaliidae	Neogloboquadrina	Neogloboquadrina+pachyderma	Neogloboquadrina	Neogloboquadrina+pachyderma	Yes
618	a900d983d09edc2eca0714b9c25d26344f07b877	4	1	0	0	0	0	0	0	0	0	0	0	0	0	0	0	0	4	0	0	0	0	0	0	0	0	0	0	0	0	0	0	0	0	85.8	Eukaryota|Archaeplastida|Streptophyta|*|*|*|*|*|*|*	AB512224.1.1068_U,AY877382.1.1795_U	Eukaryota	Archaeplastida	Streptophyta	*	*	*	*	*	*	*	No
619	aaeed6d60b685dc17ef6adadbd47c2e15ed40889	4	2	0	0	0	0	0	0	0	0	0	0	0	0	0	0	0	0	0	0	0	0	0	0	0	1	0	3	0	0	0	0	0	0	90.8	Eukaryota|Rhizaria|Foraminifera|Rotaliida|Buliminacea|Buliminidae|Bulimina|Bulimina+aculeata|Bulimina|Bulimina+aculeata	AY488866.1.1014_U,AY488867.1.1015_U	Eukaryota	Rhizaria	Foraminifera	Rotaliida	Buliminacea	Buliminidae	Bulimina	Bulimina+aculeata	Bulimina	Bulimina+aculeata	Yes
620	b713740f952935a335a6fe00433025553638e6dd	4	1	0	0	0	0	0	0	0	0	0	0	0	0	0	0	0	0	0	0	0	0	0	0	0	0	0	0	0	0	0	4	0	0	97	Eukaryota|Rhizaria|Foraminifera|Rotaliida|Globigerinacea|Globigerinidae|Globigerinita|Globigerinita+uvula|Globigerinita|Globigerinita+uvula	AF387173.1.1022_U	Eukaryota	Rhizaria	Foraminifera	Rotaliida	Globigerinacea	Globigerinidae	Globigerinita	Globigerinita+uvula	Globigerinita	Globigerinita+uvula	Yes
621	f98b86681f62aa16cc861eb80f081dc20536ec4e	4	2	0	0	0	0	0	0	0	0	0	0	0	0	0	0	0	0	0	3	0	0	0	0	0	0	0	0	1	0	0	0	0	0	96.7	Eukaryota|Rhizaria|Foraminifera|Rotaliida|Globigerinacea|Globorotaliidae|Globorotalia|Globorotalia+truncatulinoides|Globorotalia|Globorotalia+truncatulinoides	AJ272474.1.1111_U	Eukaryota	Rhizaria	Foraminifera	Rotaliida	Globigerinacea	Globorotaliidae	Globorotalia	Globorotalia+truncatulinoides	Globorotalia	Globorotalia+truncatulinoides	Yes
622	06b07fae64ca981efd6ac6df70f75e8c8c860b5a	4	1	0	0	0	0	0	4	0	0	0	0	0	0	0	0	0	0	0	0	0	0	0	0	0	0	0	0	0	0	0	0	0	0	78.6	Eukaryota|Rhizaria|Foraminifera|Rotaliida|Rotaliida_X|Rotaliida_XX|Rotaliida_XXX|Rotaliida_XXX+sp.|environmental_samples|uncultured+foraminiferan	JN003670.1.955_U	Eukaryota	Rhizaria	Foraminifera	Rotaliida	Rotaliida_X	Rotaliida_XX	Rotaliida_XXX	Rotaliida_XXX+sp.	environmental_samples	uncultured+foraminiferan	Yes
623	08901c3b1cec4c7dbe18e2b31f4c42b972cf63ef	4	2	0	0	0	0	0	0	0	0	0	0	0	0	0	0	2	2	0	0	0	0	0	0	0	0	0	0	0	0	0	0	0	0	95.1	Eukaryota|Rhizaria|Foraminifera|Rotaliida|Globigerinacea|Globigerinidae|Globigerinita|Globigerinita+uvula|Globigerinita|Globigerinita+uvula	AF387173.1.1022_U	Eukaryota	Rhizaria	Foraminifera	Rotaliida	Globigerinacea	Globigerinidae	Globigerinita	Globigerinita+uvula	Globigerinita	Globigerinita+uvula	Yes
624	0a746c52233b6e565f661c0491bdb71bacd21f0f	4	2	0	0	0	3	0	0	1	0	0	0	0	0	0	0	0	0	0	0	0	0	0	0	0	0	0	0	0	0	0	0	0	0	79.1	Eukaryota|Rhizaria|Foraminifera|Rotaliida|Rotaliida_X|Rotaliida_XX|Rotaliida_XXX|Rotaliida_XXX+sp.|environmental_samples|uncultured+foraminiferan	JN003670.1.955_U	Eukaryota	Rhizaria	Foraminifera	Rotaliida	Rotaliida_X	Rotaliida_XX	Rotaliida_XXX	Rotaliida_XXX+sp.	environmental_samples	uncultured+foraminiferan	Yes
625	0c28554ff7eed776f671ebb0306d5546af0f292f	4	2	0	0	0	0	1	0	3	0	0	0	0	0	0	0	0	0	0	0	0	0	0	0	0	0	0	0	0	0	0	0	0	0	84	Eukaryota|Rhizaria|Foraminifera|Rotaliida|Globigerinacea|Candeinidae|Candeina|Candeina+nitida|Candeina|Candeina+nitida	AB468837.1.996_U	Eukaryota	Rhizaria	Foraminifera	Rotaliida	Globigerinacea	Candeinidae	Candeina	Candeina+nitida	Candeina	Candeina+nitida	Yes
626	0e8644e55794e45eb9ed6b611cff819647c03189	4	3	0	1	0	0	2	1	0	0	0	0	0	0	0	0	0	0	0	0	0	0	0	0	0	0	0	0	0	0	0	0	0	0	98.7	Eukaryota|Rhizaria|Foraminifera|Rotaliida|Globigerinacea|Pulleniatinidae|Pulleniatina|Pulleniatina+obliquiloculata|Pulleniatina|Pulleniatina+obliquiloculata	AB636906.1.1093_U,AB636702.1.1072_U,AB636692.1.1075_U,AB636782.1.1070_U,AB636767.1.1061_U,AB636702.1.1072_U,AB636778.1.1064_U,AB636687.1.1068_U,AB636828.1.1065_U,AB636694.1.1068_U,AB636764.1.1070_U,AB636905.1.1093_U,JQ799899.1.1026_U	Eukaryota	Rhizaria	Foraminifera	Rotaliida	Globigerinacea	Pulleniatinidae	Pulleniatina	Pulleniatina+obliquiloculata	Pulleniatina	Pulleniatina+obliquiloculata	Yes
627	0f56187278e33d1cc20cce05508e35cd4a2b4312	4	1	0	0	0	0	0	0	4	0	0	0	0	0	0	0	0	0	0	0	0	0	0	0	0	0	0	0	0	0	0	0	0	0	96	Eukaryota|Rhizaria|Foraminifera|Rotaliida|Heterohelicacea|Guembelitriidae|Gallitellia|Gallitellia+vivans|Gallitellia|Gallitellia+vivans	AB364519.1.964_U,AB364518.1.946_U,AB364518.1.946_U	Eukaryota	Rhizaria	Foraminifera	Rotaliida	Heterohelicacea	Guembelitriidae	Gallitellia	Gallitellia+vivans	Gallitellia	Gallitellia+vivans	Yes
628	12cad5f3cccd13927be3f4d6c21bc9646df51462	4	1	0	0	0	0	0	0	0	0	0	0	0	0	0	0	0	0	0	0	0	4	0	0	0	0	0	0	0	0	0	0	0	0	91.1	Eukaryota|Rhizaria|Foraminifera|Rotaliida|Globigerinacea|Globigerinidae|Globigerinita|Globigerinita+glutinata|Globigerinita|Globigerinita+glutinata	FJ643296.1.938_U,FJ643283.1.947_U,FJ643282.1.940_U,AY453136.1.1005_U,FJ643277.1.913_U,Z83974.1.995_U,FJ643297.1.938_U	Eukaryota	Rhizaria	Foraminifera	Rotaliida	Globigerinacea	Globigerinidae	Globigerinita	Globigerinita+glutinata	Globigerinita	Globigerinita+glutinata	Yes
629	143dddff02c544fe57a4a6b98c9ba0ecaaa1066e	4	3	2	0	0	0	0	1	0	0	0	0	0	0	0	0	0	0	0	0	0	0	0	0	0	0	0	0	0	0	0	0	1	0	95.7	Eukaryota|Rhizaria|Foraminifera|Rotaliida|Globigerinacea|Pulleniatinidae|Pulleniatina|Pulleniatina+obliquiloculata|Pulleniatina|Pulleniatina+obliquiloculata	AB636685.1.1068_U,AB636759.1.1068_U,AB636686.1.1068_U	Eukaryota	Rhizaria	Foraminifera	Rotaliida	Globigerinacea	Pulleniatinidae	Pulleniatina	Pulleniatina+obliquiloculata	Pulleniatina	Pulleniatina+obliquiloculata	Yes
630	1ae13e426479515f26d95dc33323a0e49f38ab8f	4	2	0	0	3	0	0	0	0	0	0	0	0	0	0	0	0	0	0	0	0	0	0	0	0	0	0	0	0	0	0	1	0	0	89.9	Eukaryota|Rhizaria|Foraminifera|Rotaliida|Chilostomellacea|Chilostomellidae|Chilostomella|*|Chilostomella|*	AY359160.1.987_U,DQ238293.1.949_U,DQ238291.1.931_U,AY359156.1.994_U,DQ238289.1.928_U,AY359144.1.992_U,AY210772.1.994_U,DQ238292.1.880_U,DQ238288.1.948_U,AY359158.1.995_U,AM231589.1.906_U,DQ238290.1.928_U	Eukaryota	Rhizaria	Foraminifera	Rotaliida	Chilostomellacea	Chilostomellidae	Chilostomella	*	Chilostomella	*	Yes
631	1dc2e21f7ade065560b3dd1d2f515022f35048c7	4	1	0	0	4	0	0	0	0	0	0	0	0	0	0	0	0	0	0	0	0	0	0	0	0	0	0	0	0	0	0	0	0	0	82.8	Eukaryota|Opisthokonta|Metazoa|Nemertea|Nemertea_X|Nemertea_XX|Tubulipora|Tubulipora+flabellaris|Tubulipora|Tubulipora+flabellaris	EU650325.1.1686_U	Eukaryota	Opisthokonta	Metazoa	Nemertea	Nemertea_X	Nemertea_XX	Tubulipora	Tubulipora+flabellaris	Tubulipora	Tubulipora+flabellaris	No
632	2421fe54f08bb0864d19bd9c99a897357983d8aa	4	3	0	0	0	0	0	0	0	0	0	0	0	0	0	0	0	0	0	0	2	0	0	0	0	0	0	0	0	0	0	1	0	1	75.1	Eukaryota|Rhizaria|Foraminifera|Rotaliida|Nonionacea|Alabaminidae|Oridorsalis|Oridorsalis+umbonatus|Oridorsalis|Oridorsalis+umbonatus	EF534075.1.3373_U	Eukaryota	Rhizaria	Foraminifera	Rotaliida	Nonionacea	Alabaminidae	Oridorsalis	Oridorsalis+umbonatus	Oridorsalis	Oridorsalis+umbonatus	Yes
633	24c45d360ab234547a7e6983ac234790eb788e61	4	1	0	0	4	0	0	0	0	0	0	0	0	0	0	0	0	0	0	0	0	0	0	0	0	0	0	0	0	0	0	0	0	0	92.2	Eukaryota|Rhizaria|Foraminifera|Rotaliida|Chilostomellacea|Chilostomellidae|Chilostomella|*|Chilostomella|*	AY359160.1.987_U,DQ238293.1.949_U,DQ238291.1.931_U,AY359156.1.994_U,DQ238289.1.928_U,AY359144.1.992_U,AY210772.1.994_U,DQ238292.1.880_U,DQ238288.1.948_U,AY359158.1.995_U,AM231589.1.906_U,DQ238290.1.928_U	Eukaryota	Rhizaria	Foraminifera	Rotaliida	Chilostomellacea	Chilostomellidae	Chilostomella	*	Chilostomella	*	Yes
634	2579e054533ca79ddb7f3be13d8c5256680f5e71	4	2	1	0	0	0	0	3	0	0	0	0	0	0	0	0	0	0	0	0	0	0	0	0	0	0	0	0	0	0	0	0	0	0	96	Eukaryota|Rhizaria|Foraminifera|Rotaliida|Globigerinacea|Globorotaliidae|Neogloboquadrina|Neogloboquadrina+dutertrei|Neogloboquadrina|Neogloboquadrina+dutertrei	AB468839.1.1052_U,Z83972.1.1053_U,EU199449.1.3412_U	Eukaryota	Rhizaria	Foraminifera	Rotaliida	Globigerinacea	Globorotaliidae	Neogloboquadrina	Neogloboquadrina+dutertrei	Neogloboquadrina	Neogloboquadrina+dutertrei	Yes
635	2d5209a293924c6141951f7e2f8bd7a1357bd877	4	3	2	1	0	1	0	0	0	0	0	0	0	0	0	0	0	0	0	0	0	0	0	0	0	0	0	0	0	0	0	0	0	0	96.7	Eukaryota|Rhizaria|Foraminifera|Rotaliida|Globigerinacea|Globigerinidae|Globigerina|Globigerina+sp.|Globigerina|Globigerina+sp.	DQ407269.1.970_U	Eukaryota	Rhizaria	Foraminifera	Rotaliida	Globigerinacea	Globigerinidae	Globigerina	Globigerina+sp.	Globigerina	Globigerina+sp.	Yes
636	2e76a0e33e58c319120b05627acb03cac3015787	4	1	0	0	0	0	0	0	0	0	0	4	0	0	0	0	0	0	0	0	0	0	0	0	0	0	0	0	0	0	0	0	0	0	94.4	Eukaryota|Rhizaria|Foraminifera|Rotaliida|Globigerinacea|Globorotaliidae|Neogloboquadrina|Neogloboquadrina+pachyderma|Neogloboquadrina|Neogloboquadrina+pachyderma	EF447102.1.1088_U	Eukaryota	Rhizaria	Foraminifera	Rotaliida	Globigerinacea	Globorotaliidae	Neogloboquadrina	Neogloboquadrina+pachyderma	Neogloboquadrina	Neogloboquadrina+pachyderma	Yes
637	365d348720ed83dc6d6e3c3e56485fd040d6f8f0	4	2	0	0	0	0	0	0	0	0	0	0	0	0	0	0	0	0	0	0	2	0	0	0	0	0	0	0	0	0	0	2	0	0	78	Eukaryota|Rhizaria|Foraminifera|Rotaliida|Nonionacea|Alabaminidae|Oridorsalis|Oridorsalis+umbonatus|Oridorsalis|Oridorsalis+umbonatus	EF534075.1.3373_U	Eukaryota	Rhizaria	Foraminifera	Rotaliida	Nonionacea	Alabaminidae	Oridorsalis	Oridorsalis+umbonatus	Oridorsalis	Oridorsalis+umbonatus	Yes
638	3d40d0f2e4cd3ff9e1621cb700c0d565c60be964	4	3	0	0	0	0	0	0	2	0	0	0	0	0	0	0	0	0	0	0	0	1	0	0	0	0	0	0	0	0	1	0	0	0	92.1	Eukaryota|Rhizaria|Foraminifera|Rotaliida|Discorbinellacea|Pseudoparrellidae|Epistominella|Epistominella+sp.|Epistominella|Epistominella+sp.	FJ185817.1.1020_U,FJ185815.1.1019_U,FJ185819.1.1021_U,FJ185814.1.1021_U,FJ185818.1.1020_U,FJ185814.1.1021_U	Eukaryota	Rhizaria	Foraminifera	Rotaliida	Discorbinellacea	Pseudoparrellidae	Epistominella	Epistominella+sp.	Epistominella	Epistominella+sp.	Yes
639	5ec18607b3cc07e76381fac12971472830276ac5	4	1	0	0	0	0	0	0	0	0	0	0	0	0	0	0	0	0	0	0	4	0	0	0	0	0	0	0	0	0	0	0	0	0	79	Eukaryota|Rhizaria|Foraminifera|Rotaliida|Rotaliida_X|Rotaliida_XX|Buliminella|Buliminella+tenuata|Buliminella|Buliminella+tenuata	JQ013744.1.1078_U	Eukaryota	Rhizaria	Foraminifera	Rotaliida	Rotaliida_X	Rotaliida_XX	Buliminella	Buliminella+tenuata	Buliminella	Buliminella+tenuata	Yes
640	6c32efc66825ac2b4f3664ec7d37ff0366b1d06f	4	3	0	0	2	0	0	0	0	0	0	0	0	0	0	0	0	0	0	0	0	0	0	0	0	0	0	0	0	0	1	0	1	0	90.6	Eukaryota|Rhizaria|Foraminifera|Rotaliida|*|*|*|*|*|*	FJ185814.1.1021_U,FJ185815.1.1019_U,FJ185819.1.1021_U,FJ185817.1.1020_U,FJ185814.1.1021_U,FJ185818.1.1020_U,AB234891.1.1022_U	Eukaryota	Rhizaria	Foraminifera	Rotaliida	*	*	*	*	*	*	Yes
641	0965a044b308cbfa8f625eff752a16d2001ff09b	3	2	0	0	0	0	0	0	0	0	0	0	0	0	0	0	2	0	1	0	0	0	0	0	0	0	0	0	0	0	0	0	0	0	91.8	Eukaryota|Rhizaria|Foraminifera|Rotaliida|Chilostomellacea|Chilostomellidae|Chilostomella|*|Chilostomella|*	AY359160.1.987_U,DQ238293.1.949_U,DQ238291.1.931_U,AY359156.1.994_U,DQ238289.1.928_U,AY359144.1.992_U,AY210772.1.994_U,DQ238292.1.880_U,DQ238288.1.948_U,AY359158.1.995_U,AM231589.1.906_U,DQ238290.1.928_U	Eukaryota	Rhizaria	Foraminifera	Rotaliida	Chilostomellacea	Chilostomellidae	Chilostomella	*	Chilostomella	*	Yes
642	0dc2272e55c278740d6c097cec10756d19fee74d	3	1	0	0	0	0	0	0	0	0	0	0	0	0	0	0	0	0	0	0	0	0	0	0	0	0	3	0	0	0	0	0	0	0	96.7	Eukaryota|Rhizaria|Foraminifera|Rotaliida|Rotaliida_X|Rotaliida_XX|Rotaliida_XXX|Rotaliida_XXX+sp.|environmental_samples|uncultured+foraminiferan	JN003670.1.955_U	Eukaryota	Rhizaria	Foraminifera	Rotaliida	Rotaliida_X	Rotaliida_XX	Rotaliida_XXX	Rotaliida_XXX+sp.	environmental_samples	uncultured+foraminiferan	Yes
643	0f47728e2960640c8058bf9c633058e7ce76af72	3	1	0	0	0	0	0	0	0	0	0	0	0	0	0	0	0	0	0	0	3	0	0	0	0	0	0	0	0	0	0	0	0	0	79.9	Eukaryota|Rhizaria|Foraminifera|Rotaliida|Globigerinacea|Globigerinidae|Globigerinita|Globigerinita+glutinata|Globigerinita|Globigerinita+glutinata	FJ643288.1.938_U,FJ643286.1.944_U,FJ643290.1.937_U	Eukaryota	Rhizaria	Foraminifera	Rotaliida	Globigerinacea	Globigerinidae	Globigerinita	Globigerinita+glutinata	Globigerinita	Globigerinita+glutinata	Yes
644	1764588c7e9fd4c6e81fcb4e9534ed6263fd1f8e	3	1	0	0	0	0	0	0	0	0	0	0	0	0	0	0	0	0	0	0	0	3	0	0	0	0	0	0	0	0	0	0	0	0	97.7	Eukaryota|Rhizaria|Foraminifera|Rotaliida|Globigerinacea|Globorotaliidae|Globorotalia|Globorotalia+inflata|Globorotalia|Globorotalia+inflata	FJ643314.1.1006_U,FJ643318.1.1007_U,FJ643315.1.1006_U	Eukaryota	Rhizaria	Foraminifera	Rotaliida	Globigerinacea	Globorotaliidae	Globorotalia	Globorotalia+inflata	Globorotalia	Globorotalia+inflata	Yes
645	1b141c1cfa6abcda91e04dc1d4b4fe6ef74cfe4e	3	1	0	0	0	0	0	0	0	0	0	0	0	0	0	0	0	0	0	0	3	0	0	0	0	0	0	0	0	0	0	0	0	0	97.4	Eukaryota|Rhizaria|Foraminifera|Rotaliida|Globigerinacea|Globigerinidae|Globigerinita|Globigerinita+glutinata|Globigerinita|Globigerinita+glutinata	JQ799900.1.971_U	Eukaryota	Rhizaria	Foraminifera	Rotaliida	Globigerinacea	Globigerinidae	Globigerinita	Globigerinita+glutinata	Globigerinita	Globigerinita+glutinata	Yes
646	2327e31706ab6ae7cd1456a5b9063a35fccb7582	3	3	0	0	0	0	0	0	0	0	0	0	0	0	0	0	0	0	0	0	1	1	0	0	0	0	0	0	0	0	0	1	0	0	78.6	Eukaryota|Rhizaria|Foraminifera|Rotaliida|Rotaliida_X|Rotaliida_XX|Rotaliida_XXX|Rotaliida_XXX+sp.|uncultured|uncultured+foraminiferan	AY818727.1.853_U	Eukaryota	Rhizaria	Foraminifera	Rotaliida	Rotaliida_X	Rotaliida_XX	Rotaliida_XXX	Rotaliida_XXX+sp.	uncultured	uncultured+foraminiferan	Yes
647	2894376c30c9e38a41841170d7690f813d36834c	3	1	0	0	0	0	0	0	0	0	0	0	0	0	0	0	0	3	0	0	0	0	0	0	0	0	0	0	0	0	0	0	0	0	78.9	Eukaryota|Archaeplastida|Streptophyta|Embryophyceae|Embryophyceae_X|Embryophyceae_XX|Stephanosphaera|Stephanosphaera+pluvialis|Stephanosphaera|Stephanosphaera+pluvialis	KC589697.1.1711_U	Eukaryota	Archaeplastida	Streptophyta	Embryophyceae	Embryophyceae_X	Embryophyceae_XX	Stephanosphaera	Stephanosphaera+pluvialis	Stephanosphaera	Stephanosphaera+pluvialis	No
648	29f0ce51a5cca5c93a369b69f1618c1ff8ec8472	3	1	0	0	0	0	3	0	0	0	0	0	0	0	0	0	0	0	0	0	0	0	0	0	0	0	0	0	0	0	0	0	0	0	85.9	Eukaryota|Rhizaria|Foraminifera|Rotaliida|Globigerinacea|Globigerinidae|Globigerinita|Globigerinita+glutinata|Globigerinita|Globigerinita+glutinata	FJ643280.1.943_U,FJ643278.1.943_U,FJ643292.1.947_U,FJ643279.1.916_U,FJ643293.1.947_U,FJ643281.1.943_U,FJ643284.1.941_U,FJ643284.1.941_U	Eukaryota	Rhizaria	Foraminifera	Rotaliida	Globigerinacea	Globigerinidae	Globigerinita	Globigerinita+glutinata	Globigerinita	Globigerinita+glutinata	Yes
649	342b0478cfd86d19ef9d64ec57e450d2b829394d	3	1	0	0	0	0	0	0	3	0	0	0	0	0	0	0	0	0	0	0	0	0	0	0	0	0	0	0	0	0	0	0	0	0	93.8	Eukaryota|Rhizaria|Foraminifera|Rotaliida|Heterohelicacea|Guembelitriidae|Gallitellia|Gallitellia+vivans|Gallitellia|Gallitellia+vivans	AB364519.1.964_U,AB364518.1.946_U,AB364518.1.946_U	Eukaryota	Rhizaria	Foraminifera	Rotaliida	Heterohelicacea	Guembelitriidae	Gallitellia	Gallitellia+vivans	Gallitellia	Gallitellia+vivans	Yes
650	3f1fa0a5e76f873d480252dd27dbe550466532b1	3	1	0	0	0	0	0	0	0	0	0	0	0	0	0	0	0	0	0	0	0	0	0	0	0	3	0	0	0	0	0	0	0	0	94	Eukaryota|Rhizaria|Foraminifera|Rotaliida|Chilostomellacea|Chilostomellidae|Chilostomella|*|Chilostomella|*	AY359160.1.987_U,DQ238293.1.949_U,DQ238291.1.931_U,AY359156.1.994_U,DQ238289.1.928_U,AY359144.1.992_U,AY210772.1.994_U,DQ238292.1.880_U,DQ238288.1.948_U,AY359158.1.995_U,AM231589.1.906_U,DQ238290.1.928_U	Eukaryota	Rhizaria	Foraminifera	Rotaliida	Chilostomellacea	Chilostomellidae	Chilostomella	*	Chilostomella	*	Yes
651	594b403d224f3224bcc66653e3cb153ff4448e71	3	3	0	0	0	0	0	0	1	0	1	0	0	0	0	0	0	0	0	0	1	0	0	0	0	0	0	0	0	0	0	0	0	0	92.8	Eukaryota|Rhizaria|Foraminifera|Rotaliida|Globigerinacea|Globigerinidae|Globigerinita|Globigerinita+glutinata|Globigerinita|Globigerinita+glutinata	FJ643296.1.938_U,FJ643283.1.947_U,FJ643282.1.940_U,AY453136.1.1005_U,FJ643277.1.913_U,Z83974.1.995_U,FJ643297.1.938_U	Eukaryota	Rhizaria	Foraminifera	Rotaliida	Globigerinacea	Globigerinidae	Globigerinita	Globigerinita+glutinata	Globigerinita	Globigerinita+glutinata	Yes
652	5e9170f99e0c4ce626e466de5f55607e93d5afe8	3	2	0	0	0	0	0	0	0	0	0	0	0	0	0	0	0	0	0	0	0	0	0	0	0	0	0	0	0	0	2	1	0	0	93.1	Eukaryota|Rhizaria|Foraminifera|Rotaliida|Nonionacea|Nonionidae|Melonis|Melonis+sp.|uncultured|uncultured+eukaryote	AB234891.1.1022_U	Eukaryota	Rhizaria	Foraminifera	Rotaliida	Nonionacea	Nonionidae	Melonis	Melonis+sp.	uncultured	uncultured+eukaryote	Yes
653	62fcf67a51104dc7223e944b170b6f5ca2ead406	3	1	0	0	0	0	0	0	0	0	0	0	0	0	0	0	0	0	0	0	3	0	0	0	0	0	0	0	0	0	0	0	0	0	72.4	Eukaryota|Opisthokonta|Metazoa|Nematoda|Chromadorea|Chromadorea_X|Meloidogyne|*|Meloidogyne|*	AY593901.1.1693_U,JN241841.1.1566_U,AY593901.1.1693_U,AY942631.1.1653_U,JN241841.1.1566_U,AY593900.1.1693_U,KF201168.1.1586_U	Eukaryota	Opisthokonta	Metazoa	Nematoda	Chromadorea	Chromadorea_X	Meloidogyne	*	Meloidogyne	*	No
654	6a166fb2a1f04d2da1d86b40bf1ffc6679f27519	3	2	0	0	0	0	0	0	0	0	0	0	0	0	0	0	0	0	0	0	0	1	0	0	0	0	0	0	0	0	0	2	0	0	78.4	Eukaryota|Rhizaria|Foraminifera|Rotaliida|Nonionacea|Alabaminidae|Oridorsalis|Oridorsalis+umbonatus|Oridorsalis|Oridorsalis+umbonatus	EF534075.1.3373_U	Eukaryota	Rhizaria	Foraminifera	Rotaliida	Nonionacea	Alabaminidae	Oridorsalis	Oridorsalis+umbonatus	Oridorsalis	Oridorsalis+umbonatus	Yes
655	71044d56772b93ef66f3f065d424767144e01514	3	1	0	0	3	0	0	0	0	0	0	0	0	0	0	0	0	0	0	0	0	0	0	0	0	0	0	0	0	0	0	0	0	0	91.7	Eukaryota|Rhizaria|Foraminifera|Rotaliida|Chilostomellacea|Chilostomellidae|Chilostomella|*|Chilostomella|*	AY359160.1.987_U,DQ238293.1.949_U,DQ238291.1.931_U,AY359156.1.994_U,DQ238289.1.928_U,AY359144.1.992_U,AY210772.1.994_U,DQ238292.1.880_U,DQ238288.1.948_U,AY359158.1.995_U,AM231589.1.906_U,DQ238290.1.928_U	Eukaryota	Rhizaria	Foraminifera	Rotaliida	Chilostomellacea	Chilostomellidae	Chilostomella	*	Chilostomella	*	Yes
656	7ae163282a3ff7080e66f219609a9ddb9f3ad1a4	3	2	0	0	2	0	0	0	1	0	0	0	0	0	0	0	0	0	0	0	0	0	0	0	0	0	0	0	0	0	0	0	0	0	73.6	Eukaryota|Rhizaria|Foraminifera|Rotaliida|Rotaliida_X|Elphidiidae|Elphidium|*|Elphidium|*	KF042567.1.881_U,KF042567.1.881_U,KF042540.1.2256_U,KF042568.1.867_U,HM213823.1.2220_U	Eukaryota	Rhizaria	Foraminifera	Rotaliida	Rotaliida_X	Elphidiidae	Elphidium	*	Elphidium	*	Yes
657	7ce07af74b64c7e62f26cec64920fc97b74fa095	3	1	0	0	0	0	0	0	3	0	0	0	0	0	0	0	0	0	0	0	0	0	0	0	0	0	0	0	0	0	0	0	0	0	83.7	Eukaryota|Rhizaria|Foraminifera|Rotaliida|Globigerinacea|Candeinidae|Candeina|Candeina+nitida|Candeina|Candeina+nitida	AB468837.1.996_U	Eukaryota	Rhizaria	Foraminifera	Rotaliida	Globigerinacea	Candeinidae	Candeina	Candeina+nitida	Candeina	Candeina+nitida	Yes
658	7cf541779927407faa2050f5d731d5efeeefc284	3	1	0	0	0	3	0	0	0	0	0	0	0	0	0	0	0	0	0	0	0	0	0	0	0	0	0	0	0	0	0	0	0	0	97	Eukaryota|Rhizaria|Foraminifera|Rotaliida|Rotaliida_X|Rotaliida_XX|Rotaliida_XXX|Rotaliida_XXX+sp.|environmental_samples|uncultured+foraminiferan	JN003670.1.955_U	Eukaryota	Rhizaria	Foraminifera	Rotaliida	Rotaliida_X	Rotaliida_XX	Rotaliida_XXX	Rotaliida_XXX+sp.	environmental_samples	uncultured+foraminiferan	Yes
659	837c90fb598d67891a160a4b610c3ddcc7931e46	3	2	0	0	0	0	0	0	0	0	0	0	0	0	0	0	0	0	0	0	0	0	0	0	0	0	0	0	0	0	2	0	1	0	91.5	Eukaryota|Rhizaria|Foraminifera|Rotaliida|Discorbinellacea|Pseudoparrellidae|Epistominella|Epistominella+sp.|Epistominella|Epistominella+sp.	AY934749.1.995_U	Eukaryota	Rhizaria	Foraminifera	Rotaliida	Discorbinellacea	Pseudoparrellidae	Epistominella	Epistominella+sp.	Epistominella	Epistominella+sp.	Yes
660	8dbd770ed85fbbfc70f1f3672f58c239ed7dbe3e	3	1	0	0	0	0	0	0	0	0	0	0	0	0	0	0	0	0	0	0	0	0	0	0	0	0	0	0	0	0	0	0	3	0	74.7	Eukaryota|Opisthokonta|Fungi|Fungi_X|Fungi_XX|Fungi_XXX|Fungi_XXXX|Fungi_XXXX+sp.|uncultured|uncultured+fungus	FN557495.1.1170_U	Eukaryota	Opisthokonta	Fungi	Fungi_X	Fungi_XX	Fungi_XXX	Fungi_XXXX	Fungi_XXXX+sp.	uncultured	uncultured+fungus	No
661	91b6309dea135db8c9bc41cbaf60e8230f926129	3	1	0	0	0	0	0	0	0	0	0	0	0	0	0	0	0	0	0	0	0	0	0	0	0	0	0	0	0	3	0	0	0	0	93.4	Eukaryota|Rhizaria|Foraminifera|Rotaliida|Chilostomellacea|Chilostomellidae|Chilostomella|*|Chilostomella|*	AY359160.1.987_U,DQ238293.1.949_U,DQ238291.1.931_U,AY359156.1.994_U,DQ238289.1.928_U,AY359144.1.992_U,AY210772.1.994_U,DQ238292.1.880_U,DQ238288.1.948_U,AY359158.1.995_U,AM231589.1.906_U,DQ238290.1.928_U	Eukaryota	Rhizaria	Foraminifera	Rotaliida	Chilostomellacea	Chilostomellidae	Chilostomella	*	Chilostomella	*	Yes
662	a51a468aeafe6858005b2e0e7b1a08fde29c2d5c	3	2	0	0	0	0	0	0	0	0	0	0	0	0	0	0	0	0	0	0	0	0	0	0	0	0	0	0	2	1	0	0	0	0	72.5	Eukaryota|*|*|*|*|*|*|*|*|*	EF023305.137.1947_U,EF023824.1.1781_U,EF023469.1.1780_U,EF023864.25.1836_U,EF023599.32.1843_U,AY635828.1.1771_U,EF023781.1.1781_U,EF023599.32.1843_U,EF023327.1.1781_U,EF023574.1.1781_U	Eukaryota	*	*	*	*	*	*	*	*	*	No
663	a644dff50be748e43b2c1db89be1e0803f9bac0f	3	1	0	0	0	0	0	0	0	0	0	0	0	0	0	0	0	0	0	0	0	3	0	0	0	0	0	0	0	0	0	0	0	0	97.4	Eukaryota|Rhizaria|Foraminifera|Rotaliida|Globigerinacea|Globigerinidae|Globigerinita|Globigerinita+glutinata|Globigerinita|Globigerinita+glutinata	JQ799900.1.971_U	Eukaryota	Rhizaria	Foraminifera	Rotaliida	Globigerinacea	Globigerinidae	Globigerinita	Globigerinita+glutinata	Globigerinita	Globigerinita+glutinata	Yes
664	b39a89c4c618b752ded72a7280099d61e0f7b511	3	1	0	0	0	0	0	0	3	0	0	0	0	0	0	0	0	0	0	0	0	0	0	0	0	0	0	0	0	0	0	0	0	0	97.7	Eukaryota|Rhizaria|Foraminifera|Rotaliida|Globigerinacea|Globigerinidae|Globigerinita|Globigerinita+glutinata|Globigerinita|Globigerinita+glutinata	FJ643280.1.943_U,FJ643278.1.943_U,FJ643292.1.947_U,FJ643279.1.916_U,FJ643293.1.947_U,FJ643281.1.943_U,FJ643284.1.941_U,FJ643284.1.941_U	Eukaryota	Rhizaria	Foraminifera	Rotaliida	Globigerinacea	Globigerinidae	Globigerinita	Globigerinita+glutinata	Globigerinita	Globigerinita+glutinata	Yes
665	b43338d676b29eabd999f76933844ab79eb9cfe1	3	3	0	0	1	0	0	0	0	0	0	0	0	0	0	0	1	0	0	0	1	0	0	0	0	0	0	0	0	0	0	0	0	0	95.3	Eukaryota|Rhizaria|Foraminifera|Rotaliida|Chilostomellacea|Chilostomellidae|Chilostomella|*|Chilostomella|*	AY359160.1.987_U,DQ238293.1.949_U,DQ238291.1.931_U,AY359156.1.994_U,DQ238289.1.928_U,AY359144.1.992_U,AY210772.1.994_U,DQ238292.1.880_U,DQ238288.1.948_U,AY359158.1.995_U,AM231589.1.906_U,DQ238290.1.928_U	Eukaryota	Rhizaria	Foraminifera	Rotaliida	Chilostomellacea	Chilostomellidae	Chilostomella	*	Chilostomella	*	Yes
666	bc47d7813e31f8430c32e3050ee6ba16c4177bb4	3	1	0	0	0	0	0	0	0	0	0	0	3	0	0	0	0	0	0	0	0	0	0	0	0	0	0	0	0	0	0	0	0	0	72.7	Eukaryota|*|*|*|*|*|*|*|*|*	EF023305.137.1947_U,EF023824.1.1781_U,EF023469.1.1780_U,EF023864.25.1836_U,EF023599.32.1843_U,AY635828.1.1771_U,EF023781.1.1781_U,EF023599.32.1843_U,EF023327.1.1781_U,EF023574.1.1781_U	Eukaryota	*	*	*	*	*	*	*	*	*	No
667	c195c0d267a5474a263fa3cefbb27d53b7e239c0	3	1	0	0	0	0	0	0	0	0	0	0	0	0	0	0	0	0	0	0	0	0	0	0	0	0	0	0	0	0	3	0	0	0	81.8	Eukaryota|Rhizaria|Foraminifera|Rotaliida|Globigerinacea|Globigerinidae|Globigerinita|Globigerinita+glutinata|Globigerinita|Globigerinita+glutinata	FJ643294.1.932_U	Eukaryota	Rhizaria	Foraminifera	Rotaliida	Globigerinacea	Globigerinidae	Globigerinita	Globigerinita+glutinata	Globigerinita	Globigerinita+glutinata	Yes
668	c2d361ec64cf2145bbd12bd2f477c9b4b8dad689	3	1	0	0	0	0	0	0	0	0	0	0	0	0	0	0	0	0	0	0	0	0	0	3	0	0	0	0	0	0	0	0	0	0	83.8	Eukaryota|Opisthokonta|Metazoa|Annelida|Annelida_X|Annelida_XX|Branchellion|Branchellion+ravenelii|Branchellion|Branchellion+ravenelii	DQ414263.1.1692_U	Eukaryota	Opisthokonta	Metazoa	Annelida	Annelida_X	Annelida_XX	Branchellion	Branchellion+ravenelii	Branchellion	Branchellion+ravenelii	No
669	cb030a81f05eb0152947ad0fa9ce23674d281579	3	3	0	0	0	0	0	0	0	0	0	0	0	0	0	0	0	0	0	0	1	0	0	0	0	0	0	1	0	0	0	1	0	0	91.5	Eukaryota|Rhizaria|Foraminifera|Rotaliida|Chilostomellacea|Chilostomellidae|Chilostomella|*|Chilostomella|*	AY359160.1.987_U,DQ238293.1.949_U,DQ238291.1.931_U,AY359156.1.994_U,DQ238289.1.928_U,AY359144.1.992_U,AY210772.1.994_U,DQ238292.1.880_U,DQ238288.1.948_U,AY359158.1.995_U,AM231589.1.906_U,DQ238290.1.928_U	Eukaryota	Rhizaria	Foraminifera	Rotaliida	Chilostomellacea	Chilostomellidae	Chilostomella	*	Chilostomella	*	Yes
670	d71b2ca6cfaf657a466c611861187841742913b4	3	1	0	0	0	0	0	0	0	0	0	0	0	0	0	0	0	0	0	0	0	0	0	0	0	0	0	0	0	0	3	0	0	0	88.3	Eukaryota|Rhizaria|Foraminifera|Rotaliida|Discorbinellacea|Pseudoparrellidae|Epistominella|Epistominella+exigua|Epistominella|Epistominella+exigua	FJ705897.1.3412_U,DQ195557.1.930_U,AM491306.1.983_U,AM491307.1.984_U	Eukaryota	Rhizaria	Foraminifera	Rotaliida	Discorbinellacea	Pseudoparrellidae	Epistominella	Epistominella+exigua	Epistominella	Epistominella+exigua	Yes
671	e0bd563a1c74f4033a03bb2de117c8ec1b01c174	3	3	0	0	0	0	0	0	0	0	0	0	0	1	0	0	0	0	1	0	0	0	0	0	0	0	0	0	0	0	0	0	0	1	82.9	Eukaryota|Alveolata|Ciliophora|Phyllopharyngea|Cyrtophoria|Chilodonellidae|Chilodonellidae_X|Chilodonellidae_X+sp.|uncultured|uncultured+eukaryote	GQ462916.1.821_U	Eukaryota	Alveolata	Ciliophora	Phyllopharyngea	Cyrtophoria	Chilodonellidae	Chilodonellidae_X	Chilodonellidae_X+sp.	uncultured	uncultured+eukaryote	No
672	e71044d4d4be4f78561a939beea246714bdc9f57	3	1	0	0	0	0	0	0	0	0	0	0	0	0	3	0	0	0	0	0	0	0	0	0	0	0	0	0	0	0	0	0	0	0	62.8	Eukaryota|Opisthokonta|Metazoa|Arthropoda|Crustacea|Ostracoda|Polycope|Polycope+japonica|Polycope|Polycope+japonica	AB076657.1.1975_U	Eukaryota	Opisthokonta	Metazoa	Arthropoda	Crustacea	Ostracoda	Polycope	Polycope+japonica	Polycope	Polycope+japonica	No
673	e9d2bf868c14d386f96eff94411e2e788fa1a0d8	3	1	0	0	0	0	3	0	0	0	0	0	0	0	0	0	0	0	0	0	0	0	0	0	0	0	0	0	0	0	0	0	0	0	98.7	Eukaryota|Rhizaria|Foraminifera|Rotaliida|Globigerinacea|Pulleniatinidae|Pulleniatina|Pulleniatina+obliquiloculata|Pulleniatina|Pulleniatina+obliquiloculata	AB636906.1.1093_U,AB636702.1.1072_U,AB636692.1.1075_U,AB636782.1.1070_U,AB636767.1.1061_U,AB636693.1.1070_U,AB636778.1.1064_U,AB636687.1.1068_U,AB636828.1.1065_U,AB636702.1.1072_U,AB636764.1.1070_U,AB636905.1.1093_U,AB636698.1.1070_U,AB636694.1.1068_U,JQ799899.1.1026_U	Eukaryota	Rhizaria	Foraminifera	Rotaliida	Globigerinacea	Pulleniatinidae	Pulleniatina	Pulleniatina+obliquiloculata	Pulleniatina	Pulleniatina+obliquiloculata	Yes
674	eb327a0c2787e687e96195f738ae585199fb195a	3	2	0	0	0	0	0	0	0	0	0	0	0	0	0	0	0	0	0	0	0	0	0	0	0	0	0	0	1	0	0	0	2	0	84.5	Eukaryota|Opisthokonta|Metazoa|Annelida|Annelida_X|Annelida_XX|Stibarobdella|Stibarobdella+macrothela|Stibarobdella|Stibarobdella+macrothela	AF115996.1.1762_U,DQ414296.1.1760_U,DQ414295.1.1690_U	Eukaryota	Opisthokonta	Metazoa	Annelida	Annelida_X	Annelida_XX	Stibarobdella	Stibarobdella+macrothela	Stibarobdella	Stibarobdella+macrothela	No
675	ed99bdbc390b1b7b979b6664ba6320dbb975d333	3	1	0	0	0	0	0	0	0	0	0	0	0	0	0	0	3	0	0	0	0	0	0	0	0	0	0	0	0	0	0	0	0	0	88.1	Eukaryota|Rhizaria|Foraminifera|Rotaliida|Rotaliida_X|Rotaliida_XX|Rotaliida_XXX|Rotaliida_XXX+sp.|environmental_samples|uncultured+foraminiferan	JN003670.1.955_U	Eukaryota	Rhizaria	Foraminifera	Rotaliida	Rotaliida_X	Rotaliida_XX	Rotaliida_XXX	Rotaliida_XXX+sp.	environmental_samples	uncultured+foraminiferan	Yes
676	ee4bf75fafc0d11e0bf42aa5ed5907c39fd138df	3	1	0	0	0	0	0	0	0	0	0	0	0	0	3	0	0	0	0	0	0	0	0	0	0	0	0	0	0	0	0	0	0	0	72	Eukaryota|*|*|*|*|*|*|*|uncultured|*	FN557495.1.1170_U,AJ130860.1.1539_U	Eukaryota	*	*	*	*	*	*	*	uncultured	*	No
677	f2ee6fae2cf41334cc367b561976560842aecc69	3	1	0	0	0	0	0	3	0	0	0	0	0	0	0	0	0	0	0	0	0	0	0	0	0	0	0	0	0	0	0	0	0	0	73.5	Eukaryota|Opisthokonta|Fungi|Mucoromycota|Mucoromycotina|Mucoromycotina_X|Umbelopsis|*|Umbelopsis|*	AF157166.1.1745_U,JF895927.1.1477_U,HM161751.1.1812_U	Eukaryota	Opisthokonta	Fungi	Mucoromycota	Mucoromycotina	Mucoromycotina_X	Umbelopsis	*	Umbelopsis	*	No
678	f57a87fd12f4dd6856e257b0743f5956d1c9d0f2	3	1	0	0	0	3	0	0	0	0	0	0	0	0	0	0	0	0	0	0	0	0	0	0	0	0	0	0	0	0	0	0	0	0	93.4	Eukaryota|Rhizaria|Foraminifera|Rotaliida|Chilostomellacea|Chilostomellidae|Chilostomella|*|Chilostomella|*	DQ238309.1.847_U,DQ238306.1.930_U,DQ238302.1.951_U,AY641478.1.995_U,DQ238307.1.937_U,DQ238301.1.934_U,DQ238294.1.951_U,DQ238299.1.951_U,DQ238296.1.930_U,DQ238297.1.951_U,AF533841.1.951_U,DQ238295.1.951_U,DQ238303.1.951_U,DQ238308.1.951_U,AF533839.1.950_U,DQ238305.1.931_U,DQ238303.1.951_U,FJ705904.1.3388_U,DQ238298.1.930_U,DQ238304.1.951_U,DQ238300.1.951_U	Eukaryota	Rhizaria	Foraminifera	Rotaliida	Chilostomellacea	Chilostomellidae	Chilostomella	*	Chilostomella	*	Yes
679	f5ec01955b4a4ae8f7a16277ccc964538d7b94c8	3	2	0	2	0	0	0	0	0	0	0	0	0	0	0	0	0	0	0	0	0	0	0	0	0	0	0	0	0	0	0	0	1	0	91.5	Eukaryota|Rhizaria|Foraminifera|Rotaliida|Chilostomellacea|Chilostomellidae|Chilostomella|*|Chilostomella|*	AY359160.1.987_U,DQ238293.1.949_U,DQ238291.1.931_U,AY359156.1.994_U,DQ238289.1.928_U,AY359144.1.992_U,AY210772.1.994_U,DQ238292.1.880_U,DQ238288.1.948_U,AY359158.1.995_U,AM231589.1.906_U,DQ238290.1.928_U	Eukaryota	Rhizaria	Foraminifera	Rotaliida	Chilostomellacea	Chilostomellidae	Chilostomella	*	Chilostomella	*	Yes
680	f791bc14d406e10144b4b0372727b1264e56d49b	3	1	0	0	0	3	0	0	0	0	0	0	0	0	0	0	0	0	0	0	0	0	0	0	0	0	0	0	0	0	0	0	0	0	91.9	Eukaryota|Rhizaria|Foraminifera|Rotaliida|Chilostomellacea|Chilostomellidae|Chilostomella|*|Chilostomella|*	AY359160.1.987_U,DQ238293.1.949_U,DQ238291.1.931_U,AY359156.1.994_U,DQ238289.1.928_U,AY359144.1.992_U,AY210772.1.994_U,DQ238292.1.880_U,DQ238288.1.948_U,AY359158.1.995_U,AM231589.1.906_U,DQ238290.1.928_U	Eukaryota	Rhizaria	Foraminifera	Rotaliida	Chilostomellacea	Chilostomellidae	Chilostomella	*	Chilostomella	*	Yes
681	f8faecb0fd1f3a400b930008cd52263fa0b9f6d6	3	1	0	0	0	0	0	0	0	0	0	3	0	0	0	0	0	0	0	0	0	0	0	0	0	0	0	0	0	0	0	0	0	0	96.7	Eukaryota|Rhizaria|Foraminifera|Rotaliida|Globigerinacea|Globigerinidae|Globigerinita|Globigerinita+uvula|Globigerinita|Globigerinita+uvula	AF387173.1.1022_U	Eukaryota	Rhizaria	Foraminifera	Rotaliida	Globigerinacea	Globigerinidae	Globigerinita	Globigerinita+uvula	Globigerinita	Globigerinita+uvula	Yes
682	fc6045804ce8e4abd79ef53ef922cf7b94c12728	3	1	0	0	0	0	0	0	0	0	0	0	0	0	0	0	0	0	0	0	0	0	0	0	0	0	0	0	0	0	0	0	0	3	81.6	Eukaryota|*|*|*|*|*|*|*|*|*	AF300284.1.1633_U,AF300282.1.1663_U,JN111979.1.1660_U,AF300283.1.1662_U,FJ577812.1.1590_U,JN705493.1.1333_U,JN111976.1.1638_U,AF300281.1.1662_U,KC901907.1.1709_U,KC902226.1.1724_U,AY737637.1.1800_U,KC902335.1.1724_U,AY737637.1.1800_U,KC902182.1.1724_U,GQ466055.1.1696_U,KC902371.1.1724_U,EF092264.1.1783_U,KC901878.1.1724_U,KC902298.1.1724_U,AJ621547.1.1803_U,EF654529.1.1660_U	Eukaryota	*	*	*	*	*	*	*	*	*	No
683	fd67e28c0b18f6694938f43a197081f29e266521	3	1	0	0	3	0	0	0	0	0	0	0	0	0	0	0	0	0	0	0	0	0	0	0	0	0	0	0	0	0	0	0	0	0	76.7	Eukaryota|Rhizaria|Foraminifera|Rotaliida|Rotaliida_X|Rotaliida_XX|Rotaliida_XXX|Rotaliida_XXX+sp.|environmental_samples|uncultured+foraminiferan	JN003670.1.955_U	Eukaryota	Rhizaria	Foraminifera	Rotaliida	Rotaliida_X	Rotaliida_XX	Rotaliida_XXX	Rotaliida_XXX+sp.	environmental_samples	uncultured+foraminiferan	Yes
684	fff12df79bc1302efa0c2b3a7e4359a8fc518889	3	3	0	0	0	1	0	0	0	0	0	0	0	0	0	0	0	0	0	0	1	0	0	0	0	0	0	0	0	0	0	0	1	0	78.2	Eukaryota|Rhizaria|Foraminifera|Rotaliida|Discorbinellacea|Pseudoparrellidae|Epistominella|Epistominella+sp.|Epistominella|Epistominella+sp.	AY934749.1.995_U	Eukaryota	Rhizaria	Foraminifera	Rotaliida	Discorbinellacea	Pseudoparrellidae	Epistominella	Epistominella+sp.	Epistominella	Epistominella+sp.	Yes
685	02af8a92737a313d9454f3a1280cb3ca654a96b7	3	1	0	0	0	0	3	0	0	0	0	0	0	0	0	0	0	0	0	0	0	0	0	0	0	0	0	0	0	0	0	0	0	0	88.9	Eukaryota|Rhizaria|Foraminifera|Rotaliida|Globigerinacea|Pulleniatinidae|Pulleniatina|Pulleniatina+obliquiloculata|Pulleniatina|Pulleniatina+obliquiloculata	AB636793.1.1071_U,AB636690.1.1068_U,AB636774.1.1043_U,AB636791.1.1071_U,AB636772.1.1056_U,AB636684.1.1068_U,AB636805.1.1068_U,AB636769.1.1064_U	Eukaryota	Rhizaria	Foraminifera	Rotaliida	Globigerinacea	Pulleniatinidae	Pulleniatina	Pulleniatina+obliquiloculata	Pulleniatina	Pulleniatina+obliquiloculata	Yes
686	0300bdeb03bf67bb7895fe674704bb7ab62085a8	3	1	0	0	0	0	0	0	0	0	0	0	0	0	0	0	0	0	0	0	3	0	0	0	0	0	0	0	0	0	0	0	0	0	79.7	Eukaryota|Rhizaria|Foraminifera|Rotaliida|Globigerinacea|Globigerinidae|Globigerinita|Globigerinita+uvula|Globigerinita|Globigerinita+uvula	FJ643301.1.995_U,FJ643299.1.985_U,FJ643298.1.994_U,FJ643302.1.995_U	Eukaryota	Rhizaria	Foraminifera	Rotaliida	Globigerinacea	Globigerinidae	Globigerinita	Globigerinita+uvula	Globigerinita	Globigerinita+uvula	Yes
687	05592b152bb67caf96ab3dc68fee59159ecc1984	3	1	0	0	0	0	0	0	3	0	0	0	0	0	0	0	0	0	0	0	0	0	0	0	0	0	0	0	0	0	0	0	0	0	72.2	Eukaryota|Rhizaria|Foraminifera|Rotaliida|Globigerinacea|Globigerinidae|Globigerinita|Globigerinita+uvula|Globigerinita|Globigerinita+uvula	FJ643301.1.995_U,FJ643298.1.994_U,FJ643302.1.995_U,FJ643299.1.985_U	Eukaryota	Rhizaria	Foraminifera	Rotaliida	Globigerinacea	Globigerinidae	Globigerinita	Globigerinita+uvula	Globigerinita	Globigerinita+uvula	Yes
688	08d282a57fcee160391cd6c7dbdb69dabf486a0c	3	2	0	0	0	0	0	0	0	0	1	2	0	0	0	0	0	0	0	0	0	0	0	0	0	0	0	0	0	0	0	0	0	0	98	Eukaryota|Rhizaria|Foraminifera|Rotaliida|Globigerinacea|Globigerinidae|Globigerinita|Globigerinita+uvula|Globigerinita|Globigerinita+uvula	AF387173.1.1022_U	Eukaryota	Rhizaria	Foraminifera	Rotaliida	Globigerinacea	Globigerinidae	Globigerinita	Globigerinita+uvula	Globigerinita	Globigerinita+uvula	Yes
689	0f35f786412e3b095f40674e1118c6ee067fcc7b	3	2	0	0	0	0	0	0	0	0	0	0	0	0	0	0	0	0	0	0	0	0	0	0	0	0	0	0	0	0	0	1	0	2	80.8	Eukaryota|Rhizaria|Foraminifera|Rotaliida|Globigerinacea|Globigerinidae|Globigerinita|Globigerinita+uvula|Globigerinita|Globigerinita+uvula	AF387173.1.1022_U	Eukaryota	Rhizaria	Foraminifera	Rotaliida	Globigerinacea	Globigerinidae	Globigerinita	Globigerinita+uvula	Globigerinita	Globigerinita+uvula	Yes
690	132f2b55415de7fbce554d65b0c60982292e2f66	3	1	0	0	0	0	0	0	0	0	0	0	0	0	0	0	0	0	0	0	0	3	0	0	0	0	0	0	0	0	0	0	0	0	98	Eukaryota|Rhizaria|Foraminifera|Rotaliida|Globigerinacea|Globigerinidae|Globigerinita|Globigerinita+glutinata|Globigerinita|Globigerinita+glutinata	FJ643280.1.943_U,FJ643278.1.943_U,FJ643292.1.947_U,FJ643279.1.916_U,FJ643293.1.947_U,FJ643281.1.943_U,FJ643284.1.941_U,FJ643284.1.941_U	Eukaryota	Rhizaria	Foraminifera	Rotaliida	Globigerinacea	Globigerinidae	Globigerinita	Globigerinita+glutinata	Globigerinita	Globigerinita+glutinata	Yes
691	13a45a605f1676a5365c3b7099ea4709d7b92e81	3	1	0	0	0	0	0	0	0	0	0	0	0	0	0	0	0	0	0	0	0	0	0	0	0	0	0	0	0	0	0	3	0	0	96.1	Eukaryota|Rhizaria|Foraminifera|Rotaliida|Globigerinacea|Globigerinidae|Globigerinita|Globigerinita+glutinata|Globigerinita|Globigerinita+glutinata	FJ643296.1.938_U,FJ643283.1.947_U,FJ643282.1.940_U,AY453136.1.1005_U,FJ643277.1.913_U,Z83974.1.995_U,FJ643297.1.938_U	Eukaryota	Rhizaria	Foraminifera	Rotaliida	Globigerinacea	Globigerinidae	Globigerinita	Globigerinita+glutinata	Globigerinita	Globigerinita+glutinata	Yes
692	14d0fcd31549a4ec7e8910864ad0f6ab50f6660b	3	2	0	0	0	0	0	0	0	0	0	0	0	0	0	0	0	0	0	0	0	0	0	0	0	0	0	0	2	0	0	0	1	0	73.5	Eukaryota|Opisthokonta|Fungi|Mucoromycota|Mucoromycotina|Mucoromycotina_X|Umbelopsis|*|Umbelopsis|*	AF157166.1.1745_U,JF895927.1.1477_U,DQ322627.1.1795_U,HM161751.1.1812_U	Eukaryota	Opisthokonta	Fungi	Mucoromycota	Mucoromycotina	Mucoromycotina_X	Umbelopsis	*	Umbelopsis	*	No
693	16e5bc504fb1ad605f2251ca5d5153827e92315f	3	2	0	0	0	0	0	0	0	0	0	0	0	0	0	0	0	0	0	0	0	0	0	0	0	0	0	0	0	0	2	0	1	0	94.1	Eukaryota|Rhizaria|Foraminifera|Rotaliida|Nonionacea|Nonionidae|Melonis|*|*|*	AB234891.1.1022_U,AY210774.1.992_U,AY465851.1.992_U,FM999900.1.947_U,AY465853.1.993_U,AY465854.1.992_U,AY210775.1.991_U,FM999901.1.948_U,AY465853.1.993_U,AY359171.1.991_U	Eukaryota	Rhizaria	Foraminifera	Rotaliida	Nonionacea	Nonionidae	Melonis	*	*	*	Yes
694	1e48c184105ef5648e560dc3926f0217628ea838	3	2	0	0	0	0	0	0	0	0	0	0	0	0	0	0	0	0	0	0	2	0	0	0	0	0	0	0	0	0	0	1	0	0	80.5	Eukaryota|Rhizaria|Foraminifera|Rotaliida|Nonionacea|Alabaminidae|Oridorsalis|Oridorsalis+umbonatus|Oridorsalis|Oridorsalis+umbonatus	EF534075.1.3373_U	Eukaryota	Rhizaria	Foraminifera	Rotaliida	Nonionacea	Alabaminidae	Oridorsalis	Oridorsalis+umbonatus	Oridorsalis	Oridorsalis+umbonatus	Yes
695	1ed1b7cb067defdea12e43f5848c7eb18cb8459d	3	3	0	0	1	0	1	0	1	0	0	0	0	0	0	0	0	0	0	0	0	0	0	0	0	0	0	0	0	0	0	0	0	0	82.4	Eukaryota|Rhizaria|Foraminifera|Rotaliida|Globigerinacea|Candeinidae|Candeina|Candeina+nitida|Candeina|Candeina+nitida	AB468837.1.996_U	Eukaryota	Rhizaria	Foraminifera	Rotaliida	Globigerinacea	Candeinidae	Candeina	Candeina+nitida	Candeina	Candeina+nitida	Yes
696	200ef5ba7a6eb1ccf428dd2c83e6428cb491654d	3	2	0	0	0	0	0	0	0	0	0	0	0	0	0	0	0	0	0	0	0	0	0	0	0	0	0	0	2	0	0	0	1	0	73.5	Eukaryota|Opisthokonta|Fungi|Mucoromycota|Mucoromycotina|Mucoromycotina_X|Umbelopsis|*|Umbelopsis|*	AF157166.1.1745_U,JF895927.1.1477_U,DQ322627.1.1795_U,HM161751.1.1812_U	Eukaryota	Opisthokonta	Fungi	Mucoromycota	Mucoromycotina	Mucoromycotina_X	Umbelopsis	*	Umbelopsis	*	No
697	2763c1fe923a8ea54c3f9f01572254a819fa50e1	3	2	0	0	0	0	1	2	0	0	0	0	0	0	0	0	0	0	0	0	0	0	0	0	0	0	0	0	0	0	0	0	0	0	99	Eukaryota|Rhizaria|Foraminifera|Rotaliida|Globigerinacea|Pulleniatinidae|Pulleniatina|Pulleniatina+obliquiloculata|Pulleniatina|Pulleniatina+obliquiloculata	AB636773.1.1067_U,AB636689.1.1054_U,AB636773.1.1067_U	Eukaryota	Rhizaria	Foraminifera	Rotaliida	Globigerinacea	Pulleniatinidae	Pulleniatina	Pulleniatina+obliquiloculata	Pulleniatina	Pulleniatina+obliquiloculata	Yes
698	2c51a0034ec539faf72073bbfd31459e1933d3ee	3	2	0	0	0	0	0	0	0	0	0	0	0	0	0	0	0	0	0	0	0	0	0	0	0	0	0	0	2	0	0	0	1	0	73.9	Eukaryota|Opisthokonta|Metazoa|Arthropoda|Hexapoda|Insecta|Xenopsylla|Xenopsylla+cheopis|Xenopsylla|Xenopsylla+cheopis	DQ298440.1.1867_U,EU336038.1.1881_U	Eukaryota	Opisthokonta	Metazoa	Arthropoda	Hexapoda	Insecta	Xenopsylla	Xenopsylla+cheopis	Xenopsylla	Xenopsylla+cheopis	No
699	2e28960a74a6b1da7ac7f87e74b2ea2724ecd005	3	3	0	1	0	0	0	0	0	0	0	0	0	0	1	0	0	0	0	0	0	0	0	0	0	0	0	0	1	0	0	0	0	0	70.9	Eukaryota|Alveolata|Ciliophora|Phyllopharyngea|Cyrtophoria|Chilodonellidae|Chilodonellidae_X|Chilodonellidae_X+sp.|uncultured|uncultured+ciliate	FJ577819.1.1603_U	Eukaryota	Alveolata	Ciliophora	Phyllopharyngea	Cyrtophoria	Chilodonellidae	Chilodonellidae_X	Chilodonellidae_X+sp.	uncultured	uncultured+ciliate	No
700	3415216c7f596ee456edeaecde3a5a4c8c74c7b9	3	1	0	3	0	0	0	0	0	0	0	0	0	0	0	0	0	0	0	0	0	0	0	0	0	0	0	0	0	0	0	0	0	0	66	Eukaryota|Opisthokonta|Metazoa|Arthropoda|Hexapoda|Insecta|Amerizus|*|Amerizus|*	JN170136.1.1881_U,JN170135.1.1920_U	Eukaryota	Opisthokonta	Metazoa	Arthropoda	Hexapoda	Insecta	Amerizus	*	Amerizus	*	No
701	353915335533c6a6a9418cc2400df6d6779e4b7a	3	2	1	2	0	0	0	0	0	0	0	0	0	0	0	0	0	0	0	0	0	0	0	0	0	0	0	0	0	0	0	0	0	0	97.3	Eukaryota|Rhizaria|Foraminifera|Rotaliida|Globigerinacea|Pulleniatinidae|Pulleniatina|Pulleniatina+obliquiloculata|Pulleniatina|Pulleniatina+obliquiloculata	AB636906.1.1093_U,AB636782.1.1070_U,AB636692.1.1075_U,AB636887.1.1079_U,AB636729.1.1090_U,AB636827.1.1064_U,AB636778.1.1064_U,AB636687.1.1068_U,AB636807.1.1068_U,AB636808.1.1068_U,AB636764.1.1070_U,AB636767.1.1061_U,AB636889.1.1086_U,AB636806.1.1068_U,JQ799899.1.1026_U,AB636702.1.1072_U,AB636828.1.1065_U,AB636702.1.1072_U,AB636905.1.1093_U,AB636694.1.1068_U,AB636733.1.1086_U	Eukaryota	Rhizaria	Foraminifera	Rotaliida	Globigerinacea	Pulleniatinidae	Pulleniatina	Pulleniatina+obliquiloculata	Pulleniatina	Pulleniatina+obliquiloculata	Yes
702	3ccd1fbb59376349b11a855f11fea37d234cb2b1	3	2	0	0	0	0	0	0	0	0	2	0	0	0	0	0	0	0	0	0	0	1	0	0	0	0	0	0	0	0	0	0	0	0	97.7	Eukaryota|Rhizaria|Foraminifera|Rotaliida|Globigerinacea|Globorotaliidae|Globorotalia|Globorotalia+inflata|Globorotalia|Globorotalia+inflata	FJ643318.1.1007_U,FJ643314.1.1006_U,FJ643315.1.1006_U	Eukaryota	Rhizaria	Foraminifera	Rotaliida	Globigerinacea	Globorotaliidae	Globorotalia	Globorotalia+inflata	Globorotalia	Globorotalia+inflata	Yes
703	3e1db5becca411f5b94855aed81978c26cfe5290	3	2	0	0	0	0	0	0	0	0	1	0	0	0	0	0	0	0	0	2	0	0	0	0	0	0	0	0	0	0	0	0	0	0	97.7	Eukaryota|Rhizaria|Foraminifera|Rotaliida|Globigerinacea|Globorotaliidae|Globorotalia|Globorotalia+inflata|Globorotalia|Globorotalia+inflata	FJ643314.1.1006_U,FJ643318.1.1007_U,FJ643315.1.1006_U,FJ643317.1.1007_U,EU199447.1.3327_U,Z83971.1.1061_U	Eukaryota	Rhizaria	Foraminifera	Rotaliida	Globigerinacea	Globorotaliidae	Globorotalia	Globorotalia+inflata	Globorotalia	Globorotalia+inflata	Yes
704	3f00e740bc0220ca3012574b2ee98cc5625ec2cf	3	1	0	0	0	0	0	0	0	0	0	0	0	0	0	0	0	0	0	0	0	0	0	0	0	0	0	0	0	0	0	3	0	0	77.3	Eukaryota|Rhizaria|Foraminifera|Rotaliida|Discorbinellacea|Pseudoparrellidae|Epistominella|Epistominella+sp.|Epistominella|Epistominella+sp.	AY934749.1.995_U	Eukaryota	Rhizaria	Foraminifera	Rotaliida	Discorbinellacea	Pseudoparrellidae	Epistominella	Epistominella+sp.	Epistominella	Epistominella+sp.	Yes
705	409a5184597d9ff8212dd3c6b924acd010a8733e	3	2	0	0	0	0	0	0	0	0	0	0	0	0	0	0	0	0	0	0	2	1	0	0	0	0	0	0	0	0	0	0	0	0	91.4	Eukaryota|Rhizaria|Foraminifera|Rotaliida|Buliminacea|Buliminidae|Bulimina|Bulimina+aculeata|Bulimina|Bulimina+aculeata	AY359143.1.1012_U	Eukaryota	Rhizaria	Foraminifera	Rotaliida	Buliminacea	Buliminidae	Bulimina	Bulimina+aculeata	Bulimina	Bulimina+aculeata	Yes
706	42fb89c56bcef27484f85201a936980ab802842d	3	1	0	0	0	0	0	0	0	0	0	0	0	0	0	0	0	0	0	0	0	0	0	0	3	0	0	0	0	0	0	0	0	0	65.6	Eukaryota|Rhizaria|Foraminifera|Foraminifera_X|Foraminifera_XX|Foraminifera_XXX|Ammonia|Ammonia+sp.|Ammonia|Ammonia+sp.	HM244866.1.1926_U,HM244866.1.1926_U	Eukaryota	Rhizaria	Foraminifera	Foraminifera_X	Foraminifera_XX	Foraminifera_XXX	Ammonia	Ammonia+sp.	Ammonia	Ammonia+sp.	Yes
707	4704baefcacac7ac0c3240aaecfe658febe62ae4	3	2	0	0	1	2	0	0	0	0	0	0	0	0	0	0	0	0	0	0	0	0	0	0	0	0	0	0	0	0	0	0	0	0	98	Eukaryota|Rhizaria|Foraminifera|Rotaliida|Heterohelicacea|Guembelitriidae|Gallitellia|Gallitellia+vivans|Gallitellia|Gallitellia+vivans	AB364519.1.964_U,AB364518.1.946_U,AB364518.1.946_U	Eukaryota	Rhizaria	Foraminifera	Rotaliida	Heterohelicacea	Guembelitriidae	Gallitellia	Gallitellia+vivans	Gallitellia	Gallitellia+vivans	Yes
708	4a1d4eca2d4e5cfa6ce63084bd75031da686c03f	3	2	0	0	2	0	0	0	0	0	0	0	0	0	0	0	1	0	0	0	0	0	0	0	0	0	0	0	0	0	0	0	0	0	82.1	Eukaryota|Opisthokonta|Metazoa|Arthropoda|Hexapoda|Insecta|Unclassified_Lepismatidae|Lepismatidae+sp.|Unclassified_Lepismatidae|Lepismatidae+sp.	JQ309928.1.1774_U	Eukaryota	Opisthokonta	Metazoa	Arthropoda	Hexapoda	Insecta	Unclassified_Lepismatidae	Lepismatidae+sp.	Unclassified_Lepismatidae	Lepismatidae+sp.	No
709	4de00ed7de9b79adc6991457a4d079f902b259a8	3	2	0	0	1	0	0	0	0	0	0	0	0	0	0	0	0	0	0	0	0	0	0	0	2	0	0	0	0	0	0	0	0	0	92.5	Eukaryota|Rhizaria|Foraminifera|Rotaliida|Discorbinellacea|Pseudoparrellidae|Epistominella|Epistominella+sp.|Epistominella|Epistominella+sp.	FJ185817.1.1020_U,FJ185815.1.1019_U,FJ185819.1.1021_U,FJ185814.1.1021_U,FJ185818.1.1020_U,FJ185814.1.1021_U	Eukaryota	Rhizaria	Foraminifera	Rotaliida	Discorbinellacea	Pseudoparrellidae	Epistominella	Epistominella+sp.	Epistominella	Epistominella+sp.	Yes
710	54ad57d31c930744530bb1ebb9c70af1e6a83f3d	3	1	0	0	0	0	0	0	0	0	0	0	0	0	0	3	0	0	0	0	0	0	0	0	0	0	0	0	0	0	0	0	0	0	79.7	Eukaryota|Rhizaria|Foraminifera|Rotaliida|Globigerinacea|Globigerinidae|Globigerinita|Globigerinita+glutinata|Globigerinita|Globigerinita+glutinata	FJ643278.1.943_U,FJ643293.1.947_U,FJ643292.1.947_U,FJ643280.1.943_U,FJ643284.1.941_U,FJ643284.1.941_U,FJ643281.1.943_U,FJ643279.1.916_U	Eukaryota	Rhizaria	Foraminifera	Rotaliida	Globigerinacea	Globigerinidae	Globigerinita	Globigerinita+glutinata	Globigerinita	Globigerinita+glutinata	Yes
711	591bf4a9784a7e86361bbb5ca7f3f24e17b56b65	3	1	0	0	0	0	0	0	0	0	0	0	0	0	0	0	0	0	3	0	0	0	0	0	0	0	0	0	0	0	0	0	0	0	92.1	Eukaryota|Rhizaria|Foraminifera|Rotaliida|Chilostomellacea|Chilostomellidae|Chilostomella|*|Chilostomella|*	AY359160.1.987_U,DQ238293.1.949_U,DQ238291.1.931_U,AY359156.1.994_U,DQ238289.1.928_U,AY359144.1.992_U,AY210772.1.994_U,DQ238292.1.880_U,DQ238288.1.948_U,AY359158.1.995_U,AM231589.1.906_U,DQ238290.1.928_U	Eukaryota	Rhizaria	Foraminifera	Rotaliida	Chilostomellacea	Chilostomellidae	Chilostomella	*	Chilostomella	*	Yes
712	5a8592d2133c8f18e44579afd7a1ed22151727da	3	1	0	0	0	0	0	0	0	0	0	0	0	0	0	0	0	0	0	0	0	0	0	0	0	0	0	0	0	0	3	0	0	0	75.5	Eukaryota|Rhizaria|Foraminifera|Rotaliida|Globigerinacea|Globorotaliidae|Neogloboquadrina|Neogloboquadrina+pachyderma|Neogloboquadrina|Neogloboquadrina+pachyderma	AF250119.1.1113_U	Eukaryota	Rhizaria	Foraminifera	Rotaliida	Globigerinacea	Globorotaliidae	Neogloboquadrina	Neogloboquadrina+pachyderma	Neogloboquadrina	Neogloboquadrina+pachyderma	Yes
713	604a2936335806a0119c90551d4e8b4d4d8a0c84	3	1	0	0	0	0	0	0	0	0	0	0	0	0	0	0	3	0	0	0	0	0	0	0	0	0	0	0	0	0	0	0	0	0	93.4	Eukaryota|Rhizaria|Foraminifera|Rotaliida|Nonionacea|Anomalinidae|Cibicidoides|Cibicidoides+variabilis|Cibicidoides|Cibicidoides+variabilis	GU113136.1.856_U	Eukaryota	Rhizaria	Foraminifera	Rotaliida	Nonionacea	Anomalinidae	Cibicidoides	Cibicidoides+variabilis	Cibicidoides	Cibicidoides+variabilis	Yes
714	61143b8dd16d5dc19ff8a06e03bec4c2379ca966	3	1	0	3	0	0	0	0	0	0	0	0	0	0	0	0	0	0	0	0	0	0	0	0	0	0	0	0	0	0	0	0	0	0	98.3	Eukaryota|Rhizaria|Foraminifera|Rotaliida|Globigerinacea|Globorotaliidae|Neogloboquadrina|Neogloboquadrina+dutertrei|Neogloboquadrina|Neogloboquadrina+dutertrei	AB468838.1.1054_U,AY453135.1.1062_U,AY241707.1.1028_U,AB263437.1.1064_U	Eukaryota	Rhizaria	Foraminifera	Rotaliida	Globigerinacea	Globorotaliidae	Neogloboquadrina	Neogloboquadrina+dutertrei	Neogloboquadrina	Neogloboquadrina+dutertrei	Yes
715	614a6a8451e843bba4aa25a8d9ef78677b4afb49	3	2	0	0	0	0	0	0	0	0	0	0	0	0	0	0	1	0	2	0	0	0	0	0	0	0	0	0	0	0	0	0	0	0	88.5	Eukaryota|Rhizaria|Foraminifera|Rotaliida|Rotaliida_X|Rotaliida_XX|Rotaliida_XXX|Rotaliida_XXX+sp.|environmental_samples|uncultured+foraminiferan	JN003670.1.955_U	Eukaryota	Rhizaria	Foraminifera	Rotaliida	Rotaliida_X	Rotaliida_XX	Rotaliida_XXX	Rotaliida_XXX+sp.	environmental_samples	uncultured+foraminiferan	Yes
716	620c186e830d2fb88242f74d5e5eb5e6862ef4f3	3	1	0	0	0	0	0	0	0	0	0	0	0	0	0	0	0	0	0	0	0	0	0	0	3	0	0	0	0	0	0	0	0	0	67.9	Eukaryota|Rhizaria|Foraminifera|Foraminifera_X|Foraminifera_XX|Foraminifera_XXX|Ammonia|Ammonia+sp.|Ammonia|Ammonia+sp.	HM244866.1.1926_U,HM244866.1.1926_U	Eukaryota	Rhizaria	Foraminifera	Foraminifera_X	Foraminifera_XX	Foraminifera_XXX	Ammonia	Ammonia+sp.	Ammonia	Ammonia+sp.	Yes
717	6b85880e4b904d227af3aee5e472057c0b33f843	3	2	2	0	0	0	0	1	0	0	0	0	0	0	0	0	0	0	0	0	0	0	0	0	0	0	0	0	0	0	0	0	0	0	71.3	Eukaryota|Stramenopiles|Stramenopiles_X|Pirsonia|Pirsonia_X|Pirsonia_XX|Pythium|Pythium+hypogynum|Pythium|Pythium+hypogynum	AY598693.1.1731_U	Eukaryota	Stramenopiles	Stramenopiles_X	Pirsonia	Pirsonia_X	Pirsonia_XX	Pythium	Pythium+hypogynum	Pythium	Pythium+hypogynum	No
718	6e69b1fc612c5274f76f9feed84fbd68e5dc7cda	3	1	3	0	0	0	0	0	0	0	0	0	0	0	0	0	0	0	0	0	0	0	0	0	0	0	0	0	0	0	0	0	0	0	97.7	Eukaryota|Rhizaria|Foraminifera|Rotaliida|Globigerinacea|Globorotaliidae|Neogloboquadrina|Neogloboquadrina+dutertrei|Neogloboquadrina|Neogloboquadrina+dutertrei	U65635.1.1035_U	Eukaryota	Rhizaria	Foraminifera	Rotaliida	Globigerinacea	Globorotaliidae	Neogloboquadrina	Neogloboquadrina+dutertrei	Neogloboquadrina	Neogloboquadrina+dutertrei	Yes
719	6f0627d4684a0ad91876f8a34344285e726472ec	3	3	0	0	0	0	0	0	0	0	0	0	0	0	0	0	0	0	0	0	1	1	0	0	0	0	0	0	0	0	0	1	0	0	77.8	Eukaryota|Rhizaria|Foraminifera|Rotaliida|Nonionacea|Alabaminidae|Oridorsalis|Oridorsalis+umbonatus|Oridorsalis|Oridorsalis+umbonatus	EF534075.1.3373_U	Eukaryota	Rhizaria	Foraminifera	Rotaliida	Nonionacea	Alabaminidae	Oridorsalis	Oridorsalis+umbonatus	Oridorsalis	Oridorsalis+umbonatus	Yes
720	78cb118a57fd963a90b559d80a2b5cdfd071330f	3	2	0	0	0	0	0	0	1	0	0	0	0	0	0	0	0	0	0	0	2	0	0	0	0	0	0	0	0	0	0	0	0	0	80.9	Eukaryota|Rhizaria|Foraminifera|Rotaliida|Globigerinacea|Globigerinidae|Globigerinita|Globigerinita+glutinata|Globigerinita|Globigerinita+glutinata	FJ643291.1.935_U,FJ643287.1.917_U,FJ643289.1.934_U	Eukaryota	Rhizaria	Foraminifera	Rotaliida	Globigerinacea	Globigerinidae	Globigerinita	Globigerinita+glutinata	Globigerinita	Globigerinita+glutinata	Yes
721	853305f924c75214a852bdc2ecbce45259107e42	3	2	0	0	0	0	0	0	0	0	0	0	0	0	0	0	0	0	0	0	0	1	0	0	2	0	0	0	0	0	0	0	0	0	77.4	Eukaryota|Rhizaria|Foraminifera|Rotaliida|Discorbinellacea|Pseudoparrellidae|Epistominella|Epistominella+sp.|Epistominella|Epistominella+sp.	AY934749.1.995_U	Eukaryota	Rhizaria	Foraminifera	Rotaliida	Discorbinellacea	Pseudoparrellidae	Epistominella	Epistominella+sp.	Epistominella	Epistominella+sp.	Yes
722	8595f5ebea70dd71c0646bcafa2eb791becb7249	3	3	0	0	0	0	0	0	0	0	0	0	0	0	0	0	0	0	0	0	1	1	0	0	0	0	0	0	0	0	0	1	0	0	77.4	Eukaryota|Rhizaria|Foraminifera|Rotaliida|Globigerinacea|Globigerinidae|Globigerinita|Globigerinita+glutinata|Globigerinita|Globigerinita+glutinata	FJ643289.1.934_U,FJ643287.1.917_U,FJ643291.1.935_U	Eukaryota	Rhizaria	Foraminifera	Rotaliida	Globigerinacea	Globigerinidae	Globigerinita	Globigerinita+glutinata	Globigerinita	Globigerinita+glutinata	Yes
723	960712ff33e06db8e85fa74ef3bb47d7e547310c	3	3	1	0	0	0	0	1	0	1	0	0	0	0	0	0	0	0	0	0	0	0	0	0	0	0	0	0	0	0	0	0	0	0	75.9	Eukaryota|Opisthokonta|Metazoa|Arthropoda|Hexapoda|Insecta|Xenopsylla|Xenopsylla+cheopis|Xenopsylla|Xenopsylla+cheopis	DQ298440.1.1867_U,EU336038.1.1881_U	Eukaryota	Opisthokonta	Metazoa	Arthropoda	Hexapoda	Insecta	Xenopsylla	Xenopsylla+cheopis	Xenopsylla	Xenopsylla+cheopis	No
724	98e456be78b42338d9b2cacd0d270d6fca826c10	3	3	0	0	0	0	0	0	1	0	0	0	0	0	0	0	0	0	0	0	0	0	0	0	0	0	1	0	0	0	1	0	0	0	92.5	Eukaryota|Rhizaria|Foraminifera|Rotaliida|Nonionacea|Nonionidae|Melonis|*|*|*	AB234891.1.1022_U,AY465853.1.993_U,FM999900.1.947_U,FM999901.1.948_U,AY465853.1.993_U	Eukaryota	Rhizaria	Foraminifera	Rotaliida	Nonionacea	Nonionidae	Melonis	*	*	*	Yes
725	9929ab89389e493ed6adbe30e26cff1d90185add	3	2	0	0	0	0	0	0	0	0	0	0	0	0	2	1	0	0	0	0	0	0	0	0	0	0	0	0	0	0	0	0	0	0	73.2	Eukaryota|Opisthokonta|Fungi|Mucoromycota|Mucoromycotina|Mucoromycotina_X|Umbelopsis|Umbelopsis+ramanniana|Umbelopsis|Umbelopsis+ramanniana	DQ322627.1.1795_U	Eukaryota	Opisthokonta	Fungi	Mucoromycota	Mucoromycotina	Mucoromycotina_X	Umbelopsis	Umbelopsis+ramanniana	Umbelopsis	Umbelopsis+ramanniana	No
726	9a0484e7f18991333507ea2529edb05d04d0a0ba	3	1	0	0	0	0	0	0	3	0	0	0	0	0	0	0	0	0	0	0	0	0	0	0	0	0	0	0	0	0	0	0	0	0	77.7	Eukaryota|Rhizaria|Foraminifera|Rotaliida|Rotaliida_X|Rotaliida_XX|Rotaliida_XXX|Rotaliida_XXX+sp.|environmental_samples|uncultured+foraminiferan	JN003670.1.955_U	Eukaryota	Rhizaria	Foraminifera	Rotaliida	Rotaliida_X	Rotaliida_XX	Rotaliida_XXX	Rotaliida_XXX+sp.	environmental_samples	uncultured+foraminiferan	Yes
727	a32c23c724e535b2d2d79b875d3247c288196a7a	3	1	0	0	0	0	0	0	0	0	0	0	0	0	0	0	0	0	0	0	0	0	0	0	0	0	0	0	3	0	0	0	0	0	83.2	Eukaryota|Opisthokonta|Metazoa|Annelida|Annelida_X|Annelida_XX|Branchellion|Branchellion+ravenelii|Branchellion|Branchellion+ravenelii	DQ414263.1.1692_U	Eukaryota	Opisthokonta	Metazoa	Annelida	Annelida_X	Annelida_XX	Branchellion	Branchellion+ravenelii	Branchellion	Branchellion+ravenelii	No
728	a74dc8b0b8a0242b7cab263370e552f24a05969e	3	2	0	0	0	0	0	0	0	0	0	0	0	0	0	0	0	0	0	0	0	0	0	0	1	0	0	0	0	0	0	2	0	0	77.3	Eukaryota|Rhizaria|Foraminifera|Rotaliida|Globigerinacea|Globigerinidae|Globigerinita|Globigerinita+uvula|Globigerinita|Globigerinita+uvula	FJ643300.1.997_U	Eukaryota	Rhizaria	Foraminifera	Rotaliida	Globigerinacea	Globigerinidae	Globigerinita	Globigerinita+uvula	Globigerinita	Globigerinita+uvula	Yes
729	a77a5fe33e891cc6d46a52494f6d4878f4095455	3	1	0	0	0	0	0	0	0	0	3	0	0	0	0	0	0	0	0	0	0	0	0	0	0	0	0	0	0	0	0	0	0	0	95	Eukaryota|Rhizaria|Foraminifera|Rotaliida|Rotaliida_X|Rotaliida_XX|Rotaliida_XXX|Rotaliida_XXX+sp.|environmental_samples|uncultured+foraminiferan	JN003670.1.955_U	Eukaryota	Rhizaria	Foraminifera	Rotaliida	Rotaliida_X	Rotaliida_XX	Rotaliida_XXX	Rotaliida_XXX+sp.	environmental_samples	uncultured+foraminiferan	Yes
730	a968477d8e5c2add9c3c28c648f470f211894574	3	1	0	0	0	0	0	0	0	0	0	0	0	0	0	0	3	0	0	0	0	0	0	0	0	0	0	0	0	0	0	0	0	0	88.1	Eukaryota|Rhizaria|Foraminifera|Rotaliida|Rotaliida_X|Rotaliida_XX|Rotaliida_XXX|Rotaliida_XXX+sp.|environmental_samples|uncultured+foraminiferan	JN003670.1.955_U	Eukaryota	Rhizaria	Foraminifera	Rotaliida	Rotaliida_X	Rotaliida_XX	Rotaliida_XXX	Rotaliida_XXX+sp.	environmental_samples	uncultured+foraminiferan	Yes
731	b468af63292958ad4225a5fa0d55f098e97d1a07	3	2	2	0	0	0	0	1	0	0	0	0	0	0	0	0	0	0	0	0	0	0	0	0	0	0	0	0	0	0	0	0	0	0	73.5	Eukaryota|Opisthokonta|Metazoa|Nematoda|Chromadorea|Chromadorea_X|Pristionchus|Pristionchus+pseudaerivorus|Pristionchus|Pristionchus+pseudaerivorus	FJ040447.1.1670_U	Eukaryota	Opisthokonta	Metazoa	Nematoda	Chromadorea	Chromadorea_X	Pristionchus	Pristionchus+pseudaerivorus	Pristionchus	Pristionchus+pseudaerivorus	No
732	cbe2df0a33bd104ead8f7cc9f3fb45b79687c6b9	3	1	0	0	0	0	0	0	0	0	0	0	0	0	0	0	0	0	0	0	0	3	0	0	0	0	0	0	0	0	0	0	0	0	98.3	Eukaryota|Rhizaria|Foraminifera|Rotaliida|Globigerinacea|Globigerinidae|Globigerinita|Globigerinita+glutinata|Globigerinita|Globigerinita+glutinata	FJ643280.1.943_U,FJ643278.1.943_U,FJ643292.1.947_U,FJ643279.1.916_U,FJ643293.1.947_U,FJ643281.1.943_U,FJ643284.1.941_U,FJ643284.1.941_U	Eukaryota	Rhizaria	Foraminifera	Rotaliida	Globigerinacea	Globigerinidae	Globigerinita	Globigerinita+glutinata	Globigerinita	Globigerinita+glutinata	Yes
733	ce5a5c4cdef512b87174b60c218990b106cf092b	3	2	1	0	0	0	0	2	0	0	0	0	0	0	0	0	0	0	0	0	0	0	0	0	0	0	0	0	0	0	0	0	0	0	96.7	Eukaryota|Rhizaria|Foraminifera|Rotaliida|Globigerinacea|Pulleniatinidae|Pulleniatina|Pulleniatina+obliquiloculata|Pulleniatina|Pulleniatina+obliquiloculata	AB636894.1.1089_U	Eukaryota	Rhizaria	Foraminifera	Rotaliida	Globigerinacea	Pulleniatinidae	Pulleniatina	Pulleniatina+obliquiloculata	Pulleniatina	Pulleniatina+obliquiloculata	Yes
734	d9b7fd6b518186af06139d5dc37c7001dbeba992	3	1	0	0	0	0	0	0	0	0	0	0	0	0	0	0	0	0	0	0	3	0	0	0	0	0	0	0	0	0	0	0	0	0	76.1	Eukaryota|Rhizaria|Foraminifera|Rotaliida|Globigerinacea|Globorotaliidae|Neogloboquadrina|Neogloboquadrina+pachyderma|Neogloboquadrina|Neogloboquadrina+pachyderma	AF250119.1.1113_U	Eukaryota	Rhizaria	Foraminifera	Rotaliida	Globigerinacea	Globorotaliidae	Neogloboquadrina	Neogloboquadrina+pachyderma	Neogloboquadrina	Neogloboquadrina+pachyderma	Yes
735	de0ff0d4b3dc66e723fe9683b8c8deca126d7275	3	1	0	0	0	0	3	0	0	0	0	0	0	0	0	0	0	0	0	0	0	0	0	0	0	0	0	0	0	0	0	0	0	0	84.6	Eukaryota|Rhizaria|Foraminifera|Rotaliida|Globigerinacea|Candeinidae|Candeina|Candeina+nitida|Candeina|Candeina+nitida	AB468837.1.996_U	Eukaryota	Rhizaria	Foraminifera	Rotaliida	Globigerinacea	Candeinidae	Candeina	Candeina+nitida	Candeina	Candeina+nitida	Yes
736	e2ea0fc25b0aa1b6c903e5f1090e9137f692f256	3	3	0	0	0	0	0	0	0	0	1	0	0	0	0	0	0	0	0	0	0	0	0	0	0	0	0	0	0	0	1	1	0	0	98.3	Eukaryota|Rhizaria|Foraminifera|Rotaliida|Globigerinacea|Globigerinidae|Globigerinita|Globigerinita+uvula|Globigerinita|Globigerinita+uvula	AF387173.1.1022_U	Eukaryota	Rhizaria	Foraminifera	Rotaliida	Globigerinacea	Globigerinidae	Globigerinita	Globigerinita+uvula	Globigerinita	Globigerinita+uvula	Yes
737	e5f57f66557c61d5afbd256aff95fc8e770bc5e4	3	1	0	0	0	0	0	0	3	0	0	0	0	0	0	0	0	0	0	0	0	0	0	0	0	0	0	0	0	0	0	0	0	0	72	Eukaryota|Rhizaria|Foraminifera|Rotaliida|Rotaliida_X|Rotaliida_XX|Rotaliida_XXX|Rotaliida_XXX+sp.|Foraminiferan|Foraminiferan+sp.	FM999853.1.1046_U,FM999857.1.1095_U	Eukaryota	Rhizaria	Foraminifera	Rotaliida	Rotaliida_X	Rotaliida_XX	Rotaliida_XXX	Rotaliida_XXX+sp.	Foraminiferan	Foraminiferan+sp.	Yes
738	f04cab7ea61a2639eb800929117968182c65f21f	3	3	0	0	0	0	0	1	0	0	0	0	0	0	0	0	0	0	0	0	0	0	0	1	0	0	0	0	1	0	0	0	0	0	70.4	Eukaryota|Opisthokonta|Fungi|Mucoromycota|Mucoromycotina|Mucoromycotina_X|Umbelopsis|*|Umbelopsis|*	DQ322627.1.1795_U,HM161747.1.1826_U	Eukaryota	Opisthokonta	Fungi	Mucoromycota	Mucoromycotina	Mucoromycotina_X	Umbelopsis	*	Umbelopsis	*	No
739	f5f540aa4e95bf74bfbe4b0939b6a02cc7c37387	3	2	0	0	0	0	0	0	0	0	1	0	0	0	0	0	0	0	0	0	0	2	0	0	0	0	0	0	0	0	0	0	0	0	94.2	Eukaryota|Rhizaria|Foraminifera|Rotaliida|Globigerinacea|Globorotaliidae|Globorotalia|Globorotalia+inflata|Globorotalia|Globorotalia+inflata	FJ643314.1.1006_U,FJ643318.1.1007_U,FJ643315.1.1006_U	Eukaryota	Rhizaria	Foraminifera	Rotaliida	Globigerinacea	Globorotaliidae	Globorotalia	Globorotalia+inflata	Globorotalia	Globorotalia+inflata	Yes
740	0137e6fbcf12fd92a9f6fc151ac0d67eb7370478	3	2	0	0	0	0	0	0	0	0	0	0	0	0	0	0	0	0	0	0	0	0	0	0	0	2	1	0	0	0	0	0	0	0	90.6	Eukaryota|Rhizaria|Foraminifera|Rotaliida|Chilostomellacea|Chilostomellidae|Chilostomella|*|Chilostomella|*	AY359160.1.987_U,DQ238293.1.949_U,DQ238291.1.931_U,AY359156.1.994_U,DQ238289.1.928_U,AY359144.1.992_U,AY210772.1.994_U,DQ238292.1.880_U,DQ238288.1.948_U,AY359158.1.995_U,AM231589.1.906_U,DQ238290.1.928_U	Eukaryota	Rhizaria	Foraminifera	Rotaliida	Chilostomellacea	Chilostomellidae	Chilostomella	*	Chilostomella	*	Yes
741	016f8f8b50bb8fb2237639b3dc0e50cc96b9a3d2	3	1	0	0	0	0	0	0	0	0	0	0	0	0	3	0	0	0	0	0	0	0	0	0	0	0	0	0	0	0	0	0	0	0	72.3	Eukaryota|Opisthokonta|Metazoa|Nematoda|Chromadorea|Chromadorea_X|Pristionchus|*|Pristionchus|*	FJ040445.1.1669_U,FJ040447.1.1670_U	Eukaryota	Opisthokonta	Metazoa	Nematoda	Chromadorea	Chromadorea_X	Pristionchus	*	Pristionchus	*	No
742	01fdccc16e80a744d4d2fbefaa6312ffeff1993c	3	3	1	0	0	0	1	1	0	0	0	0	0	0	0	0	0	0	0	0	0	0	0	0	0	0	0	0	0	0	0	0	0	0	97.4	Eukaryota|Rhizaria|Foraminifera|Rotaliida|Globigerinacea|Pulleniatinidae|Pulleniatina|Pulleniatina+obliquiloculata|Pulleniatina|Pulleniatina+obliquiloculata	AB636906.1.1093_U,AB636702.1.1072_U,AB636692.1.1075_U,AB636782.1.1070_U,AB636767.1.1061_U,AB636702.1.1072_U,AB636778.1.1064_U,AB636687.1.1068_U,AB636828.1.1065_U,AB636694.1.1068_U,AB636764.1.1070_U,AB636905.1.1093_U,JQ799899.1.1026_U,AB636783.1.1072_U,AB636801.1.1070_U,AB636784.1.1073_U,AB636763.1.1070_U,AB636802.1.1070_U,AB636742.1.1084_U,AB636760.1.1071_U,AB636801.1.1070_U,AB636734.1.1092_U,AB6…	Eukaryota	Rhizaria	Foraminifera	Rotaliida	Globigerinacea	Pulleniatinidae	Pulleniatina	Pulleniatina+obliquiloculata	Pulleniatina	Pulleniatina+obliquiloculata	Yes
743	04e08d73a42f1d05287aec5055214d386cc6a102	3	1	0	0	0	0	0	0	0	0	0	0	0	0	0	0	0	0	0	0	3	0	0	0	0	0	0	0	0	0	0	0	0	0	91.8	Eukaryota|Rhizaria|Foraminifera|Rotaliida|Discorbinellacea|Pseudoparrellidae|Epistominella|Epistominella+sp.|Epistominella|Epistominella+sp.	FJ185814.1.1021_U,FJ185815.1.1019_U,FJ185819.1.1021_U,FJ185817.1.1020_U,FJ185814.1.1021_U,FJ185818.1.1020_U	Eukaryota	Rhizaria	Foraminifera	Rotaliida	Discorbinellacea	Pseudoparrellidae	Epistominella	Epistominella+sp.	Epistominella	Epistominella+sp.	Yes
744	05edf5218a319b39d2fee292823c450d569ac7b4	3	2	0	0	0	0	0	0	0	0	0	0	0	0	0	0	0	0	0	0	0	0	0	0	2	1	0	0	0	0	0	0	0	0	88.9	Eukaryota|Rhizaria|Foraminifera|Rotaliida|Buliminacea|Buliminidae|Bulimina|Bulimina+aculeata|Bulimina|Bulimina+aculeata	AY488866.1.1014_U,AY488867.1.1015_U	Eukaryota	Rhizaria	Foraminifera	Rotaliida	Buliminacea	Buliminidae	Bulimina	Bulimina+aculeata	Bulimina	Bulimina+aculeata	Yes
745	06828e4004d6c988306dc2b0ef495bda21395cb7	3	3	0	0	1	1	0	0	0	0	0	0	0	0	0	0	0	0	0	0	0	0	0	0	1	0	0	0	0	0	0	0	0	0	92.5	Eukaryota|Rhizaria|Foraminifera|Rotaliida|Nonionacea|Nonionidae|Melonis|Melonis+sp.|uncultured|uncultured+eukaryote	AB234891.1.1022_U	Eukaryota	Rhizaria	Foraminifera	Rotaliida	Nonionacea	Nonionidae	Melonis	Melonis+sp.	uncultured	uncultured+eukaryote	Yes
746	0744948bb372a7d22d86c044e8e4d14d6431a7f6	3	1	0	0	3	0	0	0	0	0	0	0	0	0	0	0	0	0	0	0	0	0	0	0	0	0	0	0	0	0	0	0	0	0	92.8	Eukaryota|Rhizaria|Foraminifera|Rotaliida|Chilostomellacea|Chilostomellidae|Chilostomella|*|Chilostomella|*	DQ238303.1.951_U,AY641478.1.995_U,DQ238302.1.951_U,DQ238296.1.930_U,DQ238304.1.951_U,DQ238308.1.951_U,DQ238299.1.951_U,DQ238306.1.930_U,DQ238309.1.847_U,DQ238307.1.937_U,DQ238305.1.931_U,DQ238297.1.951_U,FJ705904.1.3388_U,DQ238295.1.951_U,DQ238301.1.934_U,DQ238294.1.951_U,AF533841.1.951_U,AF533839.1.950_U,DQ238298.1.930_U,DQ238300.1.951_U,DQ238303.1.951_U	Eukaryota	Rhizaria	Foraminifera	Rotaliida	Chilostomellacea	Chilostomellidae	Chilostomella	*	Chilostomella	*	Yes
747	07fc11ae734cac6cec765795542e8cb9e5d1ef27	3	2	0	0	0	0	0	0	0	0	0	0	0	0	0	0	2	0	0	0	1	0	0	0	0	0	0	0	0	0	0	0	0	0	82.3	Eukaryota|Rhizaria|Foraminifera|Rotaliida|Globigerinacea|Globigerinidae|Globigerinita|Globigerinita+glutinata|Globigerinita|Globigerinita+glutinata	FJ643278.1.943_U,FJ643280.1.943_U,FJ643293.1.947_U,FJ643292.1.947_U,FJ643281.1.943_U,FJ643284.1.941_U,FJ643284.1.941_U,FJ643279.1.916_U	Eukaryota	Rhizaria	Foraminifera	Rotaliida	Globigerinacea	Globigerinidae	Globigerinita	Globigerinita+glutinata	Globigerinita	Globigerinita+glutinata	Yes
748	0a1c455226fe67ca3250715701149695e446ad5f	3	1	0	0	0	0	0	0	0	0	3	0	0	0	0	0	0	0	0	0	0	0	0	0	0	0	0	0	0	0	0	0	0	0	83.5	Eukaryota|Rhizaria|Foraminifera|Rotaliida|Globigerinacea|Globorotaliidae|Neogloboquadrina|Neogloboquadrina+pachyderma|Neogloboquadrina|Neogloboquadrina+pachyderma	AF250119.1.1113_U	Eukaryota	Rhizaria	Foraminifera	Rotaliida	Globigerinacea	Globorotaliidae	Neogloboquadrina	Neogloboquadrina+pachyderma	Neogloboquadrina	Neogloboquadrina+pachyderma	Yes
749	0a3e9466be0102a5f371363a5a9181ca2e81501e	3	2	2	1	0	0	0	0	0	0	0	0	0	0	0	0	0	0	0	0	0	0	0	0	0	0	0	0	0	0	0	0	0	0	56.4	Eukaryota|Opisthokonta|Fungi|Ascomycota|Pezizomycotina|Dothideomycetes|Dothideomycetes_X|Dothideomycetes_X+sp.|uncultured|uncultured+fungus	EU174154.1.822_UC	Eukaryota	Opisthokonta	Fungi	Ascomycota	Pezizomycotina	Dothideomycetes	Dothideomycetes_X	Dothideomycetes_X+sp.	uncultured	uncultured+fungus	No
750	0a44becc4c4e220868959305894c7acb2b4bf79c	3	2	0	0	0	0	0	2	0	0	0	0	0	0	0	0	0	0	0	0	0	0	1	0	0	0	0	0	0	0	0	0	0	0	62.4	Eukaryota|Opisthokonta|Metazoa|Annelida|Annelida_X|Annelida_XX|Branchellion|Branchellion+parkeri|Branchellion|Branchellion+parkeri	DQ414262.1.1789_U,DQ414262.1.1789_U	Eukaryota	Opisthokonta	Metazoa	Annelida	Annelida_X	Annelida_XX	Branchellion	Branchellion+parkeri	Branchellion	Branchellion+parkeri	No
751	0c22f2728ce4f60a3b95faadd9c56ac8b6110b13	3	1	0	0	0	0	3	0	0	0	0	0	0	0	0	0	0	0	0	0	0	0	0	0	0	0	0	0	0	0	0	0	0	0	97.7	Eukaryota|Rhizaria|Foraminifera|Rotaliida|Globigerinacea|Globorotaliidae|Neogloboquadrina|Neogloboquadrina+dutertrei|Neogloboquadrina|Neogloboquadrina+dutertrei	AB468839.1.1052_U	Eukaryota	Rhizaria	Foraminifera	Rotaliida	Globigerinacea	Globorotaliidae	Neogloboquadrina	Neogloboquadrina+dutertrei	Neogloboquadrina	Neogloboquadrina+dutertrei	Yes
752	0d20194b361b1bb9dfc7284860d5220d5b7d8452	3	3	0	0	1	0	0	0	0	0	0	0	0	0	0	0	0	0	0	0	0	0	0	0	1	0	0	0	0	0	0	1	0	0	80.6	Eukaryota|Rhizaria|Foraminifera|Rotaliida|Globigerinacea|Candeinidae|Candeina|Candeina+nitida|Candeina|Candeina+nitida	AB468837.1.996_U	Eukaryota	Rhizaria	Foraminifera	Rotaliida	Globigerinacea	Candeinidae	Candeina	Candeina+nitida	Candeina	Candeina+nitida	Yes
753	0e1a36fab65542f076aa439d518ccaaa50e5ce1c	3	1	0	0	3	0	0	0	0	0	0	0	0	0	0	0	0	0	0	0	0	0	0	0	0	0	0	0	0	0	0	0	0	0	77.7	Eukaryota|Rhizaria|Foraminifera|Rotaliida|Rotaliida_X|Rotaliida_XX|Rotaliida_XXX|Rotaliida_XXX+sp.|environmental_samples|uncultured+foraminiferan	JN003670.1.955_U	Eukaryota	Rhizaria	Foraminifera	Rotaliida	Rotaliida_X	Rotaliida_XX	Rotaliida_XXX	Rotaliida_XXX+sp.	environmental_samples	uncultured+foraminiferan	Yes
754	0ea3f638cde36593a8efeecca2c8476a57d1d992	3	3	0	0	1	0	0	0	0	0	0	0	0	0	0	0	0	0	0	0	0	0	0	0	0	0	1	0	0	0	1	0	0	0	91.9	Eukaryota|Rhizaria|Foraminifera|Rotaliida|Nonionacea|Nonionidae|Melonis|Melonis+sp.|uncultured|uncultured+eukaryote	AB234891.1.1022_U	Eukaryota	Rhizaria	Foraminifera	Rotaliida	Nonionacea	Nonionidae	Melonis	Melonis+sp.	uncultured	uncultured+eukaryote	Yes
755	10004b43fe82dd749e361037a768367f26bed41a	3	3	0	0	1	1	0	0	1	0	0	0	0	0	0	0	0	0	0	0	0	0	0	0	0	0	0	0	0	0	0	0	0	0	85.1	Eukaryota|Rhizaria|Foraminifera|Rotaliida|Globigerinacea|Globigerinidae|Globigerinita|Globigerinita+uvula|Globigerinita|Globigerinita+uvula	FJ643301.1.995_U,FJ643298.1.994_U,FJ643302.1.995_U,FJ643299.1.985_U	Eukaryota	Rhizaria	Foraminifera	Rotaliida	Globigerinacea	Globigerinidae	Globigerinita	Globigerinita+uvula	Globigerinita	Globigerinita+uvula	Yes
756	14211e04c61c1ba57279102833048247f690ef1b	3	3	0	0	1	0	1	0	1	0	0	0	0	0	0	0	0	0	0	0	0	0	0	0	0	0	0	0	0	0	0	0	0	0	84.9	Eukaryota|Rhizaria|Foraminifera|Rotaliida|Globigerinacea|Candeinidae|Candeina|Candeina+nitida|Candeina|Candeina+nitida	AB468837.1.996_U	Eukaryota	Rhizaria	Foraminifera	Rotaliida	Globigerinacea	Candeinidae	Candeina	Candeina+nitida	Candeina	Candeina+nitida	Yes
757	156037b6c40bb640d36b495066dc86fad6dff865	3	3	0	1	0	0	1	1	0	0	0	0	0	0	0	0	0	0	0	0	0	0	0	0	0	0	0	0	0	0	0	0	0	0	98.3	Eukaryota|Rhizaria|Foraminifera|Rotaliida|Globigerinacea|Pulleniatinidae|Pulleniatina|Pulleniatina+obliquiloculata|Pulleniatina|Pulleniatina+obliquiloculata	AB636734.1.1092_U,AB636695.1.1073_U,AB636801.1.1070_U,AB636784.1.1073_U,AB636783.1.1072_U,AB636802.1.1070_U,AB636803.1.1068_U,AB636801.1.1070_U,AB636742.1.1084_U	Eukaryota	Rhizaria	Foraminifera	Rotaliida	Globigerinacea	Pulleniatinidae	Pulleniatina	Pulleniatina+obliquiloculata	Pulleniatina	Pulleniatina+obliquiloculata	Yes
758	161ff9e3edadd58c5feb78fb7397e26d026fcca4	3	2	0	0	0	0	0	2	0	0	0	0	0	0	0	0	0	0	0	0	0	0	0	0	0	0	0	0	1	0	0	0	0	0	73.5	Eukaryota|Alveolata|Dinophyta|Syndiniales|DinoGroupII|DinoGroupIIClade9|DinoGroupIIClade9_X|DinoGroupIIClade9_X+sp.|uncultured|*	GU819781.1.1075_U,AY046658.1.1199_U,AY046658.1.1199_U,AB275016.1.1722_U,AY046599.1.1200_U,GU820396.1.1207_U,GU819746.1.1205_U,AY046661.1.1200_U	Eukaryota	Alveolata	Dinophyta	Syndiniales	DinoGroupII	DinoGroupIIClade9	DinoGroupIIClade9_X	DinoGroupIIClade9_X+sp.	uncultured	*	No
759	18b814d214e4c0a70c49c6c0a3c89f4b521d23a0	3	2	0	1	0	0	0	0	0	0	0	0	0	0	0	0	0	0	0	0	0	0	0	0	0	0	2	0	0	0	0	0	0	0	96.7	Eukaryota|Rhizaria|Foraminifera|Rotaliida|Globigerinacea|Globigerinidae|*|*|*|*	Z83960.1.1039_U,AB263454.1.1052_U,AB468870.1.1040_U,FJ643415.1.967_U,AF102227.1.1014_U	Eukaryota	Rhizaria	Foraminifera	Rotaliida	Globigerinacea	Globigerinidae	*	*	*	*	Yes
760	199cc2ec9db82dfacb2c705e493f6f864f78811c	3	1	0	0	0	0	0	0	3	0	0	0	0	0	0	0	0	0	0	0	0	0	0	0	0	0	0	0	0	0	0	0	0	0	77.7	Eukaryota|Rhizaria|Foraminifera|Rotaliida|Rotaliida_X|Rotaliida_XX|Rotaliida_XXX|Rotaliida_XXX+sp.|environmental_samples|uncultured+foraminiferan	JN003670.1.955_U	Eukaryota	Rhizaria	Foraminifera	Rotaliida	Rotaliida_X	Rotaliida_XX	Rotaliida_XXX	Rotaliida_XXX+sp.	environmental_samples	uncultured+foraminiferan	Yes
761	1b24a0fe1f52761ed3f5c395d5907aedce978e16	3	3	0	0	0	0	0	0	0	0	1	0	0	0	0	0	0	0	0	0	0	0	0	0	0	0	0	0	0	0	1	1	0	0	78.3	Eukaryota|Rhizaria|Foraminifera|Rotaliida|Nonionacea|Alabaminidae|Oridorsalis|Oridorsalis+umbonatus|Oridorsalis|Oridorsalis+umbonatus	EF534075.1.3373_U	Eukaryota	Rhizaria	Foraminifera	Rotaliida	Nonionacea	Alabaminidae	Oridorsalis	Oridorsalis+umbonatus	Oridorsalis	Oridorsalis+umbonatus	Yes
762	1cf3b513eaab42a1641fe1b2b23093fd61876cf2	3	2	0	0	0	0	0	0	0	0	0	0	0	0	2	0	0	0	0	0	0	1	0	0	0	0	0	0	0	0	0	0	0	0	96.1	Eukaryota|Rhizaria|Foraminifera|Rotaliida|Globigerinacea|Globorotaliidae|Globorotalia|*|Globorotalia|*	FJ643308.1.1055_U,FJ643309.1.1053_U,FJ643307.1.991_U,FJ643305.1.996_U,FJ643321.1.959_U,FJ643304.1.1054_U,FJ643306.1.1054_U,FJ643310.1.1053_U,Z83973.1.1110_U,EU199448.1.3592_U	Eukaryota	Rhizaria	Foraminifera	Rotaliida	Globigerinacea	Globorotaliidae	Globorotalia	*	Globorotalia	*	Yes
763	1d3832082cdb71ee7f3c0e3a70eb13053da288c1	3	3	1	0	0	0	1	1	0	0	0	0	0	0	0	0	0	0	0	0	0	0	0	0	0	0	0	0	0	0	0	0	0	0	96	Eukaryota|Rhizaria|Foraminifera|Rotaliida|Globigerinacea|Pulleniatinidae|Pulleniatina|Pulleniatina+obliquiloculata|Pulleniatina|Pulleniatina+obliquiloculata	AB636829.1.1069_U	Eukaryota	Rhizaria	Foraminifera	Rotaliida	Globigerinacea	Pulleniatinidae	Pulleniatina	Pulleniatina+obliquiloculata	Pulleniatina	Pulleniatina+obliquiloculata	Yes
764	23872ee559600d2d69346b81961a958ae7396a1d	3	1	0	0	0	0	0	0	0	0	0	0	0	0	0	0	0	0	0	0	0	3	0	0	0	0	0	0	0	0	0	0	0	0	88	Eukaryota|Rhizaria|Foraminifera|Rotaliida|Globigerinacea|Globigerinidae|Globigerinita|Globigerinita+glutinata|Globigerinita|Globigerinita+glutinata	FJ643280.1.943_U,FJ643278.1.943_U,FJ643292.1.947_U,FJ643279.1.916_U,FJ643293.1.947_U,FJ643281.1.943_U,FJ643284.1.941_U,FJ643284.1.941_U	Eukaryota	Rhizaria	Foraminifera	Rotaliida	Globigerinacea	Globigerinidae	Globigerinita	Globigerinita+glutinata	Globigerinita	Globigerinita+glutinata	Yes
765	2564e6dcd5a53467e9e0e7495ef2b776600465b5	3	1	0	0	0	0	0	0	0	0	0	0	0	3	0	0	0	0	0	0	0	0	0	0	0	0	0	0	0	0	0	0	0	0	95.4	Eukaryota|Rhizaria|Foraminifera|Rotaliida|Rotaliida_X|Rotaliida_XX|Nonion|Nonion+sp.|Nonion|Nonion+sp.	FM999903.1.958_U	Eukaryota	Rhizaria	Foraminifera	Rotaliida	Rotaliida_X	Rotaliida_XX	Nonion	Nonion+sp.	Nonion	Nonion+sp.	Yes
766	258790541c8d773fd0f11b0b0bcc4216d9d57de2	3	1	0	0	0	0	0	0	0	0	0	0	0	0	0	0	0	0	0	0	3	0	0	0	0	0	0	0	0	0	0	0	0	0	90.8	Eukaryota|Rhizaria|Foraminifera|Rotaliida|Chilostomellacea|Chilostomellidae|Chilostomella|*|Chilostomella|*	AY359160.1.987_U,DQ238293.1.949_U,DQ238291.1.931_U,AY359156.1.994_U,DQ238289.1.928_U,AY359144.1.992_U,AY210772.1.994_U,DQ238292.1.880_U,DQ238288.1.948_U,AY359158.1.995_U,AM231589.1.906_U,DQ238290.1.928_U	Eukaryota	Rhizaria	Foraminifera	Rotaliida	Chilostomellacea	Chilostomellidae	Chilostomella	*	Chilostomella	*	Yes
767	276bba98be2bcc2e6ebed9d084a209f86753262e	3	1	0	0	0	0	0	0	3	0	0	0	0	0	0	0	0	0	0	0	0	0	0	0	0	0	0	0	0	0	0	0	0	0	77.4	Eukaryota|Rhizaria|Foraminifera|Rotaliida|Rotaliida_X|Rotaliida_XX|Rotaliida_XXX|Rotaliida_XXX+sp.|environmental_samples|uncultured+foraminiferan	JN003670.1.955_U	Eukaryota	Rhizaria	Foraminifera	Rotaliida	Rotaliida_X	Rotaliida_XX	Rotaliida_XXX	Rotaliida_XXX+sp.	environmental_samples	uncultured+foraminiferan	Yes
768	27fb4922affb07c0bfe603e7bb3b8da1892fb2cb	3	1	0	0	0	0	0	0	0	0	0	0	0	0	0	0	0	0	0	3	0	0	0	0	0	0	0	0	0	0	0	0	0	0	98.3	Eukaryota|Rhizaria|Foraminifera|Rotaliida|Globigerinacea|Globorotaliidae|Globorotalia|Globorotalia+truncatulinoides|Globorotalia|Globorotalia+truncatulinoides	AJ272474.1.1111_U	Eukaryota	Rhizaria	Foraminifera	Rotaliida	Globigerinacea	Globorotaliidae	Globorotalia	Globorotalia+truncatulinoides	Globorotalia	Globorotalia+truncatulinoides	Yes
769	284bf1d56fe5a174e7118d9a8f9434444a171910	3	1	0	0	0	0	3	0	0	0	0	0	0	0	0	0	0	0	0	0	0	0	0	0	0	0	0	0	0	0	0	0	0	0	88.8	Eukaryota|Rhizaria|Foraminifera|Rotaliida|Globigerinacea|Pulleniatinidae|Pulleniatina|Pulleniatina+obliquiloculata|Pulleniatina|Pulleniatina+obliquiloculata	AB636777.1.1076_U	Eukaryota	Rhizaria	Foraminifera	Rotaliida	Globigerinacea	Pulleniatinidae	Pulleniatina	Pulleniatina+obliquiloculata	Pulleniatina	Pulleniatina+obliquiloculata	Yes
770	28ed44cdbcc963a56caa7969e158b6802691d3b3	3	1	0	0	0	0	0	0	0	0	0	0	0	0	0	0	0	0	0	0	0	0	0	0	0	0	0	0	0	0	3	0	0	0	89.8	Eukaryota|Rhizaria|Foraminifera|Rotaliida|Discorbinellacea|Pseudoparrellidae|Epistominella|Epistominella+exigua|Epistominella|Epistominella+exigua	FJ705897.1.3412_U,DQ195557.1.930_U,AM491306.1.983_U,AM491307.1.984_U	Eukaryota	Rhizaria	Foraminifera	Rotaliida	Discorbinellacea	Pseudoparrellidae	Epistominella	Epistominella+exigua	Epistominella	Epistominella+exigua	Yes
771	2e2e51b99fa9a0d3c6185744279cb68206b48bbc	3	2	0	0	0	0	0	0	0	0	0	0	0	0	0	0	0	0	0	0	2	0	0	0	0	0	0	0	0	0	0	1	0	0	93.1	Eukaryota|Rhizaria|Foraminifera|Rotaliida|Chilostomellacea|Chilostomellidae|Chilostomella|*|Chilostomella|*	AY359160.1.987_U,DQ238293.1.949_U,DQ238291.1.931_U,AY359156.1.994_U,DQ238289.1.928_U,AY359144.1.992_U,AY210772.1.994_U,DQ238292.1.880_U,DQ238288.1.948_U,AY359158.1.995_U,AM231589.1.906_U,DQ238290.1.928_U	Eukaryota	Rhizaria	Foraminifera	Rotaliida	Chilostomellacea	Chilostomellidae	Chilostomella	*	Chilostomella	*	Yes
772	32630bd25e759c2398fa0f0ccf6b14b505d9fa6d	3	1	0	0	0	0	0	3	0	0	0	0	0	0	0	0	0	0	0	0	0	0	0	0	0	0	0	0	0	0	0	0	0	0	96.7	Eukaryota|Rhizaria|Foraminifera|Rotaliida|Globigerinacea|Pulleniatinidae|Pulleniatina|Pulleniatina+obliquiloculata|Pulleniatina|Pulleniatina+obliquiloculata	AB636793.1.1071_U,AB636690.1.1068_U,AB636774.1.1043_U,AB636791.1.1071_U,AB636684.1.1068_U,AB636805.1.1068_U,AB636769.1.1064_U,AB636772.1.1056_U,AB636721.1.1092_U,AB636736.1.1076_U	Eukaryota	Rhizaria	Foraminifera	Rotaliida	Globigerinacea	Pulleniatinidae	Pulleniatina	Pulleniatina+obliquiloculata	Pulleniatina	Pulleniatina+obliquiloculata	Yes
773	32900a0f63bea9f937410d68796c24da7b801bcc	3	2	0	0	1	0	0	0	0	0	0	0	0	0	0	0	2	0	0	0	0	0	0	0	0	0	0	0	0	0	0	0	0	0	96.7	Eukaryota|Rhizaria|Foraminifera|Rotaliida|Globigerinacea|Globigerinidae|Globigerina|Globigerina+falconensis|Globigerina|Globigerina+falconensis	FJ643417.1.973_U,FJ643416.1.948_U,AF387172.1.999_U,FJ643416.1.948_U	Eukaryota	Rhizaria	Foraminifera	Rotaliida	Globigerinacea	Globigerinidae	Globigerina	Globigerina+falconensis	Globigerina	Globigerina+falconensis	Yes
774	33a153dcea3490a4a65d4ab1d9a6e3ca4dc92543	3	1	0	0	0	0	0	0	0	0	0	0	0	0	0	0	3	0	0	0	0	0	0	0	0	0	0	0	0	0	0	0	0	0	91.4	Eukaryota|Rhizaria|Foraminifera|Rotaliida|Buliminacea|Buliminidae|Bulimina|Bulimina+aculeata|Bulimina|Bulimina+aculeata	AY488866.1.1014_U,AY488867.1.1015_U	Eukaryota	Rhizaria	Foraminifera	Rotaliida	Buliminacea	Buliminidae	Bulimina	Bulimina+aculeata	Bulimina	Bulimina+aculeata	Yes
775	373608feb31126ac08f115a442b9cea77c44182a	3	1	0	0	0	0	0	0	0	0	0	0	0	0	0	0	3	0	0	0	0	0	0	0	0	0	0	0	0	0	0	0	0	0	94.1	Eukaryota|Rhizaria|Foraminifera|Rotaliida|Globigerinacea|Globigerinidae|Globigerinita|Globigerinita+glutinata|Globigerinita|Globigerinita+glutinata	FJ643289.1.934_U,FJ643287.1.917_U,FJ643291.1.935_U	Eukaryota	Rhizaria	Foraminifera	Rotaliida	Globigerinacea	Globigerinidae	Globigerinita	Globigerinita+glutinata	Globigerinita	Globigerinita+glutinata	Yes
776	3aa4a605d9f66f44666851671e657ba7c04c4e5e	3	1	0	0	0	0	0	0	0	0	0	0	0	0	0	0	0	0	0	0	0	0	0	0	3	0	0	0	0	0	0	0	0	0	66.2	Eukaryota|Rhizaria|Foraminifera|Rotaliida|Rotaliida_X|Elphidiidae|Elphidium|Elphidium+albiumbilicatum|Elphidium|Elphidium+albiumbilicatum	HM213833.1.3116_U,HM213833.1.3116_U	Eukaryota	Rhizaria	Foraminifera	Rotaliida	Rotaliida_X	Elphidiidae	Elphidium	Elphidium+albiumbilicatum	Elphidium	Elphidium+albiumbilicatum	Yes
777	3b5a81d71d0ee917c0ff96b887637ce5180ba24a	3	2	0	0	1	2	0	0	0	0	0	0	0	0	0	0	0	0	0	0	0	0	0	0	0	0	0	0	0	0	0	0	0	0	78.8	Eukaryota|Rhizaria|Foraminifera|Rotaliida|Rotaliida_X|Rotaliida_XX|Rotaliida_XXX|Rotaliida_XXX+sp.|environmental_samples|uncultured+foraminiferan	JN003670.1.955_U	Eukaryota	Rhizaria	Foraminifera	Rotaliida	Rotaliida_X	Rotaliida_XX	Rotaliida_XXX	Rotaliida_XXX+sp.	environmental_samples	uncultured+foraminiferan	Yes
778	3e83333fbdd5996cfb2a74dbc19b2a8f274c3b3f	3	2	2	0	0	0	0	1	0	0	0	0	0	0	0	0	0	0	0	0	0	0	0	0	0	0	0	0	0	0	0	0	0	0	71.9	Eukaryota|Alveolata|Ciliophora|Litostomatea|Trichostomatia|Trichostomatia_X|Trichostomatia_XX|Trichostomatia_XX+sp.|uncultured|uncultured+rumen	JN642091.1.1534_U,JN642059.1.1534_U	Eukaryota	Alveolata	Ciliophora	Litostomatea	Trichostomatia	Trichostomatia_X	Trichostomatia_XX	Trichostomatia_XX+sp.	uncultured	uncultured+rumen	No
779	40f81cb4a222aa22efdbfe44e565b5d8fe64b505	3	3	0	0	0	0	0	0	0	0	0	0	0	0	0	0	0	0	0	0	1	0	0	0	1	0	0	0	0	0	0	1	0	0	78	Eukaryota|Rhizaria|Foraminifera|Rotaliida|Nonionacea|Alabaminidae|Oridorsalis|Oridorsalis+umbonatus|Oridorsalis|Oridorsalis+umbonatus	EF534075.1.3373_U	Eukaryota	Rhizaria	Foraminifera	Rotaliida	Nonionacea	Alabaminidae	Oridorsalis	Oridorsalis+umbonatus	Oridorsalis	Oridorsalis+umbonatus	Yes
780	46bba8845d1eaef3c96fdbfa12c3ef75d608dede	3	1	0	0	0	3	0	0	0	0	0	0	0	0	0	0	0	0	0	0	0	0	0	0	0	0	0	0	0	0	0	0	0	0	78.8	Eukaryota|Rhizaria|Foraminifera|Rotaliida|Rotaliida_X|Rotaliida_XX|Rotaliida_XXX|Rotaliida_XXX+sp.|environmental_samples|uncultured+foraminiferan	JN003670.1.955_U	Eukaryota	Rhizaria	Foraminifera	Rotaliida	Rotaliida_X	Rotaliida_XX	Rotaliida_XXX	Rotaliida_XXX+sp.	environmental_samples	uncultured+foraminiferan	Yes
781	47433b748fd7a51abe1647b5f0c8cfce427aa8e5	3	2	0	2	0	0	0	0	0	0	0	0	0	0	0	0	0	0	0	0	0	0	0	0	0	0	1	0	0	0	0	0	0	0	98	Eukaryota|Rhizaria|Foraminifera|Rotaliida|Globigerinacea|Globigerinidae|*|*|*|*	Z83960.1.1039_U,AB263454.1.1052_U,AB468870.1.1040_U,FJ643415.1.967_U,AF102227.1.1014_U	Eukaryota	Rhizaria	Foraminifera	Rotaliida	Globigerinacea	Globigerinidae	*	*	*	*	Yes
782	488f53f8237cf6d96f13a7d237969a88b96b2f15	3	1	0	0	0	3	0	0	0	0	0	0	0	0	0	0	0	0	0	0	0	0	0	0	0	0	0	0	0	0	0	0	0	0	91.8	Eukaryota|Rhizaria|Foraminifera|Rotaliida|Chilostomellacea|Chilostomellidae|Chilostomella|*|Chilostomella|*	AY359160.1.987_U,DQ238293.1.949_U,DQ238291.1.931_U,AY359156.1.994_U,DQ238289.1.928_U,AY359144.1.992_U,AY210772.1.994_U,DQ238292.1.880_U,DQ238288.1.948_U,AY359158.1.995_U,AM231589.1.906_U,DQ238290.1.928_U	Eukaryota	Rhizaria	Foraminifera	Rotaliida	Chilostomellacea	Chilostomellidae	Chilostomella	*	Chilostomella	*	Yes
783	4e4742be2540d4c67ed1c68e5539dab54a90c94b	3	3	1	0	0	0	0	0	0	0	0	0	0	0	0	0	0	0	0	0	0	0	0	0	0	1	0	0	0	0	1	0	0	0	98.3	Eukaryota|Rhizaria|Foraminifera|Rotaliida|Globigerinacea|Globigerinidae|Globigerina|Globigerina+bulloides|Globigerina|Globigerina+bulloides	GQ293072.1.1022_U	Eukaryota	Rhizaria	Foraminifera	Rotaliida	Globigerinacea	Globigerinidae	Globigerina	Globigerina+bulloides	Globigerina	Globigerina+bulloides	Yes
784	4e505e011c2bf70a779446ab1e5d6ae309b80fd3	3	3	0	0	0	0	0	0	1	0	1	0	0	0	0	0	1	0	0	0	0	0	0	0	0	0	0	0	0	0	0	0	0	0	86.8	Eukaryota|Rhizaria|Foraminifera|Rotaliida|Rotaliida_X|Rotaliida_XX|Rotaliida_XXX|Rotaliida_XXX+sp.|environmental_samples|uncultured+foraminiferan	JN003670.1.955_U	Eukaryota	Rhizaria	Foraminifera	Rotaliida	Rotaliida_X	Rotaliida_XX	Rotaliida_XXX	Rotaliida_XXX+sp.	environmental_samples	uncultured+foraminiferan	Yes
785	4f3cc7b4996eca4a258120a166a9c3f84ca84ffb	3	2	0	0	0	0	0	0	0	0	0	0	0	0	0	0	0	0	0	0	2	0	0	0	0	0	0	0	0	0	0	1	0	0	92.7	Eukaryota|Rhizaria|Foraminifera|Rotaliida|Nonionacea|Anomalinidae|Cibicidoides|Cibicidoides+variabilis|Cibicidoides|Cibicidoides+variabilis	GU113130.1.856_U,GU113136.1.856_U,GU113135.1.856_U	Eukaryota	Rhizaria	Foraminifera	Rotaliida	Nonionacea	Anomalinidae	Cibicidoides	Cibicidoides+variabilis	Cibicidoides	Cibicidoides+variabilis	Yes
786	504c74ce0bf3f4ab28caa3748c4c1f6f8975e157	3	1	0	0	0	0	0	0	0	0	0	0	0	0	0	0	3	0	0	0	0	0	0	0	0	0	0	0	0	0	0	0	0	0	87.3	Eukaryota|Rhizaria|Foraminifera|Rotaliida|Rotaliida_X|Rotaliida_XX|Rotaliida_XXX|Rotaliida_XXX+sp.|environmental_samples|uncultured+foraminiferan	JN003670.1.955_U	Eukaryota	Rhizaria	Foraminifera	Rotaliida	Rotaliida_X	Rotaliida_XX	Rotaliida_XXX	Rotaliida_XXX+sp.	environmental_samples	uncultured+foraminiferan	Yes
787	507ad574c99b0dd9859dca82e4f8fd945f21c438	3	1	0	0	0	0	0	0	0	0	0	3	0	0	0	0	0	0	0	0	0	0	0	0	0	0	0	0	0	0	0	0	0	0	81	Eukaryota|Rhizaria|Foraminifera|Rotaliida|Globigerinacea|Globorotaliidae|Neogloboquadrina|Neogloboquadrina+pachyderma|Neogloboquadrina|Neogloboquadrina+pachyderma	EF447102.1.1088_U	Eukaryota	Rhizaria	Foraminifera	Rotaliida	Globigerinacea	Globorotaliidae	Neogloboquadrina	Neogloboquadrina+pachyderma	Neogloboquadrina	Neogloboquadrina+pachyderma	Yes
788	51ea7ff422baeccf6e34e8c1ccb24e329be310af	3	3	0	0	1	1	0	0	0	0	0	0	0	0	0	0	0	0	0	0	0	0	0	0	1	0	0	0	0	0	0	0	0	0	78.7	Eukaryota|Rhizaria|Foraminifera|Rotaliida|Rotaliida_X|Rotaliida_XX|Rotaliida_XXX|Rotaliida_XXX+sp.|environmental_samples|uncultured+foraminiferan	JN003670.1.955_U	Eukaryota	Rhizaria	Foraminifera	Rotaliida	Rotaliida_X	Rotaliida_XX	Rotaliida_XXX	Rotaliida_XXX+sp.	environmental_samples	uncultured+foraminiferan	Yes
789	5551143c576cb3b799d209c9f52a75771fbad95b	3	3	1	0	0	0	1	1	0	0	0	0	0	0	0	0	0	0	0	0	0	0	0	0	0	0	0	0	0	0	0	0	0	0	98.7	Eukaryota|Rhizaria|Foraminifera|Rotaliida|Globigerinacea|Pulleniatinidae|Pulleniatina|Pulleniatina+obliquiloculata|Pulleniatina|Pulleniatina+obliquiloculata	AB636888.1.1087_U,AB636886.1.1086_U	Eukaryota	Rhizaria	Foraminifera	Rotaliida	Globigerinacea	Pulleniatinidae	Pulleniatina	Pulleniatina+obliquiloculata	Pulleniatina	Pulleniatina+obliquiloculata	Yes
790	56624038670acba976717f191bfeaefbb4c745a2	3	2	0	0	0	0	0	0	0	0	0	0	0	0	0	0	0	0	0	0	0	0	0	0	0	0	1	0	0	0	2	0	0	0	90.6	Eukaryota|Rhizaria|Foraminifera|Rotaliida|Nonionacea|*|*|*|*|*	GU113136.1.856_U,AB234891.1.1022_U	Eukaryota	Rhizaria	Foraminifera	Rotaliida	Nonionacea	*	*	*	*	*	Yes
791	56a6165aa0b60f68bbffe72082e733c2581d2eae	3	1	0	0	0	0	0	3	0	0	0	0	0	0	0	0	0	0	0	0	0	0	0	0	0	0	0	0	0	0	0	0	0	0	95.1	Eukaryota|Rhizaria|Foraminifera|Rotaliida|Globigerinacea|Pulleniatinidae|Pulleniatina|Pulleniatina+obliquiloculata|Pulleniatina|Pulleniatina+obliquiloculata	AB636890.1.1091_U	Eukaryota	Rhizaria	Foraminifera	Rotaliida	Globigerinacea	Pulleniatinidae	Pulleniatina	Pulleniatina+obliquiloculata	Pulleniatina	Pulleniatina+obliquiloculata	Yes
792	5948f33da977e5fa721922f3f0dad61a05bea45d	3	2	0	0	0	0	0	0	0	0	0	0	0	0	0	0	2	0	1	0	0	0	0	0	0	0	0	0	0	0	0	0	0	0	83.9	Eukaryota|Rhizaria|Foraminifera|Rotaliida|Discorbinellacea|Pseudoparrellidae|Epistominella|Epistominella+sp.|Epistominella|Epistominella+sp.	FJ185821.1.1037_U	Eukaryota	Rhizaria	Foraminifera	Rotaliida	Discorbinellacea	Pseudoparrellidae	Epistominella	Epistominella+sp.	Epistominella	Epistominella+sp.	Yes
793	5d01d1c44025741f78969e59c3faf8ab779fa28d	3	2	0	0	0	0	0	0	0	0	0	0	0	0	0	0	0	0	0	0	0	0	0	0	2	0	0	1	0	0	0	0	0	0	97.4	Eukaryota|Rhizaria|Foraminifera|Rotaliida|Globigerinacea|Globigerinidae|Globigerinita|Globigerinita+glutinata|Globigerinita|Globigerinita+glutinata	AB468832.1.998_U	Eukaryota	Rhizaria	Foraminifera	Rotaliida	Globigerinacea	Globigerinidae	Globigerinita	Globigerinita+glutinata	Globigerinita	Globigerinita+glutinata	Yes
794	5ec0cdedc5a54fa5e057e8112d52fc13f5e42f3c	3	1	0	0	0	0	3	0	0	0	0	0	0	0	0	0	0	0	0	0	0	0	0	0	0	0	0	0	0	0	0	0	0	0	82.5	Eukaryota|Rhizaria|Foraminifera|Rotaliida|Globigerinacea|Candeinidae|Candeina|Candeina+nitida|Candeina|Candeina+nitida	AB468837.1.996_U	Eukaryota	Rhizaria	Foraminifera	Rotaliida	Globigerinacea	Candeinidae	Candeina	Candeina+nitida	Candeina	Candeina+nitida	Yes
795	5f3e4d8e60f4c3ec745b31081d3d9a01c31568df	3	1	3	0	0	0	0	0	0	0	0	0	0	0	0	0	0	0	0	0	0	0	0	0	0	0	0	0	0	0	0	0	0	0	99	Eukaryota|Rhizaria|Foraminifera|Rotaliida|Globigerinacea|Pulleniatinidae|Pulleniatina|Pulleniatina+obliquiloculata|Pulleniatina|Pulleniatina+obliquiloculata	AB636698.1.1070_U,AB636693.1.1070_U	Eukaryota	Rhizaria	Foraminifera	Rotaliida	Globigerinacea	Pulleniatinidae	Pulleniatina	Pulleniatina+obliquiloculata	Pulleniatina	Pulleniatina+obliquiloculata	Yes
796	61d873cbeacff615ca924f536d8d8cab4426c50f	3	1	0	3	0	0	0	0	0	0	0	0	0	0	0	0	0	0	0	0	0	0	0	0	0	0	0	0	0	0	0	0	0	0	93	Eukaryota|Rhizaria|Foraminifera|Rotaliida|Chilostomellacea|Chilostomellidae|Chilostomella|*|Chilostomella|*	AY359160.1.987_U,DQ238293.1.949_U,DQ238291.1.931_U,AY359156.1.994_U,DQ238289.1.928_U,AY359144.1.992_U,AY210772.1.994_U,DQ238292.1.880_U,DQ238288.1.948_U,AY359158.1.995_U,AM231589.1.906_U,DQ238290.1.928_U	Eukaryota	Rhizaria	Foraminifera	Rotaliida	Chilostomellacea	Chilostomellidae	Chilostomella	*	Chilostomella	*	Yes
797	6dc38a0ac32efb24190610e101b79c153c79f509	3	2	0	0	0	1	0	0	0	0	0	0	0	0	0	0	0	0	0	0	0	0	0	0	2	0	0	0	0	0	0	0	0	0	100	Eukaryota|Rhizaria|Foraminifera|Rotaliida|Globigerinacea|Globigerinidae|Globigerinoides|Globigerinoides+ruber|Globigerinoides|Globigerinoides+ruber	EU012485.1.1012_U,AB468886.1.979_U,EU012487.1.1012_U,EU012458.1.1012_U,FM866126.1.843_U,U80789.1.981_U,EU012486.1.1012_U,EU012456.1.1012_U,EU012457.1.1012_U,FM866126.1.843_U	Eukaryota	Rhizaria	Foraminifera	Rotaliida	Globigerinacea	Globigerinidae	Globigerinoides	Globigerinoides+ruber	Globigerinoides	Globigerinoides+ruber	Yes
798	76d92235d6c6b115a7c6f4a068f23fbaa12e7154	3	1	0	0	0	0	0	0	0	0	0	0	0	0	0	0	0	0	0	0	0	0	0	0	3	0	0	0	0	0	0	0	0	0	66.7	Eukaryota|Rhizaria|Foraminifera|Foraminifera_X|Foraminifera_XX|Foraminifera_XXX|Ammonia|Ammonia+sp.|Ammonia|Ammonia+sp.	HM244866.1.1926_U,HM244866.1.1926_U	Eukaryota	Rhizaria	Foraminifera	Foraminifera_X	Foraminifera_XX	Foraminifera_XXX	Ammonia	Ammonia+sp.	Ammonia	Ammonia+sp.	Yes
799	7a7c40b5c15cef3f15faeec52308d1e6e668e649	3	1	0	0	0	0	0	0	0	0	0	0	0	0	0	0	0	0	0	3	0	0	0	0	0	0	0	0	0	0	0	0	0	0	98	Eukaryota|Rhizaria|Foraminifera|Rotaliida|Globigerinacea|Pulleniatinidae|Pulleniatina|Pulleniatina+obliquiloculata|Pulleniatina|Pulleniatina+obliquiloculata	AB636734.1.1092_U,AB636695.1.1073_U,AB636801.1.1070_U,AB636784.1.1073_U,AB636833.1.1066_U,AB636802.1.1070_U,AB636803.1.1068_U,AB636801.1.1070_U,AB636783.1.1072_U,AB636742.1.1084_U,AB636766.1.1069_U,AB636765.1.1067_U	Eukaryota	Rhizaria	Foraminifera	Rotaliida	Globigerinacea	Pulleniatinidae	Pulleniatina	Pulleniatina+obliquiloculata	Pulleniatina	Pulleniatina+obliquiloculata	Yes
800	8c783a932e9889fde8fc99849d610074b697249c	3	1	0	0	0	0	0	0	0	0	0	0	0	0	0	0	0	0	0	0	3	0	0	0	0	0	0	0	0	0	0	0	0	0	95.4	Eukaryota|Rhizaria|Foraminifera|Rotaliida|Globigerinacea|Globorotaliidae|Globorotalia|*|Globorotalia|*	FJ643314.1.1006_U,FJ643318.1.1007_U,FJ643315.1.1006_U,FJ643317.1.1007_U,AY453134.1.1076_U	Eukaryota	Rhizaria	Foraminifera	Rotaliida	Globigerinacea	Globorotaliidae	Globorotalia	*	Globorotalia	*	Yes
801	981636dff21ff81ca74b82d34d5c62f019eb6dd7	3	1	0	0	0	3	0	0	0	0	0	0	0	0	0	0	0	0	0	0	0	0	0	0	0	0	0	0	0	0	0	0	0	0	92.1	Eukaryota|Rhizaria|Foraminifera|Rotaliida|Chilostomellacea|Chilostomellidae|Chilostomella|*|Chilostomella|*	AY359160.1.987_U,DQ238293.1.949_U,DQ238291.1.931_U,AY359156.1.994_U,DQ238289.1.928_U,AY359144.1.992_U,AY210772.1.994_U,DQ238292.1.880_U,DQ238288.1.948_U,AY359158.1.995_U,AM231589.1.906_U,DQ238290.1.928_U	Eukaryota	Rhizaria	Foraminifera	Rotaliida	Chilostomellacea	Chilostomellidae	Chilostomella	*	Chilostomella	*	Yes
802	a99502fde554c9989119d52a27294c3724f26cf9	3	3	0	0	0	0	0	0	0	0	0	0	0	0	0	0	0	0	0	0	1	0	0	0	1	1	0	0	0	0	0	0	0	0	95.4	Eukaryota|Rhizaria|Foraminifera|Rotaliida|Globigerinacea|Globigerinidae|Globigerinita|Globigerinita+glutinata|Globigerinita|Globigerinita+glutinata	AF250105.1.971_U,AB468832.1.998_U	Eukaryota	Rhizaria	Foraminifera	Rotaliida	Globigerinacea	Globigerinidae	Globigerinita	Globigerinita+glutinata	Globigerinita	Globigerinita+glutinata	Yes
803	ac31b329871e3a8b61809c2514b8d047ee5ecbb0	3	2	0	1	0	0	0	0	0	0	0	0	0	0	0	0	0	0	0	0	0	0	0	2	0	0	0	0	0	0	0	0	0	0	70.5	Eukaryota|Opisthokonta|Fungi|Mucoromycota|Mucoromycotina|Mucoromycotina_X|Umbelopsis|*|Umbelopsis|*	DQ322627.1.1795_U,HM161747.1.1826_U	Eukaryota	Opisthokonta	Fungi	Mucoromycota	Mucoromycotina	Mucoromycotina_X	Umbelopsis	*	Umbelopsis	*	No
804	bd97d1f8b9282fb7554b2e9f3b3244bf9456f937	3	1	0	0	0	3	0	0	0	0	0	0	0	0	0	0	0	0	0	0	0	0	0	0	0	0	0	0	0	0	0	0	0	0	97	Eukaryota|Rhizaria|Foraminifera|Rotaliida|Rotaliida_X|Rotaliida_XX|Rotaliida_XXX|Rotaliida_XXX+sp.|environmental_samples|uncultured+foraminiferan	JN003670.1.955_U	Eukaryota	Rhizaria	Foraminifera	Rotaliida	Rotaliida_X	Rotaliida_XX	Rotaliida_XXX	Rotaliida_XXX+sp.	environmental_samples	uncultured+foraminiferan	Yes
805	c19670d7b817daf9fa9a45654a1e24e74cb6b080	3	2	0	0	0	0	0	0	0	0	0	0	0	0	0	0	0	0	0	0	0	2	0	0	0	0	0	0	0	0	1	0	0	0	81.4	Eukaryota|Rhizaria|Foraminifera|Rotaliida|Globigerinacea|Candeinidae|Candeina|Candeina+nitida|Candeina|Candeina+nitida	AB468834.1.1008_U,AB263435.1.1020_U	Eukaryota	Rhizaria	Foraminifera	Rotaliida	Globigerinacea	Candeinidae	Candeina	Candeina+nitida	Candeina	Candeina+nitida	Yes
806	c555c8c667422ec7da22203ca3b830637b5196f5	3	3	0	0	0	0	0	0	0	1	1	1	0	0	0	0	0	0	0	0	0	0	0	0	0	0	0	0	0	0	0	0	0	0	96.7	Eukaryota|Rhizaria|Foraminifera|Rotaliida|Globigerinacea|Globigerinidae|Globigerinita|Globigerinita+uvula|Globigerinita|Globigerinita+uvula	AF387173.1.1022_U	Eukaryota	Rhizaria	Foraminifera	Rotaliida	Globigerinacea	Globigerinidae	Globigerinita	Globigerinita+uvula	Globigerinita	Globigerinita+uvula	Yes
807	02efae1418aa7ea65da3f0c22ff6221465751c5c	2	1	0	0	0	0	0	0	0	0	0	0	0	0	0	0	0	0	0	0	0	0	0	0	0	0	0	0	0	0	0	2	0	0	98.7	Eukaryota|Rhizaria|Foraminifera|Rotaliida|Globigerinacea|Globigerinacea_X|Globorotalia|Globorotalia+scitula|Globorotalia|Globorotalia+scitula	JQ799898.1.1096_U	Eukaryota	Rhizaria	Foraminifera	Rotaliida	Globigerinacea	Globigerinacea_X	Globorotalia	Globorotalia+scitula	Globorotalia	Globorotalia+scitula	Yes
808	0398488d5d995846e4eb0ed8c7b27e61a601b282	2	1	0	0	0	0	0	0	0	0	0	0	0	0	0	0	0	0	0	0	0	2	0	0	0	0	0	0	0	0	0	0	0	0	79.9	Eukaryota|Rhizaria|Foraminifera|Rotaliida|Nonionacea|Alabaminidae|Oridorsalis|Oridorsalis+umbonatus|Oridorsalis|Oridorsalis+umbonatus	EF534075.1.3373_U	Eukaryota	Rhizaria	Foraminifera	Rotaliida	Nonionacea	Alabaminidae	Oridorsalis	Oridorsalis+umbonatus	Oridorsalis	Oridorsalis+umbonatus	Yes
809	03c07ef26100c3af53e2fb3be3514ee4a5cb96ec	2	1	0	0	0	0	0	2	0	0	0	0	0	0	0	0	0	0	0	0	0	0	0	0	0	0	0	0	0	0	0	0	0	0	78.3	Eukaryota|Rhizaria|Foraminifera|Rotaliida|Rotaliida_X|Rotaliida_XX|Rotaliida_XXX|Rotaliida_XXX+sp.|environmental_samples|uncultured+foraminiferan	JN003670.1.955_U	Eukaryota	Rhizaria	Foraminifera	Rotaliida	Rotaliida_X	Rotaliida_XX	Rotaliida_XXX	Rotaliida_XXX+sp.	environmental_samples	uncultured+foraminiferan	Yes
810	0584405f8b69d96eda983128f6a20e711a59f171	2	1	0	0	0	0	0	0	0	0	0	2	0	0	0	0	0	0	0	0	0	0	0	0	0	0	0	0	0	0	0	0	0	0	91.3	Eukaryota|Rhizaria|Foraminifera|Rotaliida|Globigerinacea|Globorotaliidae|Neogloboquadrina|Neogloboquadrina+pachyderma|Neogloboquadrina|Neogloboquadrina+pachyderma	EF447102.1.1088_U	Eukaryota	Rhizaria	Foraminifera	Rotaliida	Globigerinacea	Globorotaliidae	Neogloboquadrina	Neogloboquadrina+pachyderma	Neogloboquadrina	Neogloboquadrina+pachyderma	Yes
811	05ca37e3d8ca39d77a0f64bc88085df8c1a1de11	2	1	0	0	0	0	0	0	0	0	2	0	0	0	0	0	0	0	0	0	0	0	0	0	0	0	0	0	0	0	0	0	0	0	83.9	Eukaryota|Rhizaria|Foraminifera|Rotaliida|Globigerinacea|Globorotaliidae|Neogloboquadrina|Neogloboquadrina+pachyderma|Neogloboquadrina|Neogloboquadrina+pachyderma	AF250119.1.1113_U	Eukaryota	Rhizaria	Foraminifera	Rotaliida	Globigerinacea	Globorotaliidae	Neogloboquadrina	Neogloboquadrina+pachyderma	Neogloboquadrina	Neogloboquadrina+pachyderma	Yes
812	0774fcab186fdc6eb68fb6ee407acebaeff9366e	2	1	0	0	0	0	0	0	0	0	0	0	0	0	0	0	0	0	0	0	2	0	0	0	0	0	0	0	0	0	0	0	0	0	78.3	Eukaryota|Rhizaria|Foraminifera|Rotaliida|Nonionacea|Alabaminidae|Oridorsalis|Oridorsalis+umbonatus|Oridorsalis|Oridorsalis+umbonatus	EF534075.1.3373_U	Eukaryota	Rhizaria	Foraminifera	Rotaliida	Nonionacea	Alabaminidae	Oridorsalis	Oridorsalis+umbonatus	Oridorsalis	Oridorsalis+umbonatus	Yes
813	084250263ef470941f5748b51d5e809e2e0d102d	2	2	0	0	1	0	0	0	1	0	0	0	0	0	0	0	0	0	0	0	0	0	0	0	0	0	0	0	0	0	0	0	0	0	83.4	Eukaryota|Rhizaria|Foraminifera|Rotaliida|Discorbinellacea|Pseudoparrellidae|Epistominella|Epistominella+sp.|Epistominella|Epistominella+sp.	FJ185821.1.1037_U	Eukaryota	Rhizaria	Foraminifera	Rotaliida	Discorbinellacea	Pseudoparrellidae	Epistominella	Epistominella+sp.	Epistominella	Epistominella+sp.	Yes
814	08e3cf72b18061f27421389e472cdb801c010c52	2	2	0	0	0	0	0	0	0	0	0	0	0	1	0	0	0	0	0	0	0	0	0	0	0	0	0	0	0	0	0	0	0	1	88	Eukaryota|Opisthokonta|Fungi|Ascomycota|Pezizomycotina|Dothideomycetes|Phoma|Phoma+exigua_var._exigua|uncultured|uncultured+Ascomycota	AB512181.1.1078_U	Eukaryota	Opisthokonta	Fungi	Ascomycota	Pezizomycotina	Dothideomycetes	Phoma	Phoma+exigua_var._exigua	uncultured	uncultured+Ascomycota	No
815	0a947252787a98f0653de180f0cf0def939c26fa	2	1	0	0	0	0	0	0	0	0	0	0	0	0	0	0	0	0	0	0	0	0	0	0	0	0	0	0	2	0	0	0	0	0	70.6	Eukaryota|Alveolata|Ciliophora|Phyllopharyngea|Cyrtophoria|Chilodonellidae|Chilodonellidae_X|Chilodonellidae_X+sp.|uncultured|uncultured+ciliate	FJ577819.1.1603_U	Eukaryota	Alveolata	Ciliophora	Phyllopharyngea	Cyrtophoria	Chilodonellidae	Chilodonellidae_X	Chilodonellidae_X+sp.	uncultured	uncultured+ciliate	No
816	0afd6d3eab5415fb2fbc21746db58643081e3149	2	1	0	0	0	0	0	0	0	0	0	0	0	0	0	0	0	0	0	0	0	0	0	0	0	0	0	0	0	0	0	2	0	0	94	Eukaryota|Rhizaria|Foraminifera|Rotaliida|Chilostomellacea|Chilostomellidae|Chilostomella|*|Chilostomella|*	AY359160.1.987_U,DQ238293.1.949_U,DQ238291.1.931_U,AY359156.1.994_U,DQ238289.1.928_U,AY359144.1.992_U,AY210772.1.994_U,DQ238292.1.880_U,DQ238288.1.948_U,AY359158.1.995_U,AM231589.1.906_U,DQ238290.1.928_U	Eukaryota	Rhizaria	Foraminifera	Rotaliida	Chilostomellacea	Chilostomellidae	Chilostomella	*	Chilostomella	*	Yes
817	0d73572e8e51c0117ddba22dbe94fbb83aa6304d	2	1	0	0	0	0	0	0	0	0	0	0	0	0	0	0	0	0	0	0	2	0	0	0	0	0	0	0	0	0	0	0	0	0	95.4	Eukaryota|Rhizaria|Foraminifera|Rotaliida|Globigerinacea|Globigerinidae|Globigerinita|Globigerinita+glutinata|Globigerinita|Globigerinita+glutinata	FJ643283.1.947_U,FJ643282.1.940_U,AY453136.1.1005_U,FJ643277.1.913_U,Z83974.1.995_U,FJ643296.1.938_U,FJ643297.1.938_U	Eukaryota	Rhizaria	Foraminifera	Rotaliida	Globigerinacea	Globigerinidae	Globigerinita	Globigerinita+glutinata	Globigerinita	Globigerinita+glutinata	Yes
818	0ddcec64637f8d0ed6e5102f639c958058878a4e	2	1	2	0	0	0	0	0	0	0	0	0	0	0	0	0	0	0	0	0	0	0	0	0	0	0	0	0	0	0	0	0	0	0	98.3	Eukaryota|Rhizaria|Foraminifera|Rotaliida|Globigerinacea|Pulleniatinidae|Pulleniatina|Pulleniatina+obliquiloculata|Pulleniatina|Pulleniatina+obliquiloculata	AY241709.1.1030_U	Eukaryota	Rhizaria	Foraminifera	Rotaliida	Globigerinacea	Pulleniatinidae	Pulleniatina	Pulleniatina+obliquiloculata	Pulleniatina	Pulleniatina+obliquiloculata	Yes
819	0e060f72385f9e9b1ed277d7f2d49d55cec0af8d	2	1	0	0	0	0	2	0	0	0	0	0	0	0	0	0	0	0	0	0	0	0	0	0	0	0	0	0	0	0	0	0	0	0	84.1	Eukaryota|Rhizaria|Foraminifera|Rotaliida|Globigerinacea|Candeinidae|Candeina|Candeina+nitida|Candeina|Candeina+nitida	AB468837.1.996_U	Eukaryota	Rhizaria	Foraminifera	Rotaliida	Globigerinacea	Candeinidae	Candeina	Candeina+nitida	Candeina	Candeina+nitida	Yes
820	0e3ad14ba598a9493d37db3a7085f050e18dd4dc	2	1	0	0	0	0	0	0	0	0	0	0	0	0	0	0	2	0	0	0	0	0	0	0	0	0	0	0	0	0	0	0	0	0	83.8	Eukaryota|Rhizaria|Foraminifera|Rotaliida|Rotaliida_X|Rotaliida_XX|Rotaliida_XXX|Rotaliida_XXX+sp.|environmental_samples|uncultured+foraminiferan	JN003670.1.955_U	Eukaryota	Rhizaria	Foraminifera	Rotaliida	Rotaliida_X	Rotaliida_XX	Rotaliida_XXX	Rotaliida_XXX+sp.	environmental_samples	uncultured+foraminiferan	Yes
821	125fa0399bb23c2cfbe8295e1bc34ec1ce7ca56a	2	1	0	0	0	0	0	0	0	0	0	0	0	0	0	0	0	0	0	0	0	0	0	0	2	0	0	0	0	0	0	0	0	0	78.5	Eukaryota|Rhizaria|Foraminifera|Rotaliida|Planorbulinacea|Planorbulinidae|Planorbulina|Planorbulina+mediterranensis|Planorbulina|Planorbulina+mediterranensis	DQ452709.1.1078_U	Eukaryota	Rhizaria	Foraminifera	Rotaliida	Planorbulinacea	Planorbulinidae	Planorbulina	Planorbulina+mediterranensis	Planorbulina	Planorbulina+mediterranensis	Yes
822	13d97f8bbbd0fc3e8bb08caa7b6c174af5a76163	2	1	0	0	0	0	0	0	0	0	0	0	0	0	2	0	0	0	0	0	0	0	0	0	0	0	0	0	0	0	0	0	0	0	70.3	Eukaryota|Opisthokonta|Metazoa|Annelida|Annelida_X|Annelida_XX|*|*|*|*	AF115994.1.1774_U,DQ414277.1.1589_U,DQ414294.1.1680_U,DQ414277.1.1589_U,DQ414278.1.1680_U,DQ414294.1.1680_U	Eukaryota	Opisthokonta	Metazoa	Annelida	Annelida_X	Annelida_XX	*	*	*	*	No
823	140c9b85142d8514298a228e9625a40a17842193	2	1	0	2	0	0	0	0	0	0	0	0	0	0	0	0	0	0	0	0	0	0	0	0	0	0	0	0	0	0	0	0	0	0	96.1	Eukaryota|Rhizaria|Foraminifera|Rotaliida|Globigerinacea|Globorotaliidae|Neogloboquadrina|Neogloboquadrina+dutertrei|Neogloboquadrina|Neogloboquadrina+dutertrei	AB468838.1.1054_U,AY453135.1.1062_U,AY241707.1.1028_U,AB263437.1.1064_U	Eukaryota	Rhizaria	Foraminifera	Rotaliida	Globigerinacea	Globorotaliidae	Neogloboquadrina	Neogloboquadrina+dutertrei	Neogloboquadrina	Neogloboquadrina+dutertrei	Yes
824	15493264ed5c50293c34892efb0bb85aee349d2f	2	1	0	0	0	0	0	0	0	0	0	0	0	0	0	0	0	0	0	0	0	2	0	0	0	0	0	0	0	0	0	0	0	0	93	Eukaryota|Rhizaria|Foraminifera|Rotaliida|Chilostomellacea|Chilostomellidae|Chilostomella|*|Chilostomella|*	AY359160.1.987_U,DQ238293.1.949_U,DQ238291.1.931_U,AY359156.1.994_U,DQ238289.1.928_U,AY359144.1.992_U,AY210772.1.994_U,DQ238292.1.880_U,DQ238288.1.948_U,AY359158.1.995_U,AM231589.1.906_U,DQ238290.1.928_U	Eukaryota	Rhizaria	Foraminifera	Rotaliida	Chilostomellacea	Chilostomellidae	Chilostomella	*	Chilostomella	*	Yes
825	165aa71b8957e42e8f36ec9edf136f53354cfb6c	2	1	0	0	0	0	0	0	0	2	0	0	0	0	0	0	0	0	0	0	0	0	0	0	0	0	0	0	0	0	0	0	0	0	96.4	Eukaryota|Rhizaria|Foraminifera|Rotaliida|Globigerinacea|Globigerinidae|Globigerinella|*|Globigerinella|*	AJ251213.1.958_U,JQ743485.1.1020_U	Eukaryota	Rhizaria	Foraminifera	Rotaliida	Globigerinacea	Globigerinidae	Globigerinella	*	Globigerinella	*	Yes
826	1674b8bca3422f889f1aa27b8edc0d8662282b5a	2	1	0	0	0	0	0	0	0	0	0	0	0	0	2	0	0	0	0	0	0	0	0	0	0	0	0	0	0	0	0	0	0	0	87	Eukaryota|Opisthokonta|Metazoa|Cnidaria|Cnidaria_X|Anthozoa|Anthomastus|Anthomastus+sp.|Anthomastus|Anthomastus+sp.	AY838564.1.1792_U	Eukaryota	Opisthokonta	Metazoa	Cnidaria	Cnidaria_X	Anthozoa	Anthomastus	Anthomastus+sp.	Anthomastus	Anthomastus+sp.	No
827	170398f2fd0c641016e6d757053327fde0cfc8e4	2	1	0	0	0	0	0	0	0	0	0	0	0	0	0	0	0	0	0	0	0	0	0	0	2	0	0	0	0	0	0	0	0	0	86.8	Eukaryota|Rhizaria|Foraminifera|Rotaliida|Bolivinacea|Bolivinidae|Bolivina|Bolivina+sp.|Bolivina|Bolivina+sp.	AY934735.1.1053_U	Eukaryota	Rhizaria	Foraminifera	Rotaliida	Bolivinacea	Bolivinidae	Bolivina	Bolivina+sp.	Bolivina	Bolivina+sp.	Yes
828	18c24f0666090dc60766e640d3358198c0de1e60	2	1	0	0	0	2	0	0	0	0	0	0	0	0	0	0	0	0	0	0	0	0	0	0	0	0	0	0	0	0	0	0	0	0	90.8	Eukaryota|Rhizaria|Foraminifera|Rotaliida|Buliminacea|Buliminidae|Bulimina|Bulimina+aculeata|Bulimina|Bulimina+aculeata	AY359143.1.1012_U	Eukaryota	Rhizaria	Foraminifera	Rotaliida	Buliminacea	Buliminidae	Bulimina	Bulimina+aculeata	Bulimina	Bulimina+aculeata	Yes
829	18f2fb1f1433f2def19fcb955ebd5c8b0fab726e	2	1	0	0	0	0	0	0	0	0	0	0	0	0	0	0	0	0	0	0	0	0	0	0	0	0	0	0	0	0	0	0	2	0	77.9	Eukaryota|Rhizaria|Foraminifera|Rotaliida|Discorbinellacea|Pseudoparrellidae|Epistominella|Epistominella+sp.|Epistominella|Epistominella+sp.	AY934749.1.995_U	Eukaryota	Rhizaria	Foraminifera	Rotaliida	Discorbinellacea	Pseudoparrellidae	Epistominella	Epistominella+sp.	Epistominella	Epistominella+sp.	Yes
830	1bf75ab2cf921de668e1b54c7cc32567d5597131	2	1	0	0	0	0	0	0	0	0	0	0	0	2	0	0	0	0	0	0	0	0	0	0	0	0	0	0	0	0	0	0	0	0	80.3	Eukaryota|Rhizaria|Foraminifera|Rotaliida|Discorbinellacea|Pseudoparrellidae|Epistominella|Epistominella+sp.|Epistominella|Epistominella+sp.	AY934749.1.995_U	Eukaryota	Rhizaria	Foraminifera	Rotaliida	Discorbinellacea	Pseudoparrellidae	Epistominella	Epistominella+sp.	Epistominella	Epistominella+sp.	Yes
831	1d8dce1e636be83e0ba856be60dadc3aabd90b53	2	1	0	0	0	0	0	0	2	0	0	0	0	0	0	0	0	0	0	0	0	0	0	0	0	0	0	0	0	0	0	0	0	0	98.7	Eukaryota|Rhizaria|Foraminifera|Rotaliida|Rotaliida_X|Rotaliida_XX|Rotaliida_XXX|Rotaliida_XXX+sp.|environmental_samples|uncultured+foraminiferan	JN003670.1.955_U	Eukaryota	Rhizaria	Foraminifera	Rotaliida	Rotaliida_X	Rotaliida_XX	Rotaliida_XXX	Rotaliida_XXX+sp.	environmental_samples	uncultured+foraminiferan	Yes
832	1db893aec40e15c41ac003a59dda523c4e31e68d	2	2	0	0	0	0	0	0	0	0	0	0	0	0	0	0	0	0	0	0	0	0	0	0	1	0	0	0	0	0	0	0	1	0	92.1	Eukaryota|Rhizaria|Foraminifera|Rotaliida|Chilostomellacea|Chilostomellidae|Chilostomella|*|Chilostomella|*	AY359160.1.987_U,DQ238293.1.949_U,DQ238291.1.931_U,AY359156.1.994_U,DQ238289.1.928_U,AY359144.1.992_U,AY210772.1.994_U,DQ238292.1.880_U,DQ238288.1.948_U,AY359158.1.995_U,AM231589.1.906_U,DQ238290.1.928_U	Eukaryota	Rhizaria	Foraminifera	Rotaliida	Chilostomellacea	Chilostomellidae	Chilostomella	*	Chilostomella	*	Yes
833	1dc9b21ee01e778ff14d7914dd95cf3e90b93773	2	1	0	0	0	0	0	0	0	0	0	2	0	0	0	0	0	0	0	0	0	0	0	0	0	0	0	0	0	0	0	0	0	0	95	Eukaryota|Rhizaria|Foraminifera|Rotaliida|Globigerinacea|Globorotaliidae|Neogloboquadrina|Neogloboquadrina+pachyderma|Neogloboquadrina|Neogloboquadrina+pachyderma	EF447102.1.1088_U	Eukaryota	Rhizaria	Foraminifera	Rotaliida	Globigerinacea	Globorotaliidae	Neogloboquadrina	Neogloboquadrina+pachyderma	Neogloboquadrina	Neogloboquadrina+pachyderma	Yes
834	1ec300fdb335562647852907b350d6cbb2046445	2	2	0	0	0	0	0	0	0	0	0	0	0	0	0	0	0	0	0	0	1	0	0	0	0	0	0	0	0	0	0	1	0	0	78.6	Eukaryota|Rhizaria|Foraminifera|Rotaliida|Discorbinellacea|Pseudoparrellidae|Epistominella|Epistominella+sp.|Epistominella|Epistominella+sp.	AY934749.1.995_U	Eukaryota	Rhizaria	Foraminifera	Rotaliida	Discorbinellacea	Pseudoparrellidae	Epistominella	Epistominella+sp.	Epistominella	Epistominella+sp.	Yes
835	1f5e924f2db8d2b1551ea8bbd169f79f1e48a9d0	2	1	0	0	0	0	0	0	0	0	0	0	0	0	0	0	2	0	0	0	0	0	0	0	0	0	0	0	0	0	0	0	0	0	83.3	Eukaryota|Rhizaria|Foraminifera|Rotaliida|Globigerinacea|Candeinidae|Candeina|Candeina+nitida|Candeina|Candeina+nitida	AB468837.1.996_U	Eukaryota	Rhizaria	Foraminifera	Rotaliida	Globigerinacea	Candeinidae	Candeina	Candeina+nitida	Candeina	Candeina+nitida	Yes
836	215209a74bc645d8e93e7ea361b6c16ee72189c9	2	1	0	0	0	0	0	0	0	0	0	0	0	0	0	0	0	0	0	0	0	0	0	0	0	0	0	0	0	0	0	2	0	0	97.7	Eukaryota|Rhizaria|Foraminifera|Rotaliida|Globigerinacea|Globigerinidae|Globigerinita|Globigerinita+uvula|Globigerinita|Globigerinita+uvula	AF387173.1.1022_U	Eukaryota	Rhizaria	Foraminifera	Rotaliida	Globigerinacea	Globigerinidae	Globigerinita	Globigerinita+uvula	Globigerinita	Globigerinita+uvula	Yes
837	2168a195166f2d875f8fb4fd8c5352b396c56c3b	2	1	0	0	0	0	0	0	0	0	0	0	0	0	0	0	0	0	0	0	0	0	0	0	2	0	0	0	0	0	0	0	0	0	66.8	Eukaryota|Rhizaria|Foraminifera|Foraminifera_X|Foraminifera_XX|Foraminifera_XXX|Ammonia|Ammonia+sp.|Ammonia|Ammonia+sp.	HM244866.1.1926_U,HM244866.1.1926_U	Eukaryota	Rhizaria	Foraminifera	Foraminifera_X	Foraminifera_XX	Foraminifera_XXX	Ammonia	Ammonia+sp.	Ammonia	Ammonia+sp.	Yes
838	23366061d4071329bc0ede7a9b02fababa0b137e	2	2	0	1	0	0	0	1	0	0	0	0	0	0	0	0	0	0	0	0	0	0	0	0	0	0	0	0	0	0	0	0	0	0	99	Eukaryota|Rhizaria|Foraminifera|Rotaliida|Globigerinacea|Globigerinidae|Globigerina|Globigerina+sp.|Globigerina|Globigerina+sp.	DQ407269.1.970_U	Eukaryota	Rhizaria	Foraminifera	Rotaliida	Globigerinacea	Globigerinidae	Globigerina	Globigerina+sp.	Globigerina	Globigerina+sp.	Yes
839	249f5231b61503add0b6653ca13bb5baad886b1b	2	1	0	0	0	2	0	0	0	0	0	0	0	0	0	0	0	0	0	0	0	0	0	0	0	0	0	0	0	0	0	0	0	0	96.4	Eukaryota|Rhizaria|Foraminifera|Rotaliida|Rotaliida_X|Rotaliida_XX|Rotaliida_XXX|Rotaliida_XXX+sp.|environmental_samples|uncultured+foraminiferan	JN003670.1.955_U	Eukaryota	Rhizaria	Foraminifera	Rotaliida	Rotaliida_X	Rotaliida_XX	Rotaliida_XXX	Rotaliida_XXX+sp.	environmental_samples	uncultured+foraminiferan	Yes
840	24a645775c037d03142e5e7ae5ac6f741be1cfbf	2	1	0	0	0	0	0	0	0	0	0	0	0	0	0	0	2	0	0	0	0	0	0	0	0	0	0	0	0	0	0	0	0	0	97.4	Eukaryota|Rhizaria|Foraminifera|Rotaliida|Globigerinacea|Globigerinidae|Globigerinita|Globigerinita+uvula|Globigerinita|Globigerinita+uvula	AF387173.1.1022_U	Eukaryota	Rhizaria	Foraminifera	Rotaliida	Globigerinacea	Globigerinidae	Globigerinita	Globigerinita+uvula	Globigerinita	Globigerinita+uvula	Yes
841	2679c62981c33246fba55ae2fee94e8978940f2e	2	1	0	0	0	0	0	0	0	0	0	0	0	0	0	0	0	0	0	0	0	0	0	0	0	0	0	0	0	0	0	0	2	0	82.3	Eukaryota|Rhizaria|Foraminifera|Rotaliida|Globigerinacea|Candeinidae|Candeina|Candeina+nitida|Candeina|Candeina+nitida	AB468837.1.996_U	Eukaryota	Rhizaria	Foraminifera	Rotaliida	Globigerinacea	Candeinidae	Candeina	Candeina+nitida	Candeina	Candeina+nitida	Yes
842	2712abd14a478a337b7302a2757c4f30ba5c10fd	2	1	0	0	0	0	0	0	0	0	0	0	0	0	0	0	0	0	0	0	0	0	0	0	0	2	0	0	0	0	0	0	0	0	76.4	Eukaryota|Rhizaria|Foraminifera|Rotaliida|Globigerinacea|Globigerinidae|Globigerinita|Globigerinita+uvula|Globigerinita|Globigerinita+uvula	FJ643300.1.997_U	Eukaryota	Rhizaria	Foraminifera	Rotaliida	Globigerinacea	Globigerinidae	Globigerinita	Globigerinita+uvula	Globigerinita	Globigerinita+uvula	Yes
843	279018109804e056f7bbd43fc5bf9f23339dfb8e	2	2	0	0	0	0	0	0	0	0	0	0	0	0	0	0	0	0	0	0	0	1	0	0	0	0	0	0	0	0	0	1	0	0	75.4	Eukaryota|Rhizaria|Foraminifera|Rotaliida|Rotaliida_X|Elphidiidae|Elphidium|Elphidium+williamsoni|Elphidium|Elphidium+williamsoni	HM213828.1.2127_U	Eukaryota	Rhizaria	Foraminifera	Rotaliida	Rotaliida_X	Elphidiidae	Elphidium	Elphidium+williamsoni	Elphidium	Elphidium+williamsoni	Yes
844	2993573e7d89bc5bb6546b9572b65519f242a674	2	1	0	0	0	0	0	0	0	0	0	0	0	0	0	0	0	0	0	0	2	0	0	0	0	0	0	0	0	0	0	0	0	0	94.5	Eukaryota|Rhizaria|Foraminifera|Rotaliida|Rotaliida_X|Rotaliida_XX|Rotaliida_XXX|Rotaliida_XXX+sp.|environmental_samples|uncultured+foraminiferan	JN003670.1.955_U	Eukaryota	Rhizaria	Foraminifera	Rotaliida	Rotaliida_X	Rotaliida_XX	Rotaliida_XXX	Rotaliida_XXX+sp.	environmental_samples	uncultured+foraminiferan	Yes
845	2ac0126d6434305946f30584aa4f7751241b21b7	2	1	0	0	0	0	0	0	0	0	0	0	0	0	0	0	0	0	0	0	2	0	0	0	0	0	0	0	0	0	0	0	0	0	78.7	Eukaryota|Rhizaria|Foraminifera|Rotaliida|Nonionacea|Alabaminidae|Oridorsalis|Oridorsalis+umbonatus|Oridorsalis|Oridorsalis+umbonatus	EF534075.1.3373_U	Eukaryota	Rhizaria	Foraminifera	Rotaliida	Nonionacea	Alabaminidae	Oridorsalis	Oridorsalis+umbonatus	Oridorsalis	Oridorsalis+umbonatus	Yes
846	2b3565e883016bd36fd99fe10dc1e0052fbaf9aa	2	1	0	0	0	0	0	2	0	0	0	0	0	0	0	0	0	0	0	0	0	0	0	0	0	0	0	0	0	0	0	0	0	0	77.1	Eukaryota|Rhizaria|Foraminifera|Rotaliida|Rotaliida_X|Rotaliida_XX|Rotaliida_XXX|Rotaliida_XXX+sp.|environmental_samples|uncultured+foraminiferan	JN003670.1.955_U	Eukaryota	Rhizaria	Foraminifera	Rotaliida	Rotaliida_X	Rotaliida_XX	Rotaliida_XXX	Rotaliida_XXX+sp.	environmental_samples	uncultured+foraminiferan	Yes
847	2ce9f0fdfacf7da5e0f6cfba66b694a7418471fe	2	2	0	0	0	0	0	0	0	0	0	0	0	0	1	0	0	0	0	1	0	0	0	0	0	0	0	0	0	0	0	0	0	0	98.7	Eukaryota|Rhizaria|Foraminifera|Rotaliida|Globigerinacea|Globorotaliidae|Globorotalia|Globorotalia+inflata|Globorotalia|Globorotalia+inflata	FJ643314.1.1006_U,FJ643318.1.1007_U,FJ643315.1.1006_U	Eukaryota	Rhizaria	Foraminifera	Rotaliida	Globigerinacea	Globorotaliidae	Globorotalia	Globorotalia+inflata	Globorotalia	Globorotalia+inflata	Yes
848	2e35cfd3d4ea6bed2c82903c4a245d7265523490	2	1	0	0	0	0	0	0	0	0	0	0	0	0	0	0	0	0	0	0	0	0	0	0	0	0	0	0	0	0	2	0	0	0	98.7	Eukaryota|Rhizaria|Foraminifera|Rotaliida|Globigerinacea|Globorotaliidae|Globorotalia|Globorotalia+hirsuta|Globorotalia|Globorotalia+hirsuta	FJ643311.1.1059_U,FJ643313.1.1059_U	Eukaryota	Rhizaria	Foraminifera	Rotaliida	Globigerinacea	Globorotaliidae	Globorotalia	Globorotalia+hirsuta	Globorotalia	Globorotalia+hirsuta	Yes
849	2f78d690f6931747d46d922e47dd0a0d056d0888	2	1	0	0	0	0	0	0	0	0	0	0	0	0	0	0	0	0	0	0	0	0	0	0	0	2	0	0	0	0	0	0	0	0	65.7	Eukaryota|Rhizaria|Foraminifera|Foraminifera_X|Foraminifera_XX|Foraminifera_XXX|Ammonia|Ammonia+sp.|Ammonia|Ammonia+sp.	HM244866.1.1926_U,HM244866.1.1926_U	Eukaryota	Rhizaria	Foraminifera	Foraminifera_X	Foraminifera_XX	Foraminifera_XXX	Ammonia	Ammonia+sp.	Ammonia	Ammonia+sp.	Yes
850	30d5b1bdb220e951a5f77f4a4da60473289c06a0	2	2	0	0	0	0	0	0	0	0	0	0	0	0	0	0	0	0	0	0	0	0	0	0	1	0	0	0	0	0	0	0	0	1	78.3	Eukaryota|Rhizaria|Foraminifera|Rotaliida|Nonionacea|Alabaminidae|Oridorsalis|Oridorsalis+umbonatus|Oridorsalis|Oridorsalis+umbonatus	EF534075.1.3373_U	Eukaryota	Rhizaria	Foraminifera	Rotaliida	Nonionacea	Alabaminidae	Oridorsalis	Oridorsalis+umbonatus	Oridorsalis	Oridorsalis+umbonatus	Yes
851	31f2965531c85b573c43638e592e2bdca034c2ec	2	1	0	0	0	0	0	0	0	0	0	0	0	0	0	0	0	0	0	0	0	2	0	0	0	0	0	0	0	0	0	0	0	0	81.2	Eukaryota|Rhizaria|Foraminifera|Rotaliida|Globigerinacea|Candeinidae|Candeina|Candeina+nitida|Candeina|Candeina+nitida	AB468834.1.1008_U,AB263435.1.1020_U	Eukaryota	Rhizaria	Foraminifera	Rotaliida	Globigerinacea	Candeinidae	Candeina	Candeina+nitida	Candeina	Candeina+nitida	Yes
852	32110ce89d1dfe29d75ee8dd0a60e516368617ca	2	2	0	0	0	0	0	0	0	0	1	0	0	0	0	0	0	0	0	1	0	0	0	0	0	0	0	0	0	0	0	0	0	0	98.7	Eukaryota|Rhizaria|Foraminifera|Rotaliida|Globigerinacea|Globorotaliidae|Globorotalia|Globorotalia+inflata|Globorotalia|Globorotalia+inflata	FJ643314.1.1006_U,FJ643318.1.1007_U,FJ643315.1.1006_U	Eukaryota	Rhizaria	Foraminifera	Rotaliida	Globigerinacea	Globorotaliidae	Globorotalia	Globorotalia+inflata	Globorotalia	Globorotalia+inflata	Yes
853	36a5c9c1930fd524d49297080a03625e6a16021c	2	1	0	0	0	0	0	0	0	0	0	0	0	0	0	0	2	0	0	0	0	0	0	0	0	0	0	0	0	0	0	0	0	0	74.5	Eukaryota|Rhizaria|Foraminifera|Rotaliida|Globigerinacea|Globorotaliidae|Neogloboquadrina|Neogloboquadrina+pachyderma|Neogloboquadrina|Neogloboquadrina+pachyderma	AF250119.1.1113_U	Eukaryota	Rhizaria	Foraminifera	Rotaliida	Globigerinacea	Globorotaliidae	Neogloboquadrina	Neogloboquadrina+pachyderma	Neogloboquadrina	Neogloboquadrina+pachyderma	Yes
854	37256367c7125d3307475616b9ba0af433471d44	2	1	0	0	0	0	0	0	0	0	0	0	0	0	0	0	0	0	0	0	2	0	0	0	0	0	0	0	0	0	0	0	0	0	83.7	Eukaryota|Rhizaria|Foraminifera|Rotaliida|Globigerinacea|Candeinidae|Candeina|Candeina+nitida|Candeina|Candeina+nitida	AB468837.1.996_U	Eukaryota	Rhizaria	Foraminifera	Rotaliida	Globigerinacea	Candeinidae	Candeina	Candeina+nitida	Candeina	Candeina+nitida	Yes
855	3882b68154992abc924ec3b1596a9b0edd50701d	2	1	0	0	0	0	0	0	0	0	0	0	0	0	0	0	0	0	0	0	0	0	0	0	0	0	0	0	0	0	0	2	0	0	86	Eukaryota|Alveolata|Dinophyta|Dinophyceae|Dinophyceae_X|Dinophyceae_XX|Crypthecodinium|Crypthecodinium+cohnii|*|*	DM372743.1.1792_U,GM664570.1.1792_U	Eukaryota	Alveolata	Dinophyta	Dinophyceae	Dinophyceae_X	Dinophyceae_XX	Crypthecodinium	Crypthecodinium+cohnii	*	*	No
856	38b64326828c7ca43b1ba353a5e23b69be8013b2	2	2	0	0	0	0	0	0	0	0	0	0	0	0	0	0	0	0	0	0	1	0	0	0	0	0	0	0	0	0	0	0	1	0	91.5	Eukaryota|Rhizaria|Foraminifera|Rotaliida|Chilostomellacea|Chilostomellidae|Chilostomella|*|Chilostomella|*	AY359160.1.987_U,DQ238293.1.949_U,DQ238291.1.931_U,AY359156.1.994_U,DQ238289.1.928_U,AY359144.1.992_U,AY210772.1.994_U,DQ238292.1.880_U,DQ238288.1.948_U,AY359157.1.988_U,AM231589.1.906_U,DQ238290.1.928_U,AY359158.1.995_U	Eukaryota	Rhizaria	Foraminifera	Rotaliida	Chilostomellacea	Chilostomellidae	Chilostomella	*	Chilostomella	*	Yes
857	3925e212face4d6cb34cf39fe276d0d2f61d60a8	2	1	0	0	0	0	0	0	0	0	0	0	0	0	2	0	0	0	0	0	0	0	0	0	0	0	0	0	0	0	0	0	0	0	72.2	Eukaryota|Opisthokonta|Fungi|Mucoromycota|Mucoromycotina|Mucoromycotina_X|Mucoromycotina_XX|Mucoromycotina_XX+sp.|uncultured|uncultured+eukaryote	FJ355430.1.1051_U	Eukaryota	Opisthokonta	Fungi	Mucoromycota	Mucoromycotina	Mucoromycotina_X	Mucoromycotina_XX	Mucoromycotina_XX+sp.	uncultured	uncultured+eukaryote	No
858	39fa5f84e719edf6956db7842bb3ef5b9e847ca4	2	1	0	0	0	0	0	0	0	0	0	0	0	0	0	0	0	0	0	0	0	0	0	0	0	0	0	0	0	0	2	0	0	0	87.3	Eukaryota|Rhizaria|Foraminifera|Rotaliida|*|*|*|*|*|*	FM999864.1.953_U,DQ408657.1.3556_U,DQ452697.1.1028_U,AY934753.1.1029_U	Eukaryota	Rhizaria	Foraminifera	Rotaliida	*	*	*	*	*	*	Yes
859	3be8f161b0e99ee495a53dca22be6081fa052ab4	2	1	0	0	0	0	0	0	0	0	0	0	0	2	0	0	0	0	0	0	0	0	0	0	0	0	0	0	0	0	0	0	0	0	85.1	Eukaryota|Archaeplastida|Streptophyta|Streptophyta_X|Streptophyta_XX|Streptophyta_XXX|Streptophyta_XXXX|Streptophyta_XXXX+sp.|uncultured|uncultured+Chlorophyta	AB512224.1.1068_U	Eukaryota	Archaeplastida	Streptophyta	Streptophyta_X	Streptophyta_XX	Streptophyta_XXX	Streptophyta_XXXX	Streptophyta_XXXX+sp.	uncultured	uncultured+Chlorophyta	No
860	3c12ed426b60954701abfb97fcf04b313248d8be	2	2	0	0	0	1	0	0	0	0	0	0	0	0	0	0	0	0	0	0	1	0	0	0	0	0	0	0	0	0	0	0	0	0	96.1	Eukaryota|Rhizaria|Foraminifera|Rotaliida|Globigerinacea|Globigerinidae|Globigerinita|Globigerinita+glutinata|Globigerinita|Globigerinita+glutinata	AB468832.1.998_U	Eukaryota	Rhizaria	Foraminifera	Rotaliida	Globigerinacea	Globigerinidae	Globigerinita	Globigerinita+glutinata	Globigerinita	Globigerinita+glutinata	Yes
861	3d484937faa7fdacddef16cc888bb43703f98bc5	2	1	0	0	0	0	0	0	0	0	0	0	0	0	2	0	0	0	0	0	0	0	0	0	0	0	0	0	0	0	0	0	0	0	99	Eukaryota|Rhizaria|Foraminifera|Rotaliida|Globigerinacea|Hantkeninidae|Hastigerina|Hastigerina+pelagica|Hastigerina|Hastigerina+pelagica	FJ643362.1.1095_U,FJ643358.1.1095_U	Eukaryota	Rhizaria	Foraminifera	Rotaliida	Globigerinacea	Hantkeninidae	Hastigerina	Hastigerina+pelagica	Hastigerina	Hastigerina+pelagica	Yes
862	40bfb7fdb25c4b294f3bd8574cbfdce361ac6352	2	1	0	0	0	0	0	0	0	0	0	0	0	0	0	0	0	0	0	0	0	0	0	0	2	0	0	0	0	0	0	0	0	0	76.6	Eukaryota|Rhizaria|Foraminifera|Rotaliida|Globigerinacea|Globigerinidae|Globigerinita|Globigerinita+uvula|Globigerinita|Globigerinita+uvula	FJ643300.1.997_U	Eukaryota	Rhizaria	Foraminifera	Rotaliida	Globigerinacea	Globigerinidae	Globigerinita	Globigerinita+uvula	Globigerinita	Globigerinita+uvula	Yes
863	41e2f76dd0b20d9cc8d867128b7049a7e596f2ce	2	2	1	0	0	0	0	1	0	0	0	0	0	0	0	0	0	0	0	0	0	0	0	0	0	0	0	0	0	0	0	0	0	0	99	Eukaryota|Rhizaria|Foraminifera|Rotaliida|Globigerinacea|Pulleniatinidae|Pulleniatina|Pulleniatina+obliquiloculata|Pulleniatina|Pulleniatina+obliquiloculata	AB636793.1.1071_U,AB636690.1.1068_U,AB636774.1.1043_U,AB636791.1.1071_U,AB636684.1.1068_U,AB636805.1.1068_U,AB636769.1.1064_U	Eukaryota	Rhizaria	Foraminifera	Rotaliida	Globigerinacea	Pulleniatinidae	Pulleniatina	Pulleniatina+obliquiloculata	Pulleniatina	Pulleniatina+obliquiloculata	Yes
864	424bdabf19cc20b9036325eeb9e65654c3360140	2	2	0	0	0	0	1	0	0	0	0	0	0	0	0	0	0	0	0	0	1	0	0	0	0	0	0	0	0	0	0	0	0	0	60.3	Eukaryota|Rhizaria|Foraminifera|Rotaliida|Buliminacea|Uvigerinidae|Uvigerina|Uvigerina+mediterranea|Uvigerina|Uvigerina+mediterranea	AY359178.1.1200_U,AY359179.1.1199_U	Eukaryota	Rhizaria	Foraminifera	Rotaliida	Buliminacea	Uvigerinidae	Uvigerina	Uvigerina+mediterranea	Uvigerina	Uvigerina+mediterranea	Yes
865	42b95548bed9c01a34c7a2ff8646702bd5311f03	2	1	0	0	0	0	0	0	0	0	0	0	0	0	0	0	0	0	0	0	0	0	0	0	0	0	0	0	0	0	0	0	0	2	78.4	Eukaryota|Archaeplastida|Streptophyta|Embryophyceae|Embryophyceae_X|Embryophyceae_XX|Stephanosphaera|Stephanosphaera+pluvialis|Stephanosphaera|Stephanosphaera+pluvialis	KC589697.1.1711_U	Eukaryota	Archaeplastida	Streptophyta	Embryophyceae	Embryophyceae_X	Embryophyceae_XX	Stephanosphaera	Stephanosphaera+pluvialis	Stephanosphaera	Stephanosphaera+pluvialis	No
866	4383de79304c840ce6dc05120f6bb34b3d3fa018	2	1	0	0	0	0	0	0	0	0	0	0	0	0	0	0	0	0	0	0	0	0	0	0	0	0	0	0	0	0	0	0	2	0	95.4	Eukaryota|Rhizaria|Foraminifera|Rotaliida|Globigerinacea|Globorotaliidae|Neogloboquadrina|Neogloboquadrina+dutertrei|Neogloboquadrina|Neogloboquadrina+dutertrei	AB468839.1.1052_U	Eukaryota	Rhizaria	Foraminifera	Rotaliida	Globigerinacea	Globorotaliidae	Neogloboquadrina	Neogloboquadrina+dutertrei	Neogloboquadrina	Neogloboquadrina+dutertrei	Yes
867	447be8b68cadc481b9fadbaa4298bc60a4f1aa44	2	1	0	0	0	0	0	0	0	0	0	0	0	0	0	0	0	0	0	2	0	0	0	0	0	0	0	0	0	0	0	0	0	0	97.7	Eukaryota|Rhizaria|Foraminifera|Rotaliida|Globigerinacea|Globorotaliidae|Globorotalia|Globorotalia+truncatulinoides|Globorotalia|Globorotalia+truncatulinoides	FJ643323.1.1106_U,FJ643334.1.1127_U,AY359166.1.1166_U,FJ643333.1.1112_U,FJ643337.1.1102_U,FJ643338.1.1112_U,FJ643324.1.1106_U,Z83968.1.1166_U,FJ643322.1.1071_U,FJ643331.1.1112_U,FJ643332.1.1112_U,FJ643330.1.1112_U,FJ643421.1.1068_U,FJ643341.1.1098_U,Z83969.1.1162_U,FJ643335.1.1127_U,FJ643328.1.1118_U,AY359167.1.1151_U,FJ643326.1.1118_U,FJ643340.1.1099_U,AJ272475.1.1091_U,FJ643337.1.1102_U,FJ64333…	Eukaryota	Rhizaria	Foraminifera	Rotaliida	Globigerinacea	Globorotaliidae	Globorotalia	Globorotalia+truncatulinoides	Globorotalia	Globorotalia+truncatulinoides	Yes
868	46dc685b4b4e2c1f565162824f9c6e9428e74377	2	2	0	0	1	0	0	0	1	0	0	0	0	0	0	0	0	0	0	0	0	0	0	0	0	0	0	0	0	0	0	0	0	0	88.3	Eukaryota|Rhizaria|Foraminifera|Rotaliida|Heterohelicacea|Guembelitriidae|Gallitellia|Gallitellia+vivans|Gallitellia|Gallitellia+vivans	AB364519.1.964_U,AB364518.1.946_U,AB364518.1.946_U	Eukaryota	Rhizaria	Foraminifera	Rotaliida	Heterohelicacea	Guembelitriidae	Gallitellia	Gallitellia+vivans	Gallitellia	Gallitellia+vivans	Yes
869	47a62e2112b83edbeb45dd220b141983ca6d1e77	2	1	0	0	2	0	0	0	0	0	0	0	0	0	0	0	0	0	0	0	0	0	0	0	0	0	0	0	0	0	0	0	0	0	95.1	Eukaryota|Rhizaria|Foraminifera|Rotaliida|Globigerinacea|Globigerinidae|Globigerinita|Globigerinita+uvula|Globigerinita|Globigerinita+uvula	FJ643301.1.995_U,FJ643299.1.985_U,FJ643298.1.994_U,FJ643302.1.995_U	Eukaryota	Rhizaria	Foraminifera	Rotaliida	Globigerinacea	Globigerinidae	Globigerinita	Globigerinita+uvula	Globigerinita	Globigerinita+uvula	Yes
870	4a30db275a195ad3770485053c128c23064e8572	2	2	0	1	0	0	0	0	1	0	0	0	0	0	0	0	0	0	0	0	0	0	0	0	0	0	0	0	0	0	0	0	0	0	88.8	Eukaryota|Rhizaria|Foraminifera|Rotaliida|Chilostomellacea|Chilostomellidae|Chilostomella|*|Chilostomella|*	DQ238303.1.951_U,AY641478.1.995_U,DQ238296.1.930_U,DQ238304.1.951_U,DQ238302.1.951_U,DQ238299.1.951_U,DQ238306.1.930_U,DQ238309.1.847_U,DQ238307.1.937_U,DQ238305.1.931_U,DQ238297.1.951_U,FJ705904.1.3388_U,DQ238295.1.951_U,DQ238301.1.934_U,DQ238294.1.951_U,AF533841.1.951_U,AF533839.1.950_U,DQ238308.1.951_U,DQ238298.1.930_U,DQ238303.1.951_U,DQ238300.1.951_U	Eukaryota	Rhizaria	Foraminifera	Rotaliida	Chilostomellacea	Chilostomellidae	Chilostomella	*	Chilostomella	*	Yes
871	4a8d1520108c468628e2dcba8aacc0876abd38f7	2	1	0	0	0	0	0	0	0	0	0	2	0	0	0	0	0	0	0	0	0	0	0	0	0	0	0	0	0	0	0	0	0	0	93.8	Eukaryota|Rhizaria|Foraminifera|Rotaliida|Globigerinacea|Globorotaliidae|Neogloboquadrina|Neogloboquadrina+pachyderma|Neogloboquadrina|Neogloboquadrina+pachyderma	EF447102.1.1088_U	Eukaryota	Rhizaria	Foraminifera	Rotaliida	Globigerinacea	Globorotaliidae	Neogloboquadrina	Neogloboquadrina+pachyderma	Neogloboquadrina	Neogloboquadrina+pachyderma	Yes
872	4bcd10fe66bf8832d3f41a17f52aa28f866e8b9a	2	2	0	0	0	1	0	0	1	0	0	0	0	0	0	0	0	0	0	0	0	0	0	0	0	0	0	0	0	0	0	0	0	0	78.7	Eukaryota|Rhizaria|Foraminifera|Rotaliida|Heterohelicacea|Guembelitriidae|Gallitellia|Gallitellia+vivans|Gallitellia|Gallitellia+vivans	AB364517.1.945_U,AB364521.1.952_U	Eukaryota	Rhizaria	Foraminifera	Rotaliida	Heterohelicacea	Guembelitriidae	Gallitellia	Gallitellia+vivans	Gallitellia	Gallitellia+vivans	Yes
873	4e7c7127fec69c04b8ba46e2f8ebde8192ced7ce	2	2	0	0	0	0	0	0	0	0	0	0	0	0	0	0	0	0	0	0	0	0	0	0	0	0	0	0	0	0	1	1	0	0	84.3	Eukaryota|Rhizaria|Foraminifera|Rotaliida|Nonionacea|*|*|*|*|*	DQ195551.1.943_U,DQ195552.1.1004_U,GU113132.1.856_U,GU113125.1.964_U,DQ408653.1.3431_U,GU113133.1.842_U,DQ195553.1.1000_U,FJ705901.1.3366_U,GU113128.1.940_U,DQ195575.1.922_U,GU113134.1.856_U,GU113134.1.856_U,GU113129.1.976_U,DQ408652.1.3409_U,GU113131.1.856_U	Eukaryota	Rhizaria	Foraminifera	Rotaliida	Nonionacea	*	*	*	*	*	Yes
874	4f4777163cd7bfef9411b1b88f1a9cff34335c03	2	1	0	0	0	2	0	0	0	0	0	0	0	0	0	0	0	0	0	0	0	0	0	0	0	0	0	0	0	0	0	0	0	0	82.8	Eukaryota|Rhizaria|Foraminifera|Rotaliida|Discorbinellacea|Pseudoparrellidae|Epistominella|Epistominella+sp.|Epistominella|Epistominella+sp.	FJ185821.1.1037_U	Eukaryota	Rhizaria	Foraminifera	Rotaliida	Discorbinellacea	Pseudoparrellidae	Epistominella	Epistominella+sp.	Epistominella	Epistominella+sp.	Yes
875	4fdeae2b9d55bd7b25f4acbed4cf3ce551150ad4	2	1	0	0	0	0	0	0	2	0	0	0	0	0	0	0	0	0	0	0	0	0	0	0	0	0	0	0	0	0	0	0	0	0	93.1	Eukaryota|Rhizaria|Foraminifera|Rotaliida|Chilostomellacea|Chilostomellidae|Chilostomella|*|Chilostomella|*	AY359160.1.987_U,DQ238293.1.949_U,DQ238291.1.931_U,AY359156.1.994_U,DQ238289.1.928_U,AY359144.1.992_U,AY210772.1.994_U,DQ238292.1.880_U,DQ238288.1.948_U,AY359158.1.995_U,AM231589.1.906_U,DQ238290.1.928_U	Eukaryota	Rhizaria	Foraminifera	Rotaliida	Chilostomellacea	Chilostomellidae	Chilostomella	*	Chilostomella	*	Yes
876	537c0efc0a8c595fb9e66b8988899bc4cdf9351c	2	1	0	0	0	0	0	0	0	0	0	0	0	0	0	0	0	0	0	0	0	0	0	0	2	0	0	0	0	0	0	0	0	0	69.5	Eukaryota|Rhizaria|Foraminifera|Rotaliida|*|*|*|*|*|*	AF190723.1.959_U,KF042526.1.3059_U,EF534074.1.3033_U,AF533838.1.903_U,AF190720.1.956_U,AY359169.1.938_U,AY359168.1.938_U,AF190721.1.955_U,AF190722.1.953_U,AF190724.1.954_U	Eukaryota	Rhizaria	Foraminifera	Rotaliida	*	*	*	*	*	*	Yes
877	58f94f3a2c7a6891768e5b881e113d1ffd968442	2	1	2	0	0	0	0	0	0	0	0	0	0	0	0	0	0	0	0	0	0	0	0	0	0	0	0	0	0	0	0	0	0	0	98.3	Eukaryota|Rhizaria|Foraminifera|Rotaliida|Globigerinacea|Pulleniatinidae|Pulleniatina|Pulleniatina+obliquiloculata|Pulleniatina|Pulleniatina+obliquiloculata	AB636793.1.1071_U,AB636690.1.1068_U,AB636774.1.1043_U,AB636791.1.1071_U,AB636684.1.1068_U,AB636805.1.1068_U,AB636769.1.1064_U,AB636772.1.1056_U	Eukaryota	Rhizaria	Foraminifera	Rotaliida	Globigerinacea	Pulleniatinidae	Pulleniatina	Pulleniatina+obliquiloculata	Pulleniatina	Pulleniatina+obliquiloculata	Yes
878	5c1a48a1c0ed9e69a92481dab98172beb827ac67	2	1	0	0	0	0	2	0	0	0	0	0	0	0	0	0	0	0	0	0	0	0	0	0	0	0	0	0	0	0	0	0	0	0	87.9	Eukaryota|Rhizaria|Foraminifera|Rotaliida|Globigerinacea|Globorotaliidae|Neogloboquadrina|Neogloboquadrina+dutertrei|Neogloboquadrina|Neogloboquadrina+dutertrei	AB468838.1.1054_U,AY453135.1.1062_U,AY241707.1.1028_U,AB263437.1.1064_U	Eukaryota	Rhizaria	Foraminifera	Rotaliida	Globigerinacea	Globorotaliidae	Neogloboquadrina	Neogloboquadrina+dutertrei	Neogloboquadrina	Neogloboquadrina+dutertrei	Yes
879	5cbbe0802c50b37f6359afa4c05ea67cfab783ce	2	1	0	0	0	0	2	0	0	0	0	0	0	0	0	0	0	0	0	0	0	0	0	0	0	0	0	0	0	0	0	0	0	0	82.6	Eukaryota|Rhizaria|Foraminifera|Rotaliida|Globigerinacea|Candeinidae|Candeina|Candeina+nitida|Candeina|Candeina+nitida	AB468837.1.996_U	Eukaryota	Rhizaria	Foraminifera	Rotaliida	Globigerinacea	Candeinidae	Candeina	Candeina+nitida	Candeina	Candeina+nitida	Yes
880	5df5b84877ba797029b6662c0396e3efb1d92b6a	2	1	0	0	2	0	0	0	0	0	0	0	0	0	0	0	0	0	0	0	0	0	0	0	0	0	0	0	0	0	0	0	0	0	77.8	Eukaryota|Rhizaria|Foraminifera|Rotaliida|Globigerinacea|Globigerinidae|Globigerinita|Globigerinita+uvula|Globigerinita|Globigerinita+uvula	FJ643301.1.995_U,FJ643298.1.994_U,FJ643302.1.995_U,FJ643299.1.985_U	Eukaryota	Rhizaria	Foraminifera	Rotaliida	Globigerinacea	Globigerinidae	Globigerinita	Globigerinita+uvula	Globigerinita	Globigerinita+uvula	Yes
881	60d18e4742d429b0e830f33d224344b003cc0c78	2	2	0	0	1	0	0	0	1	0	0	0	0	0	0	0	0	0	0	0	0	0	0	0	0	0	0	0	0	0	0	0	0	0	81.8	Eukaryota|Rhizaria|Foraminifera|Rotaliida|Discorbinellacea|Pseudoparrellidae|Epistominella|Epistominella+sp.|Epistominella|Epistominella+sp.	FJ185821.1.1037_U	Eukaryota	Rhizaria	Foraminifera	Rotaliida	Discorbinellacea	Pseudoparrellidae	Epistominella	Epistominella+sp.	Epistominella	Epistominella+sp.	Yes
882	61b1476f7093b0fb4e9ca82e869f527e48ae41e6	2	1	0	0	0	2	0	0	0	0	0	0	0	0	0	0	0	0	0	0	0	0	0	0	0	0	0	0	0	0	0	0	0	0	92.4	Eukaryota|Rhizaria|Foraminifera|Rotaliida|Chilostomellacea|Chilostomellidae|Chilostomella|*|Chilostomella|*	AY359160.1.987_U,DQ238293.1.949_U,DQ238291.1.931_U,AY359156.1.994_U,DQ238289.1.928_U,AY359144.1.992_U,AY210772.1.994_U,DQ238292.1.880_U,DQ238288.1.948_U,AY359158.1.995_U,AM231589.1.906_U,DQ238290.1.928_U	Eukaryota	Rhizaria	Foraminifera	Rotaliida	Chilostomellacea	Chilostomellidae	Chilostomella	*	Chilostomella	*	Yes
883	621a6e22001697aa2e745aa58b1153ca3c99c626	2	2	1	1	0	0	0	0	0	0	0	0	0	0	0	0	0	0	0	0	0	0	0	0	0	0	0	0	0	0	0	0	0	0	95.7	Eukaryota|Rhizaria|Foraminifera|Rotaliida|Globigerinacea|Pulleniatinidae|Pulleniatina|Pulleniatina+obliquiloculata|Pulleniatina|Pulleniatina+obliquiloculata	AB636894.1.1089_U	Eukaryota	Rhizaria	Foraminifera	Rotaliida	Globigerinacea	Pulleniatinidae	Pulleniatina	Pulleniatina+obliquiloculata	Pulleniatina	Pulleniatina+obliquiloculata	Yes
[truncated: 7,847 more rows]
[truncated: 27 more columns]
