# Supplementary material for: Surface ocean metabarcoding confirms limited diversity in planktonic foraminifera but reveals unknown hyper-abundant lineages
Source: Sci Rep. 2018 Feb 7;8:2539. doi: 10.1038/s41598-018-20833-z (PMC5803224; doi:10.1038/s41598-018-20833-z)
Supplement: Supplementary file 4 — Supplementary Dataset 3 [file 41598_2018_20833_MOESM4_ESM.xlsx]

## Sheet: Supplementary Material 4
General information				Abundance per sample																																Abundance per station								Abundance per size fraction			Abundance per depth
Taxonomic Path	N OTUs	total	Occurence	64R_180_D3_8R0500	64R_180_S3_8R0502	64R_20_D3_8R0499	64R_20_S2_8R0501	65R_180_DS2_8R0503	65R_180_S3_8R0505	65R_20_S3_8R0504	66R_180_S1_8R0389	66R_20_S1_8R0377	67R_180_S2_8R0425	67R_20_S2_8R0424	67R_w_S2_sp2_8R0427	68R_180_D1_8R0428	68R_180_S1_8R0438	68R_20_S1_8R0437	68R_w_D1_sp1_8R0429	68R_w_S1_sp1_8R0440	70R_180_S2_8R0444	70R_20_S2_8R0443	70R_w_S1_sp2_8R0441	76R_180_D2_8R0447	76R_180_S1_8R0449	76R_20_D2_8R0446	76R_20_S1_8R0448	76R_w_D1_sp2_8R0445	76R_w_S1_sp2_8R0450	78R_180_D1_8R0452	78R_180_S1_8R0456	78R_20_D1_8R0451	78R_20_S1_8R0455	78R_w_D1_sp1_8R0453	78R_w_S1_sp1_8R0457	64	65	66	67	68	70	76	78	[>0.8 µm]	[20-180 µm]	[180-2000 µm]	Surface	DCM
LBII|LBII-A|A|I	179	2075	10	0	0	36	413	0	0	231	0	61	0	0	0	0	0	0	0	0	0	88	0	0	0	196	0	916	0	0	0	20	112	2	0	449	231	61	0	0	88	1112	134	918	1157	0	905	1170
LBII|LBII-A|A|II	42	365	5	0	0	0	45	0	0	42	0	56	0	0	0	0	0	221	0	0	0	0	0	0	0	0	0	0	0	0	0	0	0	1	0	45	42	56	0	221	0	0	1	1	364	0	364	1
LBII|LBII-A|A|III	62	904	9	0	0	57	0	19	1	80	0	134	0	0	0	0	0	374	0	195	0	39	0	0	0	0	0	0	0	0	0	0	0	5	0	57	100	134	0	569	39	0	5	200	684	20	823	81
LBII|LBII-A|A|IV	50	781	7	0	0	0	0	0	0	0	0	62	0	0	0	0	0	436	0	245	0	33	0	1	0	0	0	0	1	0	0	0	0	3	0	0	0	62	0	681	33	2	3	249	531	1	777	4
LBII|LBII-A|A|V	173	551	6	1	0	140	67	0	35	307	0	0	0	0	0	0	0	0	0	0	0	0	0	0	0	0	0	0	0	0	0	0	0	1	0	208	342	0	0	0	0	0	1	1	514	36	409	142
LBII|LBII-B|B|I	64	447	7	0	0	0	0	0	0	0	0	0	0	0	0	0	0	0	0	1	0	33	29	0	0	117	248	0	0	0	0	4	15	0	0	0	0	0	0	1	62	365	19	30	417	0	326	121
LBII|LBII-C|C|I	33	256	3	0	0	0	0	0	0	0	0	0	0	0	0	0	0	0	0	0	0	0	0	0	1	133	122	0	0	0	0	0	0	0	0	0	0	0	0	0	0	256	0	0	255	1	123	133
Microperforates|MICRO-A|A|I	228	3111	7	0	0	122	76	2764	0	134	0	0	0	0	0	0	0	0	0	0	0	12	0	0	0	0	0	1	0	0	0	0	0	2	0	198	2898	0	0	0	12	1	2	3	344	2764	222	2889
Microperforates|MICRO-A|A|II	448	6763	21	0	0	108	33	2	3	11	1	20	0	2	4	0	0	1	0	0	0	1553	953	0	1	756	159	0	2	0	39	172	1035	660	1248	141	16	21	6	1	2506	918	3154	2867	3850	46	5065	1698
Microperforates|MICRO-A|A|III	74	398	7	0	0	0	54	4	0	21	0	3	0	0	0	0	0	0	0	0	0	131	127	0	0	0	0	0	0	0	0	58	0	0	0	54	25	3	0	0	258	0	58	127	267	4	336	62
Microperforates|MICRO-A|A|IV	298	2194	15	0	0	81	36	12	0	269	0	162	0	0	0	0	0	517	0	179	0	163	23	1	0	0	41	0	0	1	0	55	44	610	0	117	281	162	0	696	186	42	710	812	1368	14	1434	760
Microperforates|MICRO-B|B|I	81	972	9	0	0	35	24	0	0	0	0	2	0	0	0	0	0	650	0	0	0	22	0	0	0	0	0	0	0	2	0	59	177	1	0	59	0	2	0	650	22	0	239	1	969	2	875	97
Microperforates|Globigerinita|glutinata|I	62	816	8	0	0	0	0	6	0	0	0	88	0	0	0	0	0	408	0	136	0	118	43	0	0	0	0	0	0	0	0	14	0	3	0	0	6	88	0	544	161	0	17	182	628	6	793	23
Microperforates|Globigerinita|glutinata|II	21	93	4	0	0	0	12	0	0	15	0	0	0	0	0	0	0	0	0	0	0	0	0	0	0	48	18	0	0	0	0	0	0	0	0	12	15	0	0	0	0	66	0	0	93	0	45	48
Microperforates|Globigerinita|glutinata|III	158	2244	14	0	0	50	89	12	35	98	0	6	0	2	0	0	0	0	0	0	5	285	1646	0	1	0	0	0	3	0	0	6	0	6	0	139	145	6	2	0	1936	4	12	1655	536	53	2170	74
Microperforates|Globigerinita|glutinata|IV	122	1012	8	0	0	0	0	0	0	2	0	0	0	0	0	0	0	0	0	0	0	188	124	0	0	297	161	0	0	0	14	27	199	0	0	0	2	0	0	0	312	458	240	124	874	14	688	324
Microperforates|Globigerinita|glutinata|VI	135	1679	14	0	13	235	111	9	0	93	0	5	1	1	0	0	0	0	0	0	0	117	0	0	0	804	246	0	1	0	0	9	34	0	0	359	102	5	2	0	117	1051	43	1	1655	23	622	1057
Microperforates|Globigerinita|glutinata|VII	77	468	8	12	0	0	25	11	0	184	0	3	1	0	0	0	0	0	0	0	0	144	0	0	0	0	88	0	0	0	0	0	0	0	0	37	195	3	1	0	144	88	0	0	444	24	445	23
Microperforates|Globigerinita|uvula|I	177	1932	13	25	0	328	533	13	96	340	0	2	1	0	0	0	0	0	0	0	0	349	1	0	0	62	0	0	0	0	0	179	0	3	0	886	449	2	1	0	350	62	182	4	1793	135	1322	610
Microperforates|Globigerinita|uvula|II	367	7314	16	0	0	0	0	1	3	0	293	1420	514	0	270	0	0	788	709	626	0	57	0	0	0	0	2	0	0	0	142	294	1188	227	780	0	4	1713	784	2123	57	2	2631	2612	3749	953	6083	1231
Microperforates|Globigerinita|uvula|III	132	1734	12	0	0	31	8	1	2	122	0	47	0	1	0	0	0	286	0	1052	0	163	19	0	0	0	0	0	0	0	0	0	0	2	0	39	125	47	1	1338	182	0	2	1073	658	3	1700	34
Microperforates|Globigerinita|uvula|IV	139	3142	15	0	0	499	583	0	1	224	0	1	0	0	0	0	0	0	0	0	0	65	0	1	1	791	868	1	1	0	0	5	92	9	0	1082	225	1	0	0	65	1663	106	11	3128	3	1836	1306
Monolamellar|Hastigerina|pelagica|I	109	2034	15	429	53	0	1	0	82	1	0	0	0	0	1	685	1	0	0	0	2	1	0	15	756	4	0	0	0	0	0	0	1	2	0	483	83	0	1	686	3	775	3	3	8	2023	899	1135
Monolamellar|Hastigerina|pelagica|II	14	41	3	6	0	0	0	0	0	0	0	5	0	0	0	0	0	30	0	0	0	0	0	0	0	0	0	0	0	0	0	0	0	0	0	6	0	5	0	30	0	0	0	0	35	6	35	6
Non-Spinose|Globorotalia|hirsuta|I	94	1311	9	0	0	0	0	0	1	0	0	26	0	0	0	399	0	0	1	0	640	32	197	0	0	0	0	0	0	0	0	11	0	4	0	0	1	26	0	400	869	0	15	202	69	1040	896	415
Non-Spinose|Globorotalia|inflata|I	210	5852	16	1	0	0	0	25	9	5	0	535	0	1	0	1500	1	142	1	0	1775	101	1742	0	0	0	0	0	1	0	0	5	0	8	0	1	39	535	1	1644	3618	1	13	1752	789	3311	4312	1540
Non-Spinose|Globorotalia|menardii|I	31	445	6	0	0	0	8	325	0	8	0	0	0	0	0	0	0	0	0	0	84	16	0	0	0	4	0	0	0	0	0	0	0	0	0	8	333	0	0	0	100	4	0	0	36	409	116	329
Non-Spinose|Globorotalia|scitula|NA	11	52	5	0	0	0	0	3	0	4	0	40	0	0	0	0	0	0	0	0	0	0	0	0	0	0	0	0	0	0	0	2	3	0	0	0	7	40	0	0	0	0	5	0	49	3	47	5
Non-Spinose|Globorotalia|truncatulinoides|III	5	19	1	0	0	0	0	0	0	0	0	19	0	0	0	0	0	0	0	0	0	0	0	0	0	0	0	0	0	0	0	0	0	0	0	0	0	19	0	0	0	0	0	0	19	0	19	0
Non-Spinose|Globorotalia|truncatulinoides|I-II-V	21	679	7	0	0	11	20	3	0	2	0	8	0	0	0	0	0	0	0	0	267	0	0	0	0	0	0	0	0	368	0	0	0	0	0	31	5	8	0	0	267	0	368	0	41	638	297	382
Non-Spinose|Globorotalia|tumida|NA	8	32	1	0	0	0	0	0	0	0	0	0	0	0	0	0	0	0	0	0	32	0	0	0	0	0	0	0	0	0	0	0	0	0	0	0	0	0	0	0	32	0	0	0	0	32	32	0
Non-Spinose|Globorotalia|ungulata|NA	3	13	1	0	0	0	0	0	0	0	0	0	0	0	0	0	0	0	0	0	13	0	0	0	0	0	0	0	0	0	0	0	0	0	0	0	0	0	0	0	13	0	0	0	0	13	13	0
Non-Spinose|Neogloboquadrina|dutertrei|I	118	1922	11	443	568	0	0	171	478	73	0	17	0	0	0	0	0	0	0	0	0	0	0	0	0	20	23	0	0	1	0	0	6	122	0	1011	722	17	0	0	0	43	129	122	139	1661	1165	757
Non-Spinose|Neogloboquadrina|dutertrei|II	40	508	9	23	285	0	0	29	37	3	0	11	0	0	0	0	0	0	0	0	0	0	0	0	0	0	19	0	0	0	0	0	13	88	0	308	69	11	0	0	0	19	101	88	46	374	368	140
Non-Spinose|Neogloboquadrina|incompta|I	8	71	1	0	0	0	0	0	0	0	0	71	0	0	0	0	0	0	0	0	0	0	0	0	0	0	0	0	0	0	0	0	0	0	0	0	0	71	0	0	0	0	0	0	71	0	71	0
Non-Spinose|Neogloboquadrina|pachyderma|II	82	463	2	0	0	0	0	0	0	0	0	0	462	0	1	0	0	0	0	0	0	0	0	0	0	0	0	0	0	0	0	0	0	0	0	0	0	0	463	0	0	0	0	1	0	462	463	0
Non-Spinose|Neogloboquadrina|pachyderma|II-III-IV-V	92	1127	3	0	0	0	0	0	0	0	0	0	905	1	221	0	0	0	0	0	0	0	0	0	0	0	0	0	0	0	0	0	0	0	0	0	0	0	1127	0	0	0	0	221	1	905	1127	0
Non-Spinose|Neogloboquadrina|pachyderma|VI	7	24	1	0	0	0	0	0	0	0	0	0	24	0	0	0	0	0	0	0	0	0	0	0	0	0	0	0	0	0	0	0	0	0	0	0	0	0	24	0	0	0	0	0	0	24	24	0
Non-Spinose|Neogloboquadrina|sp.|NA	61	107	4	0	29	64	12	0	0	2	0	0	0	0	0	0	0	0	0	0	0	0	0	0	0	0	0	0	0	0	0	0	0	0	0	105	2	0	0	0	0	0	0	0	78	29	43	64
Non-Spinose|Neogloboquadrina|sp.1|I	103	1086	5	0	0	1	0	0	0	0	224	765	0	0	0	0	0	95	0	0	0	0	0	0	0	1	0	0	0	0	0	0	0	0	0	1	0	989	0	95	0	1	0	0	862	224	1084	2
Non-Spinose|Neogloboquadrina|sp.2|I	43	408	4	0	12	242	88	0	0	66	0	0	0	0	0	0	0	0	0	0	0	0	0	0	0	0	0	0	0	0	0	0	0	0	0	342	66	0	0	0	0	0	0	0	396	12	166	242
Non-Spinose|Pulleniatina|obliquiloculata|I	250	3513	10	1181	163	35	49	634	1381	24	0	0	0	0	0	0	0	0	0	0	38	7	0	0	0	0	0	0	0	0	0	0	0	1	0	1428	2039	0	0	0	45	0	1	1	115	3397	1662	1851
Non-Spinose|Pulleniatina|obliquiloculata|II	33	57	4	46	1	0	0	4	6	0	0	0	0	0	0	0	0	0	0	0	0	0	0	0	0	0	0	0	0	0	0	0	0	0	0	47	10	0	0	0	0	0	0	0	0	57	7	50
Non-Spiral|Galietelia|vivans|I	458	3824	11	4	27	1083	1041	2	23	1635	0	6	0	0	1	0	0	0	0	0	0	1	0	0	0	0	1	0	0	0	0	0	0	0	0	2155	1660	6	1	0	1	1	0	1	3767	56	2735	1089
Basal|Basal-A|A|I	1646	14661	24	5	434	1781	1803	0	66	719	0	78	0	2	3	0	0	1358	1	488	0	1236	411	3	0	2126	1330	254	935	4	76	207	966	375	0	4023	785	78	5	1847	1647	4648	1628	2467	11606	588	9905	4756
Basal|Basal-B|B|I	421	4092	16	0	0	174	151	0	2	94	0	29	0	0	0	0	0	127	0	0	1	598	49	0	0	90	49	1021	1	0	0	854	205	647	0	325	96	29	0	127	648	1161	1706	1718	2371	3	1306	2786
Basal|Cibicides|refulgens|NA	2	2	2	0	0	0	0	0	0	0	0	0	0	1	0	0	0	0	0	0	0	0	0	0	0	0	0	0	0	0	0	1	0	0	0	0	0	0	1	0	0	0	1	0	2	0	1	1
Basal|Basal-E|E|I	8	48	3	0	0	26	14	0	0	8	0	0	0	0	0	0	0	0	0	0	0	0	0	0	0	0	0	0	0	0	0	0	0	0	0	40	8	0	0	0	0	0	0	0	48	0	22	26
Basal|Basal-F|F|I	40	308	5	0	0	7	11	0	0	8	0	0	0	0	0	0	0	0	0	0	0	0	0	0	0	0	0	0	0	0	0	65	0	217	0	18	8	0	0	0	0	0	282	217	91	0	19	289
Basal|Basal-G|G|I	35	238	4	0	0	6	0	0	0	4	0	0	0	0	0	0	0	0	0	0	0	0	0	0	0	0	0	0	0	0	0	172	56	0	0	6	4	0	0	0	0	0	228	0	238	0	60	178
Basal|Globocassidulina|sp.|NA	3	7	1	0	0	7	0	0	0	0	0	0	0	0	0	0	0	0	0	0	0	0	0	0	0	0	0	0	0	0	0	0	0	0	0	7	0	0	0	0	0	0	0	0	7	0	0	7
Basal|Nonion|sp.|NA	27	442	1	0	0	0	0	0	0	0	0	0	0	0	442	0	0	0	0	0	0	0	0	0	0	0	0	0	0	0	0	0	0	0	0	0	0	0	442	0	0	0	0	442	0	0	442	0
Basal|Rosalina|vilardeboana|NA	10	73	1	0	0	0	0	0	0	0	0	0	0	0	0	0	0	0	0	0	0	0	0	0	0	73	0	0	0	0	0	0	0	0	0	0	0	0	0	0	0	73	0	0	73	0	0	73
Basal|Rotaliida|sp.2|NA	22	30	5	0	0	11	2	0	0	2	0	0	0	0	0	0	0	0	0	0	0	0	0	0	0	8	7	0	0	0	0	0	0	0	0	13	2	0	0	0	0	15	0	0	30	0	11	19
Basal|Streptochilus|sp|NA	1	1	1	0	0	0	0	0	0	1	0	0	0	0	0	0	0	0	0	0	0	0	0	0	0	0	0	0	0	0	0	0	0	0	0	0	1	0	0	0	0	0	0	0	1	0	1	0
Spinose|Globigerina|bulloides|I	29	318	13	7	29	0	41	0	10	1	0	1	0	0	0	0	0	14	0	0	0	32	0	4	0	0	16	0	0	0	0	10	26	127	0	77	11	1	0	14	32	20	163	127	141	50	170	148
Spinose|Globigerina|bulloides|II	5	11	1	0	0	0	0	0	0	0	0	11	0	0	0	0	0	0	0	0	0	0	0	0	0	0	0	0	0	0	0	0	0	0	0	0	0	11	0	0	0	0	0	0	11	0	11	0
Spinose|Globigerina|bulloides|III	50	1553	8	524	707	15	34	0	246	24	0	0	0	0	0	0	0	0	0	0	0	0	0	0	0	0	0	0	1	0	0	0	0	2	0	1280	270	0	0	0	0	1	2	3	73	1477	1012	541
Spinose|Globigerina|falconensis|I	15	62	10	0	0	3	1	5	2	6	0	7	0	0	0	0	0	35	0	0	1	1	1	0	0	0	0	0	0	0	0	0	0	0	0	4	13	7	0	35	3	0	0	1	53	8	54	8
Spinose|Globigerinella|siphonifera|I	12	304	10	68	103	3	10	0	62	0	0	1	0	0	0	0	0	0	0	0	0	0	0	0	0	29	10	15	0	0	0	0	3	0	0	184	62	1	0	0	0	54	3	15	56	233	189	115
Spinose|Globigerinella|siphonifera|II	105	2632	22	327	989	6	5	0	482	1	0	1	1	0	0	267	0	47	0	0	23	2	126	45	50	32	31	189	1	0	0	1	4	2	0	1327	483	1	1	314	151	348	7	318	130	2184	1763	869
Spinose|Globigerinella|siphonifera|III	54	1025	14	184	153	8	4	0	110	2	403	0	0	0	0	49	0	55	0	0	0	4	0	0	0	0	15	32	0	0	0	4	2	0	0	349	112	403	0	104	4	47	6	32	94	899	748	277
Spinose|Globigerinoides|elongatus|II	4	2	2	0	0	0	0	0	0	0	0	0	0	0	0	0	0	0	0	0	0	0	0	0	0	0	1	1	0	0	0	0	0	0	0	0	0	0	0	0	0	2	0	1	1	0	1	1
Spinose|Globigerinoides|ruber|I	6	10	4	0	3	0	2	0	0	0	0	0	0	0	0	0	0	0	0	0	1	0	0	0	0	4	0	0	0	0	0	0	0	0	0	5	0	0	0	0	1	4	0	0	6	4	6	4
Spinose|Orbulina|universa|I	3	25	4	2	0	0	0	0	0	0	0	0	0	0	0	0	0	0	0	0	0	0	0	0	16	6	1	0	0	0	0	0	0	0	0	2	0	0	0	0	0	23	0	0	7	18	17	8
Spinose|Orbulina|universa|III	1	13	5	3	0	0	0	0	0	0	0	0	0	0	0	2	0	0	0	0	0	0	0	0	0	0	0	0	0	4	0	0	3	0	1	3	0	0	0	2	0	0	8	1	3	9	4	9
Spinose|Turborotalita|quinqueloba|I	2	2	2	0	0	1	0	0	0	0	0	0	0	0	0	0	0	0	0	0	0	0	0	0	0	0	1	0	0	0	0	0	0	0	0	1	0	0	0	0	0	1	0	0	2	0	1	1
Spinose|Turborotalita|quinqueloba|II	25	2	2	0	0	1	0	0	0	0	0	1	0	0	0	0	0	0	0	0	0	0	0	0	0	0	0	0	0	0	0	0	0	0	0	1	0	1	0	0	0	0	0	0	2	0	1	1
Spinose|Turborotalita|quinqueloba|III	4	34	3	0	0	0	4	0	0	0	0	5	0	0	0	0	0	25	0	0	0	0	0	0	0	0	0	0	0	0	0	0	0	0	0	4	0	5	0	25	0	0	0	0	34	0	34	0
