# Supplementary material for: Surface ocean metabarcoding confirms limited diversity in planktonic foraminifera but reveals unknown hyper-abundant lineages
Source: Sci Rep. 2018 Feb 7;8:2539. doi: 10.1038/s41598-018-20833-z (PMC5803224; doi:10.1038/s41598-018-20833-z)
Supplement: Supplementary file 5 — Supplementary Dataset 4 [file 41598_2018_20833_MOESM5_ESM.csv]

>1-ASPIC Rotaliida|A|A|I|NA|NA
GTGCATGGCCGTTCTTAGTTCGTGGAGTGATCTGTCTGCTTAATTGCGTTTCACTAAGGGCCTATAAATTTACGTGTGTTGCGGCACTTTGACCCCTCTTTTAGAGCGCGCGTCTTAGTTTGCTTTGCTCGCACAATTAGGTCCTGAAAGCAACGAACGTGACCGCAACCTCTTGTTGCCTTTATACCAAACGCGTTTAAAAATTTTTAATTTTTTTTCGCGAAAAAAGGCTTTTTAAACTAGAGGGACCGCTGTTACTTTCTTAAACCAGAGGAAGGTTGCGGCAATAACAGGTCTGTGATGCCCTTAGATGTTCCGGGCTGCACACGTGCTACAATGATTATTGCAGTGAGCATCTCATTTTTTACACACCGCATGCGCGAGTCCGCTTATTCTGTC…
>128-ASPIC Rotaliida|A|A|I|NA|NA
GTGCATGGCCGTTCTTAGTTCGTGGAGTGATCTGTCTGCTTAATTGCGTTTCACTAAGGGCCTATAAATTTACGTGTGTTGCGGCACTTTGACCCCTCTTTTTAGAGCGCGCGTCTTAGTTTGCTTTGCTCGCACAATTAGGTCCTGAAAGCAACGAACGTGACCGCAACCTCTTGTTGCCTTTATACCAAACGCGTTAAAAAATTCATTTTTTTTTCGCGAAAAAAGGCTTTTTAAACTAGAGGGACCGCTGTTACTTTCTTAAACCAGAGGAAGGTTGCGGCAATAACAGGTCTGTGATGCCCTTAGATGTTCCGGGCTGCACACGTGCTACAATGATTATTGCAGTGAGCATCTCATTTTTTACACACCGCATGCGCGAGTCCGCTTATTCTGTCT…
>156-ASPIC Rotaliida|A|A|I|NA|NA
GTGCATGGCCGTTCTTAGTTCGTGGAGTGATCTGTCTGCTTAATTGCGTTTCACTAAGGGCCTATAAATTTACGTGTGTTGCGGCACTTTGACCCCTCTTCTGAGCGCGCGTCTTAGTTTGCTTTGCTCGCACAATTAGGTCCTGAAAGCAACGAACGTGACCGCAACCTCTTGTTGCCTTTATACCAAACGCGTTAAAAAACTTCATTTTTTTTGCGCGAAAAAACGGCTTTTTAAACTAGAGGGACCGCTGTTACTTTCTTAAACCAGAGGAAGGTTGCGGCAATAACAGGTCTGTGATGCCCTTAGATGTTCCGGGCTGCACACGTGCTACAATGATTATTGCAGTGAGCATCTCATTTTTTTGACACACCGCATGCGCGAGTCCGCTTATTCTGT…
>17-ASPIC Rotaliida|A|A|I|NA|NA
GTGCATGGCCGTTCTTAGTTCGTGGAGTGATCTGTCTGCTTAATTGCGTTTCACTAAGGGCCTATAAATTTACGTGTGTTGCGGCACTTTGACCCCTCTTTTAGAGCGCGCGTCTTAGTTTGCTTTGCTCGCACAATTAGGTCCTGAAAGCAACGAACGTGACCGCAACCTCTTGTTGCCTTTATACCAAACGCGTTAAAAAATTCATTTTTTTTCGCGAAAAAAGGCTTTTTAAACTAGAGGGACCGCTGTTACTTTCTTAAACCAGAGGAAGGTTGCGGCAATAACAGGTCTGTGATGCCCTTAGATGTTCCGGGCTGCACACGTGCTACAATGATTATTGCAGTGAGCATCTCATTTTTTTACACACCGCATGCGCGAGTCCGCTTTTTCTGTCTT…
>183-ASPIC Rotaliida|A|A|I|NA|NA
GTGCATGGCCGTTCTTAGTTCGTGGAGTGATCTGTCTGCTTAATTGCGTTTCACTAAGGGCCTATAAATTTACGTGTGTTGCGGCACTTTGACCCCTCTTCTGAGCGCGCGTCTTAGTTTGCTTTGCTCGCACAATTAGGTCCTGAAAGCAACGAACGTGACCGCAACCTCTTGTTGCCTTTATACCAAACGCGTTAAAAAACTTTTTATTTTTTTTTGCGCGAAAAAACGGCTTTTTAAACTAGAGGGACCGCTGTTACTTTCTTAAACCAGAGGAAGGTTGCGGCAATAACAGGTCTGTGATGCCCTTAGATGTTCCGGGCTGCACACGTGCTACAATGATTATTGCAGTGAGCATCTCATTTTTTGACACACCGCATGCGCGAGTCCGCTTATTCT…
>22-ASPIC Rotaliida|A|A|I|NA|NA
GTGCATGGCCGTTCTTAGTTCGTGGAGTGATCTGTCTGCTTAATTGCGTTTCACTAAGGGCCTATAAATTTACGTGTGTTGCGGCACTTTGACCCCTCTTTTTAAGAGCGCGCGTCTTAGTTTGCTTTGCTCGCACAATTAGGTCCTGAAAGCAACGAACGTGACCGCAACCTCTTGTTGCCTTTATACCAAACGCGTTTAAAAATTTTTAATTTTTTTTCGCGAAAAAAGACTTTTTAAACTAGAGGGACCGCTGTTACTTTCTTAAACCAGAGGAAGGTTGCGGCAATAACAGGTCTGTGATGCCCTTAGATGTTCCGGGCTGCACACGTGCTACAATGATTATTGCAGTGAGCATCTCATTTTTTACACACCGCATGCGCGAGTCCGCTTATTCTG…
>253-ASPIC Rotaliida|A|A|I|NA|NA
GTGCATGGCCGTTCTTAGTTCGTGGAGTGATCTGTCTGCTTAATTGCGTTTCACTAAGGGCCTATAATTTAACGTGTGTTGCGGCACTTTGACCCCTCTTCACTGAGCGCGCGTCTTAGTTTGCTTAGCTCACACAATTAGGTCCTGAAAGCAACGAACGTGACCGCAACCTCTTGTTGCCTTTATACCAAACGCGTTAAAAAATTTTTATTTTTTTTCGCGAAAAAAGGCTTTTTAAACTAGAGGGACCGCTGTTACTTTCTTAAACCAGAGGAAGGTTGCGGCAATAACAGGTCTGTGATGCCCTTAGATGTTCCGGGCTGCACACGTGCTACAATGATTATTGCAGTGAGCATCTCATTTTTTTACACACCGCATGCGCGAGTCCGCTTATTCTGT…
>265-ASPIC Rotaliida|A|A|I|NA|NA
GTGCATGGCCGTTCTTAGTTCGTGGAGTGATCTGTCTGCTTAATTGCGTTTCACTAAGGGCCTATAAATTTACGTGTGTTGCGGCACTTTGACCCCTCTGTTTTACAGAGCGCGCGTCTTAGTTTGCTTTGCTCGCACAATTAGGTCCTGAAAGCAACGAACGTGACCGCAACCTCTTGTTGCCTTTATACCAAACGCGTTTAAAAAATTTTTATTTTTTTTCGCGAAAAAAGGCTTTTTAAACTAGAGGGACCGCTGTTACTTTCTTAAACCAGAGGAAGGTTGCGGCAATAACAGGTCTGTGATGCCCTTAGATGTTCCGGGCTGCACACGTGCTACAATGATTATTGCAGTGAGCATCTCATTTTTTACACACCGCATGCGCGAGTCCGCTTATTC…
>277-ASPIC Rotaliida|A|A|I|NA|NA
GTGCATGGCCGTTCTTAGTTCGTGGAGTGATCTGTCTGCTTAATTGCGTTTCACTAAGGGCCTATAAATTTACGTGTGTTGCGGCACTTTGACCCCTCTTTTTAGAGCGCGCGTCTTAGTTTGCTTTGCTCGCACAATTAGGTCCTGAAAGCAACGAACGTGACCGCAACCTCTTGTTGCCTTTATACCAAACGCGTTAAAAAAGTTTTTTGATTTTTTTTTGCGCGAAAAAATGGCTTTTTAAACTAGAGGGACCGCTGTTACTTTCTTAAACCAGAGGAAGGTTGCGGCAATAACAGGTCTGTGATGCCCTTAGATGTTCCGGGCTGCACACGTGCTACAATGATTATTGCAGTGAGCATCTCATTTTTTACACACCGCATGCGCGAGTCCGCTTAT…
>278-ASPIC Rotaliida|A|A|I|NA|NA
GTGCATGGCCGTTCTTAGTTCGTGGAGTGATCTGTCTGCTTAATTGCGTTTCACTAAGGGCCTATAATTTAACGTGTGTTGCGGCACTTTGACCCCTCTTCACTGAGCGCGCGTCTTAGTTTGCTTAGCTCACACAATTAGGTCCTGAAAGCAACGAACGTGACCGCAACCTCTTGTTGCCTTTATACCAAACGCGTTAAAAAATTCCATTTTTTTTCGCGAAAAAAGGCTTTTTAAACTAGAGGGACCGCTGTTACTTTCTTAAACCAGAGGAAGGTTGCGGCAATAACAGGTCTGTGATGCCCTTAGATGTTCCGGGCTGCACACGTGCTACAATGATTATTGCAGTGAGCATCTCATTTTTTACACACCGCATGCGCGAGTCCGCTTATTCTGTCT…
>279-ASPIC Rotaliida|A|A|I|NA|NA
GTGCATGGCCGTTCTTAGTTCGTGGAGTGATCTGTCTGCTTAATTGCGTTTCACTAAGGGCCTATAAATTTACGTGTGTTGCGGCACTTTGACCCCTCTTTTTAGAGCGCGTGTCTTAGTTTGCTTTGCTCGCACAATTAGGTCCTGAAAGCAACGAACGTGACCGCAACCTCTTGTTGCCTTTATACCAAACGCGTTAAAAATTTTTAATTTTTTTCGCGAAAAAAGGCTTTTTAAACTAGAGGGACCGCTGTTACTTTCTTAAACCAGAGGAAGGTTGCGGCAATAACAGGTCTGTGATGCCCTTAGATGTTCCGGGCTGCACACGTGCTACAATGATTATTGCAGTGAGCATCTCATTTTTTACACACCGCATGCGCGAGTCCGCTTATTCTGTCT…
>282-ASPIC Rotaliida|A|A|I|NA|NA
GTGCATGGCCGTTCTTAGTTCGTGGAGTGATCTGTCTGCTTAATTGCGTTTCACTAAGGGCCTATAAATTTACGTGTGTTGCGGCACTTTGACCCCTCTTTTGAGCGCGTGTCTTAGTTTGCTTTGCTCGCACAATTAGGTCCTGAAAGCAACGAACGTGACCGCAACCTCTTGTTGCCTTTATACCAAACGCGTTAAAAATTTCTAATTTTTTTCGCGAAAAAAGGCTTTTTAAACTAGAGGGACCGCTGTTACTTTCTTAAACCAGAGGAAGGTTGCGGCAATAACAGGTCTGTGATGCCCTTAGATGTTCCGGGCTGCACACGTGCTACAATGATTATTGCAGTGAGCATCTCATTTTTTACACACCGCATGCGCGAGTCCGCTTATTCTGTCTCT…
>29-ASPIC Rotaliida|A|A|I|NA|NA
GTGCATGGCCGTTCTTAGTTCGTGGAGTGATCTGTCTGCTTAATTGCGTTTCACTAAGGGCCTATAAATTTACGTGTGTTGCGGCACTTTGACCCCTCTTTTTAAGAGCGCGCGTCTTAGTTTGCTTTGCTCGCACAATTAGGTCCTGAAAGCAACGAACGTGACCGCAACCTCTTGTTGCCTTTATACCAAACGCGTTTAAAAATTTTTATTTTTTTTCGCGAAAAAAGGCTTTTTAAACTAGAGGGACCGCTGTTACTTTCTTAAACCAGAGGAAGGTTGCGGCAATAACAGGTCTGTGATGCCCTTAGATGTTCCGGGCTGCACACGTGCTACAATGATTATTGCAGTGAGCATCTCATTTTTTTACACACCGCATGCGCGAGTCCGCTTATTCTG…
>301-ASPIC Rotaliida|A|A|I|NA|NA
GTGCATGGCCGTTCTTAGTTCGTGGAGTGATCTGTCTGCTTAATTGCGTTTCACTAAGGGCCTATAAATTTACGTGTGTTGCGGCACTTTGACCCCTCTTTTTAGAGCGCGCGTCTTAGTTTGCTTTGCTCGCACAATTAGGTCCTGAAAGCAACGAACGTGACCGCAACCTCTTGTTGCCTTTATACCAAACGCGTTAAAAAAGTTCATTTTTTTTTTGCGTCGAAAAAAGGCTTTTTAAACTAGAGGGACCGCTGTTACTTCTTAAACCAGAGGAAGGTTGCGGCAATAACAGGTCTGTGATGCCCTTAGATGTTCCGGGCTGCACACGTGCTACAATGATTATTGCAGTGAGCATCTCATTTTTTACACACCGCATGCGCGAGTCCGCTTATTCTG…
>315-ASPIC Rotaliida|A|A|I|NA|NA
GTGCATGGCCGTTCTTAGTTCGTGGAGTGATCTGTCTGCTTAATTGCGTTTCACTAAGGGCCTATAAATTTACGTGTGTTGCGGCACTTTGACCCCTCTTTTAGAGCGCGCGTCTTAGTTTGCTTTGCTCGCACAATTAGGTCCTGAAAGCAACGAACGTGACCGCAACCTCTTGTTGCCTTTATACCAAACGCGTTAAAAAATTCCATTTTTTTTCGCGAAAAAAGGCTTTTTAAACTAGAGGGACCGCTGTCAACTTCTTAAACCAGAGGAAGGTTGCGGCAATAACAGGTCTGTGATGCCCTTAGATGTTCCGGGCTGCACACGTGCTACAATGATTATTGCAGTGAGCATCTCATTTTTTTACACACCGCATGCGCGAGTCCGCTTATTCTGTCT…
>34-ASPIC Rotaliida|A|A|I|NA|NA
GTGCATGGCCGTTCTTAGTTCGTGGAGTGATCTGTCTGCTTAATTGCGTTTCACTAAGGGCCTATAAATTTACGTGTGTTGCGGCACTTTGACCCCTCTTTTTAGAGCGCGCGTCTTAGTTTGCTTTGCTCGCACAATTAGGTCCTGAAAGCAACGAACGTGACCGCAACCTCTTGTTGCCTTTATACCAAACGCGTTAAAAAATTTTTATTTTTTTTCGCGAAAAAAGGCTTTTTAAACTAGAGGGACCGCTGTTACTTTCTTAAACCAGAGGAAGGTTGCGGCAATAACAGGTCTGTGATGCCCTTAGATGTTCCGGGCTGCACACGTGCTACAATGATTATTGCAGTGAGCATCTCATTTTTTACACACCGCATGCGCGAGTCCGCTTATTCTGTC…
>38-ASPIC Rotaliida|A|A|I|NA|NA
GTGCATGGCCGTTCTTAGTTCGTGGAGTGATCTGTCTGCTTAATTGCGTTTCACTAAGGGCCTATAAATTTACGTGTGTTGCGGCACTTTGACCCCTCTTCTGAGCGCGCGTCTTAGTTTGCTTTGCTCGCACAATTAGGTCCTGAAAGCAACGAACGTGACCGCAACCTCTTGTTGCCTTTATACCAAACGCGTTAAAAAATTCCATTTTTTTTCGCGAAAAAAGGCTTTTTAAACTAGAGGGACCGCTGTTACTTTCTTAAACCAGAGGAAGGTTGCGGCAATAACAGGTCTGTGATGCCCTTAGATGTTCCGGGCTGCACACGTGCTACAATGATTATTGCAGTGAGCATCTCATTTTTTTACACACCGCATGCGCGAGTCCGCTTATTCTGTCTC…
>50-ASPIC Rotaliida|A|A|I|NA|NA
GTGCATGGCCGTTCTTAGTTCGTGGAGTGATCTGTCTGCTTAATTGCGTTTCACTAAGGGCCTATAAATTTACGTGTGTTGCGGCACTTTGACCCCTCTTTTAGAGCGCGCGTCTTAGTTTGCTTTGCTCGCACAATTAGGTCCTGAAAGCAACGAACGTGACCGCAACCTCTTGTTGCCTTTATACCAAACGCGTTAAAAATTTTTAATTTTTTTCGCGAAAAAAGGCTTTTTAAACTAGAGGGACCGCTGTTACTTTCTTAAACCAGAGGAAGGTTGCGGCAATAACAGGTCTGTGATGCCCTTAGATGTTCCGGGCTGCACACGTGCTACAATGATTATTGCAGTGAGCATCTCATTTTTTTACACACCGCATGCGCGAGTCCGCTTATTCTGTCT…
>62-ASPIC Rotaliida|A|A|I|NA|NA
GTGCATGGCCGTTCTTAGTTCGTGGAGTGATCTGTCTGCTTAATTGCGTTTCACTAAGGGCCTATAAATTTACGTGTGTTGCGGCACTTTGACCCCTCTCTTGAGCGCGCGTCTTAGTTTGCTTTGCTCGCACAATTAGGTCCTGAAAGCAACGAACGTGACCGCAACCTCTTGTTGCCTTTATACCAAACGCGTTTAAAAATTTTTAATTTTTTTCGCGAAAAAAGGCTTTTTAAACTAGAGGGACCGCTGTTACTTTCTTAAACCAGAGGAAGGTTGCGGCAATAACAGGTCTGTGATGCCCTTAGATGTTCCGGGCTGCACACGTGCTACAATGATTATTGCAGTGAGCATCTCATTTTTTTACACACCGCATGCGCGAGTCCGCTTATTCTGTCT…
>69-ASPIC Rotaliida|A|A|I|NA|NA
GTGCATGGCCGTTCTTAGTTCGTGGAGTGATCTGTCTGCTTAATTGCGTTTCACTAAGGGCCTATAAATTTACGTGTGTTGCGGCACTTTGACCCCTCTTTTTAAGAGCGCGCGTCTTAGTTTGCTTTGCTCGCACAATTAGGTCCTGAAAGCAACGAACGTGACCGCAACCTCTTGTTGCCTTTATACCAAACGCGTTAAAAAATTCCATTTTTTTTCGCGAAAAAAGGCTTTTTAAACTAGAGGGACCGCTGTTACTTTCTTAAACCAGAGGAAGGTTGCGGCAATAACAGGTCTGTGATGCCCTTAGATGTTCCGGGCTGCACACGTGCTACAATGATTATTGCAGTGAGCATCTCATTTTTTACACACCGCATGCGCGAGTCCGCTTATTCTGTC…
>93-ASPIC Rotaliida|A|A|I|NA|NA
GTGCATGGCCGTTCTTAGTTCGTGGAGTGATCTGTCTGCTTAATTGCGTTTCACTAAGGGCCTATAAATTTACGTGTGTTGCGGCACTTTGACCCCTCTTTTTAAGAGCGCGCGTCTTAGTTTGCTTTGCTCGCACAATTAGGTCCTGAAAGCAACGAACGTGACCGCAACCTCTTGTTGCCTTTATACCAAACGCGTTTAAAAAGTTTTTTGAATTTTTTTTGCGCGAAAAAATGACTTTTTAAACTAGAGGGACCGCTGTTACTTTCTTAAACCAGAGGAAGGTTGCGGCAATAACAGGTCTGTGATGCCCTTAGATGTTCCGGGCTGCACACGTGCTACAATGATTATTGCAGTGAGCATCTCATTTTTTCACACACCGCATGCGCGAGTCCGCTT…
>94-ASPIC Rotaliida|A|A|I|NA|NA
GTGCATGGCCGTTCTTAGTTCGTGGAGTGATCTGTCTGCTTAATTGCGTTTCACTAAGGGCCTATAAATTTACGTGTGTTGCGGCACTTTGACCCCTCTTCTGAGCGCGCGTCTTAGTTTGCTTTGCTCGCACAATTAGGTCCTGAAAGCAACGAACGTGACCGCAACCTCTTGTTGCCTTTATACCAAACGCGTTAAAAAATTTTTATTTTTTTTCGCGAAAAAAGGCTTTTTAAACTAGAGGGACCGCTGTTACTTTCTTAAACCAGAGGAAGGTTGCGGCAATAACAGGTCTGTGATGCCCTTAGATGTTCCGGGCTGCACACGTGCTACAATGATTATTGCAGTGAGCATCTCATTTTTTACACACCGCATGCGCGAGTCCGCTTATTCTGTCTC…
>115-ASPIC Microperforates|A|A|I|NA|NA
GTGCATGGCCGTTCTTAGTTCGTGGAGTGATCTGTCTGCTTAATTGCGTTTCACTATAGGTCCTATATTCTTAAAATGTGTGCAGTGTATTGACCCCTTGTTTTTTAAACAAGCGCGTGTCTTTGCGCTCACACTTTCATTAGGTCCTGAAAGCAACGAACGTGACCGCAACCTCTTGTTGCCTCATTTCAAACGCGTACATACACTGGTTTTCTAAGTATTACGCTTATTGAGGCTTTTTTAAACTAGAGGGACCGCTGTCAACTTCTTAAACCAGAGGAAGGTTGCGGCAATAACAGGTCTGTGATGCCCTTAGATGTTCCGGGCTGCACACGTGCTACAATGATTGTTGCAGTGAGCATCTCAATTTTTTACCTAACACCGCATACGTGAGTTAAC…
>119-ASPIC Microperforates|A|A|II|NA|NA
GTGCATGGCCGTTCTTAGTTCGTGGAGTGATCTGTCTGCTTAATTGCGTTTCACTATAGAATCTATATTCTTTAACGTATGCAGTGCATTGACCCCTTGTTTTTAACAAGCGCGTGTCTTTACGCTCATACTTCAGTAGGTTCTGAAAGCAACGAACGTGACCGCAACCTCTTGTTGCCTTATTTAACATCGCATTTTGCTTTTGCAATTTACGTATTGAGGCTTTTTTAAACTAGAGGGACCGCTGCGATATTTCTTAAACCAGAGGAAGGTTGCGGCAATAACAGGTCTGTGATGCCCTTAGATGTTCCGGGCTGCACACGTGCTACAATGATTGTTGCAGTGAGCATCTCAATTTTTTACTACACCGCATACGTGAGTTGCGTTTTTAACGTTACA…
>14-ASPIC Microperforates|A|A|II|NA|NA
GTGCATGGCCGTTCTTAGTTCGTGGAGTGATCTGTCTGCTTAATTGCGTTTCACTATAGAATCTATATTCTTTAACGTATGCAGTGCATTGACCCCTTGTTTTTAACAAGCGCGTGTCTTTGCACTCATACTTCAGTAGGTTCTGAAAGCAACGAACGTGACCGCAACCTCTTGTTGTCTTTGTATCATGCGTATGTGAGAAATCACTTTACGTTGCACAAGACATTTTTAAACTAGAGGGACCGCTGCGATATTTCTTAAACCAGAGGAAGGTTGCGGCAATAACAGGTCTGTGATGCCCTTAGATGTTCCGGGCTGCACACGTGCTACAATGATTGTTGCAGTGAGCATCTCAATTTTTTACTACACCGCATACGTGAGTTGCGTTTTTAACGTACG…
>141-ASPIC Microperforates|A|A|II|NA|NA
GTGCATGGCCGTTCTTAGTTCGTGGAGTGATCTGTCTGCTTAATTGCGTTTCACTATAGAATCTATATTCTTTAACGTATGCAGTGCATTGACCCCTTGTTTTTAACAAGCGCGTGTCTTTACACTCATACTTCAGTAGGTTCTGAAAGCAACGAACGTGACCGCAACCTCTTGTTGTCTTCGTATTAGCGTATGTGAGAAATCACTTTACGTTGCACAAGACATTTTTAAACTAGAGGGACCGCTGCGATATTTCTTAAACCAGAGGAAGGTTGCGGCAATAACAGGTCTGTGATGCCCTTAGATGTTCCGGGCTGCACACGTGCTACAATGATTGTTGCAGTGAGCATCTCAATTTTTTACTACACCGCATACGTGAGTTGCGTTTTTAACGTACGC…
>147-ASPIC Microperforates|A|A|I|NA|NA
GTGCATGGCCGTTCTTAGTTCGTGGAGTGATCTGTCTGCTTAATTGCGTTTCACTATAGGTCCTATATTCTTAAAATGTGTGCAGTGTATTGACCCCTTGTTTTTATTAACAAGCGCGTGTCTTTGCGCTCACACTTTCATTAGGTCCTGAAAGCAACGAACGTGACCGCAACCTCTTGTTGCCTCATTTCAAACGCGTACATACACTGGTTTTCTAAGTATTACGCTTATTGAGGCTTTTTTAAACTAGAGGGACCGCTGTCAACTTCTTAAACCAGAGGAAGGTTGCGGCAATAACAGGTCTGTGATGCCCTTAGATGTTCCGGGCTGCACACGTGCTACAATGATTGTTGCAGTGAGCATCTCAATTTTTTACCTAACACCGCATACGTGAGTTAA…
>158-ASPIC Microperforates|A|A|I|NA|NA
GTGCATGGCCGTTCTTAGTTCGTGGAGTGATCTGTCTGCTTAATTGCGTTTCACTATAGGTCCTATATTCTTAAAATGTGTGCAGTGTATTGACCCCTTGTTTTTTAAACAAGCGCGTGTCTTTGCGCTCACACTTTCATTAGGTCCTGAAAGCAACGAACGTGACCGCAACCTCTTGTTGCCTCATTTTCAAAACGCGTACATACACTGGTTTTCTAAGTATTACGCTTATTGAGGCTTTTTTAAACTAGAGGGACCGCTGTCAACTTCTTAAACCAGAGGAAGGTTGCGGCAATAACAGGTCTGTGATGCCCTTAGATGTTCCGGGCTGCACACGTGCTACAATGATTGTTGCAGTGAGCATCTCAATTTTTTACCTAACACCGCATACGTGAGTTA…
>19-ASPIC Microperforates|A|A|I|NA|NA
GTGCATGGCCGTTCTTAGTTCGTGGAGTGATCTGTCTGCTTAATTGCGTTTCACTATAGGATCTATATTCTTTAACGTGTGCAGTGCATTGACCCCTTGTTTTTATTAACAAGCGCGTGTCTTTACGCTCACACTTCATTAGGTCCTGAAAGCAACGAACGTGACCGCAACCTCTTGTTGCCTCATGTCATATGCGTCATACACTGGTTTTCTAAGTATACGCTTTTGAGGCTTTTTTAAACTAGAGGGACCGCTGTCAACTTCTTAAACCAGAGGAAGGTTGCGGCAATAACAGGTCTGTGATGCCCTTAGATGTTCCGGGCTGCACACGTGCTACAATGATTGTTGCAGTGAGCATCTCAATTTTTTACCTAACACCGCATACGTGAGTCTACTTTA…
>212-ASPIC Microperforates|A|A|III|NA|NA
GTGCATGGCCGTTCTTAGTTCGTGGAGTGATCTGTCTGCTTAATTGCGTTTCACTATAGGTCCTATATTCTTAAAACGTGTGCAGTGCATTGACCCCTTTTGGTTTTTCGGAATCGGAAGCGCGCGTCTTTACGCTCACACTTTCATTAGGTCCTGAAAGCAACGAACGTGACCGCAACCTCTTGTTGCCTCATATCAAACGCGTATAACAGCACACTGGTTTTCTAAGTCGCTGTATAATATGCTAATTGAGGCTTTTTTAAACTAGAGGGACCGCTGTCAACTTCTTAAACCAGAGGAAGGTTGCGGCAATAACAGGTCTGTGATGCCCTTAGATGTTCCGGGCTGCACACGTGCTACAATGATTGTTGCAGTGAGCATCTCAATTTTTTACCTAAC…
>217-ASPIC Microperforates|A|A|III|NA|NA
GTGCATGGCCGTTCTTAGTTCGTGGAGTGATCTGTCTGCTTAATTGCGTTTCACTATAGGTCCTATATTCTTAAAACGTGTGCAGTGCATTGACCCCTTTTGGTTTTTCGGAATCGGAAGCGCGCGTCTTTACGCTCACACTTTCATTAGGTCCTGAAAGCAACGAACGTGACCGCAACCTCTTGTTGCCTCATATCAAACGCGTATAACAGCACACTGGTTTTCTAAGTACTGTATAATATGCTAATTGAGGCTTTTTTAAACTAGAGGGACCGCTGTCAACTTCTTAAACCAGAGGAAGGTTGCGGCAATAACAGGTCTGTGATGCCCTTAGATGTTCCGGGCTGCACACGTGCTACAATGATTGTTGCAGTGAGCATCTCAATTTTTTACCTAACA…
>23-ASPIC Microperforates|A|A|I|NA|NA
GTGCATGGCCGTTCTTAGTTCGTGGAGTGATCTGTCTGCTTAATTGCGTTTCACTATAGGATCTATATTCTTTAACGTGTGCAGTGCATTGACCCCTTGTTTTTAACAAGCGCGTGTCTTTACGCTCACACTTCATTAGGTCCTGAAAGCAACGAACGTGACCGCAACCTCTTGTTGCCTCATGTCATATGCGTCATACACTGGTTTTCTAAGTATACGCTTTTGAGGCTTTTTTAAACTAGAGGGACCGCTGTCAACTTCTTAAACCAGAGGAAGGTTGCGGCAATAACAGGTCTGTGATGCCCTTAGATGTTCCGGGCTGCACACGTGCTACAATGATTGTTGCAGTGAGCATCTCAATTTTTTACCTAACACCGCATACGTGAGTCTTTAACTTCG…
>25-ASPIC Microperforates|A|A|I|NA|NA
GTGCATGGCCGTTCTTAGTTCGTGGAGTGATCTGTCTGCTTAATTGCGTTTCACTATAGGTCCTATATTCTTAAAATGTGTGCAGTGCATTGACCCCTTGTTTTTTAACAAGCGCGTGTCTTTGTGCTCACACTTTCATTAGGTCCTGAAAGCAACGAACGTGACCGCAACCTCTTGTTGCCTCATTTCAAAACGCGTACATACACTGGTTTTCTAAGTATTACGCTTATTGAGGCTTTTTTAAACTAGAGGGACCGCTGTCAACTTCTTAAACCAGAGGAAGGTTGCGGCAATAACAGGTCTGTGATGCCCTTAGATGTTCCGGGCTGCACACGTGCTACAATGATTGTTGCAGTGAGCATCTCAATTTTTTACCTAACACCGCATACGTGAGTTAAC…
>284-ASPIC Microperforates|A|A|I|NA|NA
GTGCATGGCCGTTCTTAGTTCGTGGAGTGATCTGTCTGCTTAATTGCGTTTCACTATAGGATCTATATTCTTTAACGTGTGCAGTGCATTGACCCCTTGTTTTTATTAACAAGCGCGTGTCTTTACGCTCACACTTCATTAGGTCCTGAAAGCAACGAACGTGACCGCAACCTCTTGTTGCCTCATGTCATATGCGTCATACACTGGTTTTCTAAGTATACGCTTTTGAGGCTTTTTTAAACTAGACGGACCGCTGTTTCTTTCTTAAACCAGAGGAAGGTTGCGGCAATAACAGGTCTGTGATGCCCTTAGATGTTCCGGGCTGCACACGTGCTACAATGATTGTTGCAGTGAGCATCTCAATTTTTTACCTAACACCGCATACGTGAGTTTACTTTA…
>4-ASPIC Microperforates|A|A|II|NA|NA
GTGCATGGCCGTTCTTAGTTCGTGGAGTGATCTGTCTGCTTAATTGCGTTTCACTATAGAATCTATATTCTTTAACGTATGCAGTGCATTGACCCCTTGTTTTTAACAAGCGCGTGTCTTTGCACTCATACTTCAGTAGGTTCTGAAAGCAACGAACGTGACCGCAACCTCTTGTTGCCTTATTTTATAACATCGTATTGAGCAATCTTTACGTTTATGAGGCTTTTTTAAACTAGAGGGACCGCTGCGATATTTCTTAAACCAGAGGAAGGTTGCGGCAATAACAGGTCTGTGATGCCCTTAGATGTTCCGGGCTGCACACGTGCTACAATGATTGTTGCAGTGAGCATCTCAATTTTTTACTACACCGCATACGTGAGTTGCGTTTTTAACGTACGC…
>43-ASPIC Microperforates|A|A|I|NA|NA
GTGCATGGCCGTTCTTAGTTCGTGGAGTGATCTGTCTGCTTAATTGCGTTTCACTATAGGTCCTATATTCTTAAAATGTGTGCAGTGTATTGACCCCTTGTTTTTAACAAGCGCGTGTCTTTGCGCTCACACTTTCATTAGGTCCTGAAAGCAACGAACGTGACCGCAACCTCTTGTTGCCTCATTTCAAACGCGTACATACACTGGTTTTCTAAGTATTACGCTTATTGAGGCTTTTTTAAACTAGAGGGACCGCTGTCAACTTCTTAAACCAGAGGAAGGTTGCGGCAATAACAGGTCTGTGATGCCCTTAGATGTTCCGGGCTGCACACGTGCTACAATGATTGTTGCAGTGAGCATCTCAATTTTTTACCTAACACCGCATACGTGAGTTAACTT…
>56-ASPIC Microperforates|A|A|II|NA|NA
GTGCATGGCCGTTCTTAGTTCGTGGAGTGATCTGTCTGCTTAATTGCGTTTCACTATAGAATCTATATTCTTTAACGTATGCAGTGCATTGACCCCTTGTTTTTAACAAGCGCGTGTCTTTACAGTCATACTTCAGTAGGTTCTGAAAGCAACGAACGTGACCGCAACCTCTTGTTGTCTTCGTATTAATGCGTATGTGAGAAATCACTTTACGTTGCACAAGACATTTTTAAACTAGAGGGACCGCTGCGATATTTCTTAAACCAGAGGAAGGTTGCGGCAATAACAGGTCTGTGATGCCCTTAGATGTTCCGGGCTGCACACGTGCTACAATGATTGTTGCAGTGAGCATCTCAATTTTTTACTACACCGCATACGTGAGTTGCGTTTTTAACGTAC…
>65-ASPIC Microperforates|A|A|I|NA|NA
GTGCATGGCCGTTCTTAGTTCGTGGAGTGATCTGTCTGCTTAATTGCGTTTCACTATAGGATCTATATTCTTTAACGTGTGCAGTGCATTGACCCCTTGTTTTTATTAACAAGCGCGTGTCTTTACGCTCACACTTCATTAGGTCCTGAAAGCAACGAACGTGACCGCAACCTCTTGTTGCCTCATATTCATATGCGTACATACACTGGTTTTCTAAGTATTACGCATTTTGAGGCTTTTTTAAACTAGAGGGACCGCTGTCAACTTCTTAAACCAGAGGAAGGTTGCGGCAATAACAGGTCTGTGATGCCCTTAGATGTTCCGGGCTGCACACGTGCTACAATGATTGTTGCAGTGAGCATCTCAATTTTTTACCTAACACCGCATACGTGAGTCTTT…
>74-ASPIC Microperforates|A|A|III|NA|NA
GTGCATGGCCGTTCTTAGTTCGTGGAGTGATCTGTCTGCTTAATTGCGTTTCACTATAGGTCCTATATTCTTAAAACGTGTGCAGTGCATTGACCCCTTTGGTTTTTCGGAATCGAAGCGCGCGTCTTTACGCTCACACTTTCATTAGGTCCTGAAAGCAACGAACGTGACCGCAACCTCTTGTTGCCTCATATCAAACGCGTATAACAGCACACTGGTTTTCTAAGTACTGTATAATATGCTAATTGAGGCTTTTTTAAACTAGAGGGACCGCTGTCAACTTCTTAAACCAGAGGAAGGTTGCGGCAATAACAGGTCTGTGATGCCCTTAGATGTTCCGGGCTGCACACGTGCTACAATGATTGTTGCAGTGAGCATCTCAATTTTTTACCTAACACC…
>89-ASPIC Microperforates|A|A|II|NA|NA
GTGCATGGCCGTTCTTAGTTCGTGGAGTGATCTGTCTGCTTAATTGCGTTTCACTATAGAATCTAACATTCATTAACGTATGCAGTGCATTGACCCCTTGTTTTTAACAAGCGCGTGTCTTTACACTCATACTTCAGTAGGTTCTGAAAGCAACGAACGTGACCGCAACCTCTTGTTGTCTTTGTATCATGCGTATGTGAGAAATCACTTTACGTTGCACAAGACATTTTTAAACTAGAGGGACCGCTGCGATATTTCTTAAACCAGAGGAAGGTTGCGGCAATAACAGGTCTGTGATGCCCTTAGATGTTCCGGGCTGCACACGTGCTACAATGATTGTTGCAGTGAGCATCTCAATTTTTTACTACACCGCATACGTGAGTTGCGTTTTTAACGTAC…
>99-ASPIC Microperforates|A|A|I|NA|NA
GTGCATGGCCGTTCTTAGTTCGTGGAGTGATCTGTCTGCTTAATTGCGTTTCACTATAGGTCCTATATTCTTAAAATGTGTGCAGTGTATTGACCCCTTGTTTTTATTAACAAGCGCGTGTCTTTGCGCTCACACTTTCATTAGGTCCTGAAAGCAACGAACGTGACCGCAACCTCTTGTTGCCTCATTTTCAAAACGCGTACATACACTGGTTTTCTAAGTATTACGCTTATTGAGGCTTTTTTAAACTAGAGGGACCGCTGTCAACTTCTTAAACCAGAGGAAGGTTGCGGCAATAACAGGTCTGTGATGCCCTTAGATGTTCCGGGCTGCACACGTGCTACAATGATTGTTGCAGTGAGCATCTCAATTTTTTACCTAACACCGCATACGTGAGTT…
>144-ASPIC Rotaliida|B|B|I|NA|NA
GTGCATGGCCGTTCTTAGTTCGTGGAGTGATCTGTCTGCTTAATTGCGTTTCACTAAGGGCCTATAAATTTACGTGTGTTGCGGCACTTTGACCCCTCTGTTCGCAGAGCGCGCGTCTTAGTTTGCTTTGCTCGCACAATTAGGTCCTGAAAGCAACGAACGTGACCGCAACCTCTTGTTGCCTTTATACCAAACACGTATTGACTTATTTTTATAAGACATTCGTGAAAAAAGGCTTTTTAAACTAGAGGGACCGCTGTTACTTTCTTAAACCAGAGGAAGGTTGCGGCAATAACAGGTCTGTGATGCCCTTAGATGTTCCGGGCTGCACACGTGCTACAATGATTATTGCAGTGAGCATCTCATTTTTACACACCGCATGCGCGAGTCCGTTTATTC…
>165-ASPIC Rotaliida|B|B|I|NA|NA
GTGCATGGCCGTTCTTAGTTCGTGGAGTGATCTGTCTGCTTAATTGCGTTTCACTAAGGGCCTATAAATTTACGTGTGTTGCGGCACTTTGACCCCTCTTTTAGAGCGCGCGTCTTAGTTTGCTTTGCTCGCACAATTAGGTCCTGAAAGCAACGAACGTGACCGCAACCTCTTGTTGCCTTTATACCAAACACGTATTATTTATTTTTATAAGTATTCGTGAAAAAAGGCTTTTTAAACTAGAGGGACCGCTGTTACTTTCTTAAACCAGAGGAAGGTTGCGGCAATAACAGGTCTGTGATGCCCTTAGATGTTCCGGGCTGCACACGTGCTACAATGATTATTGCAGTGAGCATCTCATTTTTACACACCGCATGCGCGAGTCCGTTTATTCTTTCT…
>248-ASPIC Rotaliida|B|B|I|NA|NA
GTGCATGGCCGTTCTTAGTTCGTGGAGTGATCTGTCTGCTTAATTGCGTTTCACTAAGGGCCTATAAATTTACGTGTGTTGCGGCACTTTGACCCCTCTGTTTTACAGAGCGCGCGTCTTAGTTTGCTTTGCTCGCACAATTAGGTCCTGAAAGCAACGAACGTGACCGCAACCTCTTGTTGCCTTTATACCAAACACGTATTGACTTATTTTTATAAGTATTCGTGAAAAAAGGCTTTTTAAACTAGAGGGACCGCTGTTACTTTCTTAAACCAGAGGAAGGTTGCGGCAATAACAGGTCTGTGATGCCCTTAGATGTTCCGGGCTGCACACGTGCTACAATGATTATTGCAGTGAGCATCTCATTTTTACACACCGCATGCGCGAGTCCGTTTATTC…
>250-ASPIC Rotaliida|B|B|I|NA|NA
GTGCATGGCCGTTCTTAGTTCGTGGAGTGATCTGTCTGCTTAATTGCGTTTCACTAAGGGCCTATAAATTTACGTGTGTTGCGGCACTTTGACCCCTCTGTTTCACAGAGCGCGCGTCTTAGTTTGCTTTGCTCGCACAATTAGGTCCTGAAAGCAACGAACGTGACCGCAACCTCTTGTTGCCTTTATACCAAACACGTATTATTTATTTTTATAAGACATTCGTGAAAAAAGGCTTTTTAAACTAGAGGGACCGCTGTTACTTTCTTAAACCAGAGGAAGGTTGCGGCAATAACAGGTCTGTGATGCCCTTAGATGTTCCGGGCTGCACACGTGCTACAATGATTATTGCAGTGAGCATCTCATTTTTACACACCGCATGCGCGAGTCCGTTTATTC…
>299-ASPIC Rotaliida|B|B|I|NA|NA
GTGCATGGCCGTTCTTAGTTCGTGGAGTGATCTGTCTGCTTAATTGCGTTTCACTAAGGGCCTATAAATTTACGTGTGTTGCGGCACTTTGACCCCTCTTTTTAAGAGCGCGCGTCTTAGTTTGCTTTGCTCGCACAATTAGGTCCTGAAAGCAACGAACGTGACCGCAACCTCTTGTTGCCTTTATACCAAACACGTATTGACTTATTTTTATAAGACATTCGTGAAAAAAGGCTTTTTAAACTAGAGGGACCGCTGTTACTTTCTTAAACCAGAGGAAGGTTGCGGCAATAACAGGTCTGTGATGCCCTTAGATGTTCCGGGCTGCACACGTGCTACAATGATTATTGCAGTGAGCATCTCATTTTCACACACCGCATGCGCGAGTCCGTTTATTCT…
>324-ASPIC Rotaliida|B|B|I|NA|NA
GTGCATGGCCGTTCTTAGTTCGTGGAGTGATCTGTCTGCTTAATTGCGTTTCACTAAGGGCCTATAAATTTACGTGTGTTGCGGCACTTTGACCCCTCTGTTTTTTCAGAGCGCGCGTCTTAGTTTGCTTTGCTCGCACAATTAGGTCCTGAAAGCAACGAACGTGACCGCAACCTCTTGTTGCCTTTATACCAAACACGTATTGACTTATTTTTATAAGTATTCGTGAAAAAAGGCTTTTTAAACTAGAGGGACCGCTGTTACTTTCTTAAACCAGAGGAAGGTTGCGGCAATAACAGGTCTGTGATGCCCTTAGATGTTCCGGGCTGCACACGTGCTACAATGATTATTGCAGTGAGCATCTCATTTTTACACACCGCATGCGCGAGTCCGTTTATT…
>33-ASPIC Rotaliida|B|B|I|NA|NA
GTGCATGGCCGTTCTTAGTTCGTGGAGTGATCTGTCTGCTTAATTGCGTTTCACTAAGGGCCTATAAATTTACGTGTGTTGCGGCACTTTGACCCCTCTGTTTTACAGAGCGCGCGTCTTAGTTTGCTTTGCTCGCACAATTAGGTCCTGAAAGCAACGAACGTGACCGCAACCTCTTGTTGCCTTTATACCAAACACGTATTGACTTATTTTTATAAGACATTCGTGAAAAAAGGCTTTTTAAACTAGAGGGACCGCTGTTACTTTCTTAAACCAGAGGAAGGTTGCGGCAATAACAGGTCTGTGATGCCCTTAGATGTTCCGGGCTGCACACGTGCTACAATGATTATTGCAGTGAGCATCTCATTTTTACACACCGCATGCGCGAGTCCGTTTATT…
>63-ASPIC Rotaliida|B|B|I|NA|NA
GTGCATGGCCGTTCTTAGTTCGTGGAGTGATCTGTCTGCTTAATTGCGTTTCACTAAGGGCCTATAAATTTACGTGTGTTGCGGCACTTTGACCCCTCTGTTTTTTCAGAGCGCGCGTCTTAGTTTGCTTTGCTCGCACAATTAGGTCCTGAAAGCAACGAACGTGACCGCAACCTCTTGTTGCCTTTATACCAAACACGTATTATTTATTTTTATAAGTATTCGTGAAAAAAGGCTTTTTAAACTAGAGGGACCGCTGTTACTTTCTTAAACCAGAGGAAGGTTGCGGCAATAACAGGTCTGTGATGCCCTTAGATGTTCCGGGCTGCACACGTGCTACAATGATTATTGCAGTGAGCATCTCATTTTTACACACCGCATGCGCGAGTCCGTTTATTC…
>73-ASPIC Rotaliida|B|B|I|NA|NA
GTGCATGGCCGTTCTTAGTTCGTGGAGTGATCTGTCTGCTTAATTGCGTTTCACTAAGGGCCTATAAATTTACGTGTGTTGCGGCACTTTGACCCCTCTGTTCGCAGAGCGCGCGTCTTAGTTTGCTTTGCTCGCACAATTAGGTCCTGAAAGCAACGAACGTGACCGCAACCTCTTGTTGCCTTTATACCAAACACGTATTATTTATTTTTATAAGTATTCGTGAAAAAAGGCTTTTTAAACTAGAGGGACCGCTGTTACTTTCTTAAACCAGAGGAAGGTTGCGGCAATAACAGGTCTGTGATGCCCTTAGATGTTCCGGGCTGCACACGTGCTACAATGATTATTGCAGTGAGCATCTCATTTTTACACACCGCATGCGCGAGTCCATTTATTCTT…
>86-ASPIC Rotaliida|B|B|I|NA|NA
GTGCATGGCCGTTCTTAGTTCGTGGAGTGATCTGTCTGCTTAATTGCGTTTCACTAAGGGCCTATAAATTTACGTGTGTTGCGGCACTTTGACCCCTCTGTTTTTTCAGAGCGCGCGTCTTAGTTTGCTTTGCTCGCACAATTAGGTCCTGAAAGCAACGAACGTGACCGCAACCTCTTGTTGCCTTTATACCAAACACGTATTGACTTATTTTTATAAGACATTCGTGAAAAAAGGCTTTTTAAACTAGAGGGACCGCTGTTACTTTCTTAAACCAGAGGAAGGTTGCGGCAATAACAGGTCTGTGATGCCCTTAGATGTTCCGGGCTGCACACGTGCTACAATGATTATTGCAGTGAGCATCTCATTTTTACACACCGCATGCGCGAGTCCATTTAT…
>9-ASPIC Rotaliida|B|B|I|NA|NA
GTGCATGGCCGTTCTTAGTTCGTGGAGTGATCTGTCTGCTTAATTGCGTTTCACTAAGGGCCTATAAATTTACGTGTGTTGCGGCACTTTGACCCCTCTGTTTTACAGAGCGCGCGTCTTAGTTTGCTTTGCTCGCACAATTAGGTCCTGAAAGCAACGAACGTGACCGCAACCTCTTGTTGCCTTTATACCAAACACGTATTATTTATTTTTATAAGTATTCGTGAAAAAAGGCTTTTTAAACTAGAGGGACCGCTGTTACTTTCTTAAACCAGAGGAAGGTTGCGGCAATAACAGGTCTGTGATGCCCTTAGATGTTCCGGGCTGCACACGTGCTACAATGATTATTGCAGTGAGCATCTCATTTTTACACACCGCATGCGCGAGTCCGTTTATTCT…
>164-ASPIC Microperforates|B|B|I|NA|NA
GTGCATGGCCGTTCTTAGTTCGTGGAGTGATCTGTCTGCTTAATTGCGTTTCAGATAAGGATCTATATTCTTTATACGAGTGTTGCAGACCCCTTCCTCACGGGAGCGCGTGTCTCGCATAATCTCTATACATTAGGTCCTGAAAGCAACGAACGTGACCGCAACCTCTTGTTGCCTCATCTCTTAACATACCAACTAGGTAGCATGCAGCTTGCTGTTTGTCTGCTTAACGTATCCATTGAGGCTTTACCCAAACTAGAGGGACCGCTGTCAACTTCTTAAACCAGAGGAAGGTTGCGGCAATAACAGGTCTGTGATGCCCTTAGATGTTCCGGGCTGCACACGTGCTACAATGATTGTTGCAGTGAGCATCTCAATTCTTTACCTTAACACCGCACA…
>44-ASPIC Microperforates|B|B|I|NA|NA
GTGCATGGCCGTTCTTAGTTCGTGGAGTGATCTGTCTGCTTAATTGCGTTTCAGATAAGGATCTATATTCTTTATACGAGTGTTGCAGACCCCTTCCTCACGGGAGCGCGTGTCTCGCATAATCTCTATACATTAGGTCCTGAAAGCAACGAACGTGACCGCAACCTCTTGTTGCCTCATCTCTCCATACCAACTAGGTAGTGCAGCTTGCTGTTTCTGCTTAACGTATCCATTGAGGCTTTACCCAAACTAGAGGGACCGCTGTCAACTTCTTAAACCAGAGGAAGGTTGCGGCAATAACAGGTCTGTGATGCCCTTAGATGTTCCGGGCTGCACACGTGCTACAATGATTGTTGCAGTGAGCATCTCAATTCTTTACCTTAACACCGCACACGTGAG…
>231-ASPIC Rotaliida|E|E|I|NA|NA
GTGCATGGCCGTTCTTAGTTCGTGGAGTGATCTGTCTGCTTAATTGCGTTTCACTATACGGGTCTATTTATACAATCATGCAATTACATATTGACCGCATGCTCTGCGTGCCGCGTCTTTTGTATTGCTGATTATTAGACCCTGAAAGCAACGAACGTGACCGCAACCTCTTGTTGCTCTCATTCCTTGCATATGTATTTTACTCTTTCATGAGTAAGTATATATAAGAGAGCCTACGTATATATATCTCATAGACCGCTATACATCATTTCACTTTCTGAGTGTATGATGTAATATGTCTTAAGACGTATATAAAACTAGAGGGACCGCTGTTATCTTCTTTAAACCAGAGGAAGGTTGCGGCAATAACAGGTCTGTGATGCCCTTAGATGTTCCGGG…
>78-ASPIC Rotaliida|F|F|I|NA|NA
GTGCATGGCCGTTCTTAGTTCGTGGAGTGATCTGTCTGCTTAATTGCGTTTCACTAAGGGCCTATAAATTTTACGTGTGTTGCGGCACTTTGACCCCTCGCTATTTTTTAATAGCAAGCGCGCGTCTTAGTTTGCTTAGCTCACACAATTAGGTCCTGAAAGCAACGAACGTGACCGCAACCTCTTGTTGCCTTTATTACCAACGCATTACACACATTCTATGTGTGTGTGCTTACAAAGGCTTTTTAAACTAGAGGGACCGCTGTTACTTTCTTAAACCAGAGGAAGGTTGCGGCAATAACAGGTCTGTGATGCCCTTAGATGTTCCGGGCTGCACACGTGCTACAATGATTATTGCAGTGAGCATCTCATTTTTTTTTTGACACACCGCATACGCGA…
>81-ASPIC Rotaliida|G|G|I|NA|NA
GTGCATGGCCGTTCTTAGTTCGTGGAGTGATCTGTCTGCTTAATTGCGTTTCACTAAGGGCCTATAAATTTTACGTGTGTTGCGGCACTTTGACCCCTCGCTATTTTTTAATAGCAAGCGCGCGTCTTAGTTTGCTTAGCTCACACAATTAGGTCCTGAAAGCAACGAACGTGACCGCAACCTCTTGTTGCCTTTATTACCAACGCATATTACACATTTCTATGTGTGTGTGCTTACAAAGGCTTTTTAAACTAGAGGGACCGCTGTTACTTTCTTAAACCAGAGGAAGGTTGCGGCAATAACAGGTCTGTGATGCCCTTAGATGTTCCGGGCTGCACACGTGCTACAATGATTATTGCAGTGAGCATCTCATTTTTTACACACCGCATGCGCGAGTCC…
>24-ASPIC Rotaliida|Galietelia|vivans|I|NA|NA
GTGCATGGCCGTTCTTAGTTCGTGGAGTGATCTGTCTGCTTAATTGCGTTTCACTAAGGGCCTATAATTTAACGTGTGTTGCGGCACTTTGACCCCTCTTCACTGAGCGCGCGTCTTAGTTTGCTTAGCTCACACAATTAGGTCCTGAAAGCAACGAACGTGACCGCAACCTCTTGTTGCCTTTATACCAAACACGTTTGCTCTTTTTTGGAGCTTTCGTGCAAAAAGGCTTTTTAAACTAGAGGGACCGCTGTTACTTTCTTAAACCAGAGGAAGGTTGCGGCAATAACAGGTCTGTGATGCCCTTAGATGTTCCGGGCTGCACACGTGCTACAATGATTATTGCAGTGAGCATCTCATTTTTTATACACCGCCTTCACGAGGCCATTTATTCATTGT…
>246-ASPIC Rotaliida|Galietelia|vivans|I|NA|NA
GTGCATGGCCGTTCTTAGTTCGTGGAGTGATCTGTCTGCTTAATTGCGTTTCACTAAGGGCCTATAAATTTACGTGTGTTGCGGCACTTTGACCCCTCTTTTTAGAGCGCGCGTCTTAGTTTGCTTAGCTCACACAATTAGGTCCTGAAAGCAACGAACGTGACCGCAACCTCTTGTTGCCTTTATACCAAACACGTTTGCTCTTTTGAGCTTTCGTGCAAAAAGGCTTTTTAAACTAGAGGGACCGCTGTTACTTTCTTAAACCAGAGGAAGGTTGCGGCAATAACAGGTCTGTGATGCCCTTAGATGTTCCGGGCTGCACACGTGCTACAATGATTATTGCAGTGAGCATCTCATTTTTTATACACCGCCTTCACGAGGCCATTTATTCACTGTCCT…
>252-ASPIC Rotaliida|Galietelia|vivans|I|NA|NA
GTGCATGGCCGTTCTTAGTTCGTGGAGTGATCTGTCTGCTTAATTGCGTTTCACTAAGGGCCTATAAATTTACGTGTGTTGCGGCACTTTGACCCCTCTTTTTAGAGCGCGCGTCTTAGTTTGCTTAGCTCACACAATTAGGTCCTGAAAGCAACGAACGTGACCGCAACCTCTTGTTGCCTTTATACCAAACACGTTTGCTCTTTTTTGGAGCTTTCGTGCAAAAAGGCTTTTTAAACTAGAGGGACCGCTGTTACTTTCTTAAACCAGAGGAAGGTTGCGGCAATAACAGGTCTGTGATGCCCTTAGATGTTCCGGGCTGCACACGTGCTACAATGATTATTGCAGTGAGCATCTCATTTTTTATACACCGCCTTCACGAGGCCATTTATTCATTGT…
>276-ASPIC Rotaliida|Galietelia|vivans|I|NA|NA
GTGCATGGCCGTTCTTAGTTCGTGGAGTGATCTGTCTGCTTAATTGCGTTTCACTAAGGGCCTATAAATTTACGTGTGTTGCGGCACTTTGACCCCTCTTCTGAGCGCGCGTCTTAGTTTGCTTTGCTCGCACAATTAGGTCCTGAAAGCAACGAACGTGACCGCAACCTCTTGTTGCCTTTATACCAAACACGTTTGCTCTTTTGAGCTTTCGTGCAAAAAGGCTTTTTAAACTAGAGGGACCGCTGTTACTTTCTTAAACCAGAGGAAGGTTGCGGCAATAACAGGTCTGTGATGCCCTTAGATGTTCCGGGCTGCACACGTGCTACAATGATTATTGCAGTGAGCATCTCATTTTTTATACACCGCCTTCACGAGGCCATTTATTCATTGTCCTCG…
>300-ASPIC Rotaliida|Galietelia|vivans|I|NA|NA
GTGCATGGCCGTTCTTAGTTCGTGGAGTGATCTGTCTGCTTAATTGCGTTTCACTAAGGGCCTATAATTTAACGTGTGTTGCGGCACTTTGACCCCTCTTCATTGAGCGCGCGTCTTAGTTTGCTTAGCTCACACAATTAGGTCCTGAAAGCAACGAACGTGACCGCAACCTCTTGTTGCCTTTATACCAAACACGTTTGCTCTTTTTTGGAGCTTTCGTGCAAAAAGGCTTTTTAAACTAGAGGGACCGCTGTCAACTTCTTAAACCAGAGGAAGGTTGCGGCAATAACAGGTCTGTGATGCCCTTAGATGTTCCGGGGCTGCACACGTGCTACAATGATTATTGCAGTGAGCACTCATTTTTTATACACCGCCTTCACGAGGCCATTTATTCATTGT…
>8-ASPIC Rotaliida|Galietelia|vivans|I|NA|NA
GTGCATGGCCGTTCTTAGTTCGTGGAGTGATCTGTCTGCTTAATTGCGTTTCACTAAGGGCCTATAATTTAACGTGTGTTGCGGCACTTTGACCCCTCTTCATTGAGCGCGCGTCTTAGTTTGCTTAGCTCACACAATTAGGTCCTGAAAGCAACGAACGTGACCGCAACCTCTTGTTGCCTTTATACCAAACACGTTTGCTCTTTTGAGCTTTCGTGCAAAAAGGCTTTTTAAACTAGAGGGACCGCTGTTACTTTCTTAAACCAGAGGAAGGTTGCGGCAATAACAGGTCTGTGATGCCCTTAGATGTTCCGGGCTGCACACGTGCTACAATGATTATTGCAGTGAGCATCTCATTTTTTATACACCGCCTTCACGAGGCCATTTATTCATTGTCCT…
>132-ASPIC Spinose|Globigerina|bulloides|III|NA|NA
GTGCATGGCCGTTCTTAGTTCGTGTAGTGATACGTCTGCCTAATCGCGTCACGATAACCTATTTCTCGACAATCCAAAGATCTTCGTGCAGTATCTATTGGTACGATGCTCACGTTAGTAGGCTAGAGATTTGAACAGTACGCAACGGACGCGATCGTAATCTCTTGTTAAGTGGCCATCCTGTGAGCCCCTGAACGATCCAGGCGGTATCATCTCAGCCACATTTCCTCTGGTAGTAGTGGGCCAGATTTAAAACTCGAGAAACATCTGTGACTTTCTTTCTTTACGCAGAGGAAGGTTATGGCAATAACAGGTCTGTGATGCCCTCAGATGTCCAGAGCTGCACACGTACTACAGTGATCGACTCACTAAGTGTCGTGTTTTCTCCAAATAACGTAT…
>15-ASPIC Spinose|Globigerina|bulloides|III|NA|NA
GTGCATGGCCGTTCTTAGTTCGTGTAGTGATACGTCTGCCTAATCGCGTCACGATAACCTATTTCTCGACAATCCAAAGATCTTCGTGCAGTATCTATTGGTACGATGCTCACGTTAGTAGGCTAGAGATTTGAACAGTACGCAACGGACGCGATCGTAATCTCTTGTTAAGTGGCCATCCTGTGAGCCCCTGATTTAATGGCAGGCGGTATCATCTCAGCCACATTTCCTCTGGTAGTAGTGGGCCAGATTTAAAACTCGAGAAACATCTGTGACTTTCTTTCTTTACGCAGAGGAAGGTTATGGCAATAACAGGTCTGTGATGCCCTCAGATGTCCAGAGCTGCACACGTACTACAGTGATCGACTCACTAAGTGTCGTGTTTTCTCCAAATAACGT…
>169-ASPIC Spinose|Globigerina|bulloides|I|NA|NA
GTGCATGGCCGTTCTTAGTTCGTGTAGTGATACGTCTGCCTAATCGCGTCACGATAAGCTATTTCTCGACAATCCAAAAATCACGGCGGGGGGTTCTACTGGTACGGGTTCCCAAAGTGTAGGCTAGAGACTTGAACAGTACGCAACGGACGTGATCGTAATCTCTTGTTAAATGGTTATCCTGTGAGCCAACCGTGACTGATTACAGCACACCTGGTATCATCCAGACCATTGGTTTAGTAGTGTCGGGCTAGATATCGAAACTCGGGAAACATCTGTGACTTTCTTTCTTTACGCAGAGGAAGGTTATGGCAATAACAGGTCTGTGATGCCCTCAGATGTCCAAAGCTGCACACGTACTACAGTGATCGTAACACTTGGCGTTGTTGTTAGCTCCAT…
>170-ASPIC Spinose|Globigerina|falconensis|I|NA|NA
GTGCATGGCCGTTCTTAGTTCGTGGAGTGATCTGTCTGCCCAATCGCGTTTCATAAATCTTAAGCTCAAAAGGCAGTCTTACCTTCGGGTTGAGTTTTGCTGGGAGACTTTTGTGTGAAGGCAACGGACGTGATTGCAACCCCTTGTTGATTGGCCATCACGTAAGCTCACTTGTAATTTATTACAGTGTGGTATTATCTTAGCCATTCCCTTTTAGTTGTGGAGTGATTAACCACTCTAAATTGTAACTCGGGGGACCGCTGTGATTTTTCTTCAAACCGGAGGAAGGTTGCGGCAATAACAGGTCTGTGATGCCCTCAGATGTCCTGGGCTGCACACGTGCTACACTGATCTCGGCAGTTGGCATGTGATTTTCTCCAATGACGAACCTAGTGGACT…
>75-ASPIC Spinose|Globigerina|bulloides|I|NA|NA
GTGCATGGCCGTTCTTAGTTCGTGTAGTGATACGTCTGCCTAATCGCGTCACGATAAGCTATTTCTCGACAATCCAAAAATCACGGCGGGGGTTCTACTGGTACGGGTTCCCAAAGTGTAGGCTAGAGACTTGAACAGTACGCAACGGACGTGATCGTAATCTCTTGTTAAATGGTTATCCTGTGAGCCAACCGTGACTGATTACAGCACACCTGGTATCATCCAGACCATTGGGGTTTAGTAGTCGGGCTAGATATCGAAACTCGGGAAACATCTGTGACTTTCTTTCTTTACGCAGAGGAAGGTTATGGCAATAACAGGTCTGTGATGCCCTCAGATGTCCAAAGCTGCACACGTACTACAGTGATCGTAACACTTGGCGTTGTTGTTAGCTCCATT…
>123-ASPIC Spinose|Globigerinella|siphonifera|II|NA|NA
GTGCATGGCCGTTCTTAGTTCGTGGAGTGATCTGTCTGCTTAATTGCGTTTCAAATATACTTTTTTTACAACGAGTCTACAAAGGAGTGGTTCAGTTACAACAGACAATTAATTCTTGTGTTTTGAACGTTTGGAATGTACTCTATTTGGCTCAATTGAACGCAACGGACGTGATCGCAAGTCCTTGTTGAACTTCAGTATATATTGACTTTCCCCGTAGGAAGGGATTGCCAATAATTGAATGTTCGCTTTCTATTGGTGTGTGATCTCAAAATTGCATGTATTTGTGATGGCGAGTGATCTAATCCCTTAGGAAAACTTGGGCGACCGCTGTAATACTTCTCTTTAAAACAGAGGCAGGTTGCGGCAATAACAGGTCTGTGATGCCCTCAGATGTCC…
>230-ASPIC Spinose|Globigerinella|siphonifera|II|NA|NA
GTGCATGGCCGTTCTTAGTTCGTGGAGTGATCTGTCTGCTTAATTGCGTTTCAAATATATTTTATTATATACGAGTCTACAAAGGAGTGGTTCATTAACAGACAATCATATCTTTGAGCGTCTGGAATCTACTCTATTTGGCTCAATTGAACGCAACGGACGTGATCGCGAGTCCTTGTTGAACTTCAGTATATATTGACTTTCCCCGTAGGAAGGGATTGGCAATAATTGAATGTTCGCTTTCTATTAGGTTTGTATGTAATCTCAAAATTACATGTATTTGTAATGGCGAGTGATCACACCTATAGGAAAACTCGGGCGACCGCTGTAATATTTCTCTTTAAAACAGAGGAAGATTGCGGCAATAACAGGTCTGTGATGCCCTCAGATGTCCCGGGC…
>313-ASPIC Spinose|Globigerinella|siphonifera|III|NA|NA
GTGCATGGCCGTTCTTAGTTCGTGGAGTGATCTGTCTGCTTAATTGCGTTTCAAATGTATTTTTGATTTATCAAACGAGTCTACGAAGGACCTATTCATACAAGCACTTCATTTATGATTTGTTTGGAATTTGGTTCTTTCGGCTCAATTGAACGCAACGGACGTGATTGCAAGTCCTTGTTGAACTTCTGTATATATCATTTACATTCTTAACTGAGTGTATCTAAGATAATAGAGTTCGCTTTCTATTGGATAAGAGTGATCTAATCCTCTAGGAAAACTCGGGCGACCGCTGTAATACTTTCTTTTTAAAACAGAGGAAGATTGCGGCAATAACAGGTCTGTGATGCCCTCAGATGTCCCGGGCCGCACACGTGCTACATTGATTAGCGCAGTGCG…
>41-ASPIC Spinose|Globigerinella|siphonifera|III|NA|NA
GTGCATGGCCGTTCTTAGTTCGTGGAGTGATCTGTCTGCTTAATTGCGTTTCAAATGTATTTTTGATTTATCAAACGAGTCTACGAAGATGTCTATTCATACAAGCACTTCATTTATGATTTGTTTGGAATACGACTCTTTCGGCTCAATTGAACGCAACGGACGTGATTGCAAGTCCTTGTTGAACTTCTGTATATATCATTTACATTCTTAACTGAGTGTATCTAAGATAATAGAGTTCGCTTTCTATTGGTGACGGGATCTCCAATCACTTTCGAGTGAGAGTGAGTGATCTAATCCTTTAGGAAAACTCGGGCGACCGCTGTAATACTTTCTTTTTTAAAACAGAGGAAGATTGCGGCAATAACAGGTCTGTGATGCCCTCAGATGTCCCGGGCC…
>49-ASPIC Spinose|Globigerinella|siphonifera|III|NA|NA
GTGCATGGCCGTTCTTAGTTCGTGGAGTGATCTGTCTGCTTAATTGCGTTTCAAATGTATTTTTGATTTATCAAACGAGTCTACGAAGGACCTATTCATACAAGCACTTCATTTATGATTTGTTTGGAATTTGGTTCTTTCGGCTCAATTGAACGCAACGGACGTGATTGCAAGTCCTTGTTGAACTTCTGTATATATCATTTACATTCTTAACTGAGTGTATCTAAGATAATAGAGTTCGCTTTCTATTGGTGACGGGATCTCCTCATTCGTGGAGTGATCTAATCCTCTAGGAAAACTCGGGCGACCGCTGTAATACTTTCTTTTTTAAAACAGAGGAAGATTGCGGCAATAACAGGTCTGTGATGCCCTCAGATGTCCCGGGCCGCACACGTGCTA…
>68-ASPIC Spinose|Globigerinella|siphonifera|I|NA|NA
GTGCATGGCCGTTCTTAGTTCGTGGAGTGATCTGTCTGCTTAATTGCGTTTCAAATTTTATATTTGTTAACATGCGAGTCTTCAATGACGGCCACTCCACCTTATAGACATTATATGATATGCACATTTGTGTATTTGATTATAACTTGTCTGGAGTCTGGCTCGATTTTTTTGACTCAATTGAACGCAACGGACGTGATTGCAAGTCCTTGTTGAACAAATTATATATATACTACTTCATCATTAGTATATATAGTTCGCTTCTCATGTCGTAGCAGTCAAACGGGCGGGCGTCTTAATTGGCGCGGTCACGAGGCTTAATATGCTGCGGCTGGGAAAAACTTGGGCGACCGCTGTAATACTTCTCTCTTAAACCAGAGGAAGATTGCGGCAATAACA…
>7-ASPIC Spinose|Globigerinella|siphonifera|II|NA|NA
GTGCATGGCCGTTCTTAGTTCGTGGAGTGATCTGTCTGCTTAATTGCGTTTCAAATATATTTTATTATATAACGAGTCTACAAAGGAGTGGTTCATTAACAGACAATCATATCTTTGAGCGTCTGGAATCTACTCTATTTGGCTCAATTGAACGCAACGGACGTGATCGCGAGTCCTTGTTGAACTTCAGTATATATTGACTATCCCCGTAGGAAGGGATTGGCAATAATTGAATGTTCGCTTTCTATTAGGTGTGTATATATAGTCTCAAAATTACATGTATTTGTAATGGCGAGTAATATTTATACTATCCTGTAGGAAAACTCGGGCGACCGCTGTAATATTTCTCTTTAAAACAGAGGAAGATTGCGGCAATAACAGGTCTGTGATGCCCTCAGA…
>104-ASPIC Microperforates|Globigerinita|uvula|I|NA|NA
GTGCATGGCCGTTCTTAGTTCGTGGAGTGATCTGTCTGCTTAATTGCGTTTCACTTAATTTATAGGATCTAATATTTTTTACGAGTGAGTAGGTTTTGACCCACACTGCATTTTATTATGTGGTGGTCCGTGCGTCATTACAATTACTGGCCTGCTTCGCTCTAATTAGCTATCCTTTGAAAGCAACGAACGTGACCGCAACCTCTTGTTGCCTTCGTTTAACATCCTACTCTTAGTGGTGGGTATTGAGGGCTTCACTCTCATTGCGTGTAACAGCGTGTGTGTAGAGTAAACTAGAGGGACCGCTGTCAACTTCTTAAACCAGAGGAAGGTTGCGGCAATAACAGGTCTGTGATGCCCTTAGATGTTCCGGGCTGCACACGTGCTACAATGATTGTG…
>11-ASPIC Microperforates|Globigerinita|glutinata|III|NA|NA
GTGCATGGCCGTTCTTAGTTCGTGGAGTGATCTGTCTGCTTAATTGCGTTTCAGATAAGGATCTATATTCTTTACAAGTGTCGCAGTGTAATTGACCCCTCTTTCACGAGAGTGCGTGTCTTTTTTGCGCTCGCACTTTACATTAGGTCCTGAAAGCAACGAACGTGACCGCAACCTCTTGTTGCCTCATCTCCCAACATTCTTTCCTTCGGGTTAGATATTTCCATTGAGGCTTTCCAAAACTAGAGGGACCGCTGTCAACTTCTTAAACCAGAGGAAGGTTGCGGCAATAACAGGTCTGTGATGCCCTTAGATGTTCCGGGCTGCACACGTGCTACAATGATTGTTGCAGTGAGCATCTCAATTTTTTACCTAACACCGCACACGTGAGTTTGCATA…
>116-ASPIC Microperforates|Globigerinita|uvula|I|NA|NA
GTGCATGGCCGTTCTTAGTTCGTGGAGTGATCTGTCTGCTTAATTGCGTTTCACTTAAATTTATAGGATCTAATATTTTTTACGAGTGAGTAGGTTTTGACCCACACTGCATTTTATTATGTGGTGGTCCGTGCGTCATTACAATACCACATGGCCTGCTTCGCTCTAATTAGCTATCCTTTGAAAGCAACGAACGTGACCGCAACCTCTTGTTGCCTTCGTTTAACATCCTACTCTTAGTGGTGGGTATTGAGGGCTTCACTCTCATTGCGTGTAACAGCGTGTGTGAGTAAATTAGAGGGACCGCTGTCAACTTCTTAAACCAGAGGAAGGTTGCGGCAATAACAGGTCTGTGATGCCCTTAGATGTTCCGGGCTGCACACGTGCTACAATGATTGT…
>121-ASPIC Microperforates|Globigerinita|glutinata|VII|NA|NA
GTGCATGGCCGTTCTTAGTTCGTGGAGTGATCTGTCTGCTTAATTGCGTTTCAGATAAGGATCTATATTCTTTACAGTGTCGTAGTGTAATTTTGACCCCTCTTTCGCGAGAGTGTGTGTCTTTTTTTTGCGCTCGCACTTTACATTAGGTCCTGAAAGCAACGAACGTGACCGCAACCTCTTGTTGCCTCATCTCCCAACATTTAGCACTCGTGCTATATTTCATTGAGGCTTTCCAAAACTAGAGGGACCGCTGTCAACTTCTTAAACCAGAGGAAGGTTGCGGCAATAACAGGTCTGTGATGCCCTTAGATGTTCCGGGCTGCACACGTGCTACAATGATTGTTGCAGTGAGCATCTCAATTTTTTACCTAACACCGCACACGTGAGTTTGCATAC…
>13-ASPIC Microperforates|Globigerinita|uvula|II|NA|NA
GTGCATGGCCGTTCTTAGTTCGTGGAGTGATCTGTCTGCTTAATTGCGTTTCAAATTACTTATAAGGTAGCAATACGCGATGAAACTTTCAATAGTCCTCACGGATTCACTTGAGTCTCTCGCTTCGCTATCCTTTCGAATGCAACGAACGTGACCGCAACCTCTTGTTGCCTTCGTTTAACATCCTGCAGCTCGCTGTGGGTACTGAGGGCTTCACTCGGTGACTTTGGGCTGAGCAATCGGTCTCTTTTGATCTGAGTAAACTAGAGGGACCGCTGTCAACTTCTTAAACCAGAGGAAGGTTGCGGCAATAACAGGTCTGTGATGCCCTTAGATGTTCCGGGCTGCACACGTGCTACAATGATCGTAGCAGTGAGCATCTTATTTGATTTACTTAAC…
>130-ASPIC Microperforates|Globigerinita|glutinata|IV|NA|NA
GTGCATGGCCGTTCTTAGTTCGTGGAGTGATCTGTCTGCTTAATTGCGTTTCAGATAAGGATCTATATTCTTTACAGTGTCGTAGTGTTTTAATTGACCCCTCTTTCGAGAGTGTGTGTCTTTTTTGCGCTCGCACTTTACATTAGGTCCTGAAAGCAACGAACGTGACCGCAACCTCTTGTTGCCTCATCTCCCAACATTCTTTTTTCCTTCGGGTTAAAGATATTTCATTGAGGCTTTCCAAAACTAGAGGGACCGCTGTCAACTTCTTAAACCAGAGGAAGGTTGCGGCAATAACAGGTCTGTGATGCCCTTAGATGTTCCGGGCTGCACACGTGCTACAATGATTGTTGCAGTGAGCACTCAATTTTTTACCTAACACCGCACACGTGAGTGCAT…
>134-ASPIC Microperforates|Globigerinita|glutinata|IV|NA|NA
GTGCATGGCCGTTCTTAGTTCGTGGAGTGATCTGTCTGCTTAATTGCGTTTCAGATAAGGATCTATATTCTTTACAGTGTCGTAGTGTTAATTGACCCCTCTTTCGAGAGTGTGTGTCTTTTTTGCGCTCGCACTTTACATTAGGTCCTGAAAGCAACGAACGTGACCGCAACCTCTTGTTGCCTCATCTCCCAACATTCTTTTTTCCTTCGGGTTAAAGATATTTCATTGAGGCTTTCCAAAACTAGAGGGACCGCTGTCAACTTCTTAAACCAGAGGAAGGTTGCGGCAATAACAGGTCTGTGATGCCCTTAGATGTTCCGGGCTGCACACGTGCTACAATGATTGTTGCAGTGAGCACTCAATTTTTTACCTAACACCGCACACGTGAGTACATAC…
>137-ASPIC Microperforates|Globigerinita|glutinata|IV|NA|NA
GTGCATGGCCGTTCTTAGTTCGTGGAGTGATCTGTCTGCTTAATTGCGTTTCAGATAAGGATCTATATTCTTTACAGTGTCGTAGTGTTTTAATTGACCCCTCTTTCGAGAGTGTGTGTCTTTTTTGCGCTCGCACTTTACATTAGGTCCTGAAAGCAACGAACGTGACCGCAACCTCTTGTTGCCTCATCTCCCAACATTCTTTTCCTTCGGGTTAAGATATTTCATTGAGGCTTTCCAAAACTAGAGGGACCGCTGTCAACTTCTTAAACCAGAGGAAGGTTGCGGCAATAACAGGTCTGTGATGCCCTTAGATGTTCCGGGCTGCACACGTGCTACAATGATTGTTGCAGTGAGCACTCAATTTTTTACCTAACACCGCACACGTGAGTACATACT…
>145-ASPIC Microperforates|Globigerinita|uvula|IV|NA|NA
GTGCATGGCCGTTCTTAGTTCGTGGAGTGATCTGTCTGCTTAATTGCGTTTCACTTATTTTATAGGATCTAATATTAATGATGTGTGAGCGACTCGCATGCTCTTGACCCACACTTGTTTACTCAGGTGGTCCGTGCGTCATTATAGGCTTTTGCTTGACCTCCCATCTTTTAGCTATCCTTTGAAAGCAACGAACGTGACCGCAACCTCTTGTTGCCTTCGTTTAACATCCTACTGGCCTTTATTGCGCTTGGTGGGTATTGAGGGCTTCACTCGCGATTCAACTGTGAGTAAACTAGAGGGACCGCTGTCTACTTCTTAAACCAGAGGAAGGTTGCGGCAATAACAGGTCTGTGATGCCCTTAGATGTTCCGGGCTGCACACGTGCTACAATGATTG…
>154-ASPIC Microperforates|Globigerinita|glutinata|III|NA|NA
GTGCATGGCCGTTCTTAGTTCGTGGAGTGATCTGTCTGCTTAATTGCGTTTCAGATAAGGATCTATATTCTTTACAAGTGTCGCAGTGTAATTGGACCCCTCTTTCACGAGAGTGTGTGTCTTTTTTTGCGCTCGCACTTTACATTAGGTCCTGAAAGCAACGAACGTGACCGCAACCTCTTGTTGCCTCATCTCCCAACATTCTTTCCTTCGGGTTAGATATTTTCCATTGAGGCTTTCCAAAACTAGAGGGACCGCTGTCAACTTCTTAAACCAGAGGAAGGTTGCGGCAATAACAGGTCTGTGATGCCCTTAGATGTTCCGGGCTGCACACGTGCTACAATGATTGTTGCAGTGAGCATCTCAATTTTTTACCTAACACCGCACACGTGAGTTGCG…
>16-ASPIC Microperforates|Globigerinita|uvula|I|NA|NA
GTGCATGGCCGTTCTTAGTTCGTGGAGTGATCTGTCTGCTTAATTGCGTTTCACTTAATTTATAGGATCTAATATTTTTTACGAGTGAGTAGGTTTTGACCCACACTGCATTTTATTATGTGGTGGTCCGTGCGTCATTACAATTACTGGCCTGCTTCGCTCTAATTAGCTATCCTTTGAAAGCAACGAACGTGACCGCAACCTCTTGTTGCCTTCGTTTAACATCCTACTCTTAGTGGTGGGTATTGAGGGCTTCACTCTCATTGCGTGTAACAGCGTGTGTGAGTAAACTAGAGGGACCGCTGTCAACTTCTTAAACCAGAGGAAGGTTGCGGCAATAACAGGTCTGTGATGCCCTTAGATGTTCCGGGCTGCACACGTGCTACAATGATTGTGGCA…
>168-ASPIC Microperforates|Globigerinita|uvula|II|NA|NA
GTGCATGGCCGTTCTTAGTTCGTGGAGTGATCTGTCTGCTTAATTGCGTTTCAAATTACTTATAAGGTAGCAATACGCGATGAAACTTTCAATAGTCTCTCACGAGATTCACTTGAGTCTCTCGCTTCGCTATCCTTTCGAATGCAACGAACGTGACCGCAACCTCTTGTTGCCTTCGTTTAACATCCTGCAGCTCGCTGTGGGTACTGAGGGCTTCACTCGGTGACTTTGGGCTGAGCAATCGGTCTTTTGATCTGAGTAAACTAGAGGGACCGCTGTCAACTTCTTAAACCAGAGGAAGGTTGCGGCAATAACAGGTCTGTGATGCCCTTAGATGTTCCGGGCTGCACACGTGCTACAATGATCGTAGCAGTGAGCATCTTATTTGATTTACTTAAC…
>182-ASPIC Microperforates|Globigerinita|glutinata|VII|NA|NA
GTGCATGGCCGTTCTTAGTTCGTGGAGTGATCTGTCTGCTTAATTGCGTTTCAGATAAGGATCTATATTCTTTACAGTGTCGTAGTGTAATTTGACCCCTCTTTCGCGAGAGTGTGTGTCTTTTTTTGCGCTCGCACTTTACATTAGGTCCTGAAAGCAACGAACGTGACCGCAACCTCTTGTTGCCTCATCTCCCAACATTTAGCACTCGTGCTATATTTCATTGAGGCTTTCCAAAACTAGAGGGACCGCTGTCAACTTCTTAAACCAGAGGAAGGTTGCGGCAATAACAGGTCTGTGATGCCCTTAGATGTTCCGGGCTGCACACGTGCTACAATGATTGTTGCAGTGAGCATCTCAATTTTTTACCTAACACCGCACACGTGAGTTTACATACTC…
>20-ASPIC Microperforates|Globigerinita|uvula|III|NA|NA
GTGCATGGCCGTTCTTAGTTCGTGGAGTGATCTGTCTGCTTAATTGCGTTTCACTTAATTTATAGGATCTAATATTATGATGAGTGGTTTCATGTTTGCCTTGACCCACACTTGTTTACTCAAGTGGTCCGTGCGTCATTTTAACTGCATGTACCCTCATTTTTTAGCTATCCTTTGAAAGCAACGAACGTGACCGCAACCTCTTGTTGCCTTCGTTTAACATCCTACTAGGCTTTACCGCTTTGGTGGGTATTGAGGGCTTCACTCATTCATTTGAGTAAACTAGAGGGACCGCTGTCAACTTCTTAAACCAGAGGAAGGTTGCGGCAATAACAGGTCTGTGATGCCCTTAGATGTTCCGGGCTGCACACGTGCTACAATGATTGTGGCAGTGAGCAT…
>201-ASPIC Microperforates|Globigerinita|uvula|II|NA|NA
GTGCATGGCCGTTCTTAGTTCGTGGAGTGATCTGTCTGCTTAATTGCGTTTCAAATTACTTATAAGGTAGCAATACGCGATGAAACTTTCAATAGTCTCTCACGAGATTCACTTGAGTCTCTCGCTTCGCTATCCTTTCGAATGCAACGAACGTGACCGCAACCTCTTGTTGCCTTCGTTTAACATCCTGCAGCTCGCTGTGGGTACTGAGGGCTTCACTCGGTGACTTTGGGCTGAGCAATCGGTCTCTTTTGATCTGAGTAAACTAGAGGGACCGCTGTCAACTTCTTAAACCAGAGGAAGGTTGCGGCAATAACAGGTCTGTGATGCCCTTAGATGTTCCGGGCTGCACACGTGCTACAATGATCGTAGCAGTGAGCATCTTATTTGATTTACTTA…
>216-ASPIC Microperforates|Globigerinita|uvula|III|NA|NA
GTGCATGGCCGTTCTTAGTTCGTGGAGTGATCTGTCTGCTTAATTGCGTTTCACTTAATTTATAGGATCTAATATTATGATGAGTGGTTTTTCATGTGTATGCCTTGACCCACACTTGTTCACTCAAGTGGTCCGTGCGTCATTTTAACTGCATGACCCTCATTTTTTAGCTATCCTTTGAAAGCAACGAACGTGACCGCAACCTCTTGTTGCCTTCGTTTAACATCCTACTGGGCTTTACCGCTTCGGTGGGTATTGAGGGCTTCACTCATTTATTTGAGTAAACTAGAGGGACCGCTGTCAACTTCTTAAACCAGAGGAAGGTTGCGGCAATAACAGGTCTGTGATGCCCTTAGATGTTCCGGGCTGCACACGTGCTACAATGATTGTGGCAGTGAG…
>224-ASPIC Microperforates|Globigerinita|uvula|II|NA|NA
GTGCATGGCCGTTCTTAGTTCGTGGAGTGATCTGTCTGCTTAATTGCGTTTCAAATTACTTATAAGGTAGCAATACGCGATGAAACTTTCAATAGTCCTCACGGATTCACTTGAGTCTCTCGCTTCGCTATCCTTTCGAATGCAACGAACGTGACCGCAACCTCTTGTTGCCTTCGTTTAACATCCTGCAGCTCGCTGTGGGTACTGAGGGCTTCACTCGGTGACTTTGGGCTGAGCAATCGGTCTTTTGATCTGAGTAAACTAGAGGGACCGCTGCGATATTTCTTAAACCAGAGGAAGGTTGCGGCAATAACAGGTCTGTGATGCCCTTAGATGTTCCGGGCTGCACACGTGCTACAATGATCGTAGCAGTGAGCATCTTATTTGATTTACTTAACA…
>243-ASPIC Microperforates|Globigerinita|uvula|III|NA|NA
GTGCATGGCCGTTCTTAGTTCGTGGAGTGATCTGTCTGCTTAATTGCGTTTCACTTAATTTATAGGATCTAATATTATGATGAGTGGTTTCATGTGTATGCCTTGACCCACACTTGTTCACTCAAGTGGTCCGTGCGTCATTTTAACTGCATGACCCTCATTTTTTAGCTATCCTTTGAAAGCAACGAACGTGACCGCAACCTCTTGTTGCCTTCGTTTAACATCCTACTGGGCTTTACCGCTTCGGTGGGTATTGAGGGCTTCACTCATTTATTTGAGTAAACTAGAGGGACCGCTGTCAACTTCTTAAACCAGAGGAAGGTTGCGGCAATAACAGGTCTGTGATGCCCTTAGATGTTCCGGGCTGCACACGTGCTACAATGATTGTGGCAGTGAGCA…
>247-ASPIC Microperforates|Globigerinita|uvula|II|NA|NA
GTGCATGGCCGTTCTTAGTTCGTGGAGTGATCTGTCTGCTTAATTGCGTTTCAAATTACTTATAAGGTAGCAATACGCGATGAAACTTTCAATAGTCCTCACGGATTCACTTGAGTCTCTCGCTTCGCTATCCTTTCGAATGCAACGAACGTGACCGCAACCTCTTGTTGCCTTCGTTTAACATCCTGCAGCTCGCTGTGGGTACTGAGGGCTTCACTCGGTGACTTTGGGCTGAGCAATCGGTCTCTTTTGATCTGAGTAAACTAGAGGGACCGCTGCGATATTTCTTAAACCAGAGGAAGGTTGCGGCAATAACAGGTCTGTGATGCCCTTAGATGTTCCGGGCTGCACACGTGCTACAATGATCGTAGCAGTGAGCATCTTATTTGATTTACTTAA…
>26-ASPIC Microperforates|Globigerinita|glutinata|VI|NA|NA
GTGCATGGCCGTTCTTAGTTCGTGGAGTGATCTGTCTGCTTAATTGCGTTTCAGATAAGGATCTATATTCTTTACAGAAGTGTTGCGTTGTGCATTTGACCCCTCGTTCGCGAGTGCGTGTCTTTTCGCGCTCGCACGCTTTTTACATTAGGTCCTGAAAGCAACGAACGTGACCGCAACCTCTTGTTGCCTCATCTCCCTACTTTTTAGCACTTCGGTGTTAATAATTTCATTGAGGCTTTCCAAAACTAGAGGGACCGCTGTCAACTTCTTAAACCAGAGGAAGGTTGCGGCAATAACAGGTCTGTGATGCCCTTAGATGTTCCGGGCTGCACACGTGCTACAATGATTGTTGCAGTGAGCATCTCAATTTTTTACCTAACACCGCACACGTGAGTG…
>269-ASPIC Microperforates|Globigerinita|uvula|III|NA|NA
GTGCATGGCCGTTCTTAGTTCGTGGAGTGATCTGTCTGCTTAATTGCGTTTCACTTAATTTATAGGATCTAATATTATGATGAGTGGTTTCATGTTTGCCTTGACCCACACTTGTTTACTCAAGTGGTCCGTGCGTCATTTTAACTGCATGTACCCTCATTTTTTAGCTATCCTTTGAAAGCAACGAACGTGACCGCAACCTCTTGTTGCCTTCATATAACAGCCATTCGATGCTTCAATGGTACTGAGGGCTTCACTCATTCATTTGAGTAAACTAGAGGGACCGCTGTCAACTTCTTAAACCAGAGGAAGGTTGCGGCAATAACAGGTCTGTGATGCCCTTAGATGTTCCGGGCTGCACACGTGCTACAATGATTGTGGCAGTGAGCATCTTCAAAA…
>292-ASPIC Microperforates|Globigerinita|uvula|III|NA|NA
GTGCATGGCCGTTCTTAGTTCGTGGAGTGATCTGTCTGCTTAATTGCGTTTCACTTAATTTATAGGATCTAATATTATGATGAGTGGTTTCATGTGTATGCCTTGACCCACACTTGTTTACTCAAGTGGTCCGTGCGTCATTTTAACTGCATGTACCCTCATTTTTTAGCTATCCTTTGAAAGCAACGAACGTGACCGCAACCTCTTGTTGCCTTCGTTTAACATCCTACTAGGCTTTACCGCTTTGGTGGGTATTGAGGGCTTCACTCATTCATTTGAGTAAACTAGAGGGACCGCTGTCAACTTCTTAAACCAGAGGAAGGTTGCGGCAATAACAGGTCTGTGATGCCCTTAGATGTTCCGGGCTGCACACGTGCTACAATGATTGTGGCAGTGAGC…
>3-ASPIC Microperforates|Globigerinita|uvula|II|NA|NA
GTGCATGGCCGTTCTTAGTTCGTGGAGTGATCTGTCTGCTTAATTGCGTTTCAAATTACTTATAAGGTAGCAATACGCGATGAAACTTTCAATAGTCCTCACGGATTCACTTGAGTCTCTCGCTTCGCTATCCTTTCGAATGCAACGAACGTGACCGCAACCTCTTGTTGCCTTCGTTTAACATCCTGCAGCTCGCTGTGGGTACTGAGGGCTTCACTCGGTGACTTTGGGCTGAGCAATCGGTCTTTTGATCTGAGTAAACTAGAGGGACCGCTGTCAACTTCTTAAACCAGAGGAAGGTTGCGGCAATAACAGGTCTGTGATGCCCTTAGATGTTCCGGGCTGCACACGTGCTACAATGATCGTAGCAGTGAGCATCTTATTTGATTTACTTAACAC…
>326-ASPIC Microperforates|Globigerinita|uvula|III|NA|NA
GTGCATGGCCGTTCTTAGTTCGTGGAGTGATCTGTCTGCTTAATTGCGTTTCACTTAATTTATAGGATCTAATATTATGATGAGTGGTTTCATGTGTATGCCTTGACCCACACTTGTTTACTCAAGTGGTCCGTGCGTCATTTTAACTGCATGACCCTCATTTTTTAGCTATCCTTTGAAAGCAACGAACGTGACCGCAACCTCTTGTTGCCTTCGTTTAACATCCTACTAGGCTTTACAGCTTTGGTGGGTATTGAGGGCTTCACTCATTCATTTGAGTAAACTAGAGGGACCGCTGTCAACTTCTTAAACCAGAGGAAGGTTGCGGCAATAACAGGTCTGTGATGCCCTTAGATGTTCCGGGCTGCACACGTGCTACAATGATTGTGGCAGTGAGCA…
>330-ASPIC Microperforates|Globigerinita|uvula|IV|NA|NA
GGGCCGTTCTTAGTTCGTGGAGTGATCTGTCTGCTTAATTGCGTTTCACTTATTTTATAGGATCTAATATTAATGATGTGTGAGCGACTCGCATGCTCTTGACCCACACTTGTTTACTCAGGTGGTCCGTGCGTCATTATAGGCTTTTGCTTGACCTCCCATCTTTTAGCTATCCTTTGAAAGCAACGAACGTGACCGCAACCTCTTGTTGCCTTCGTTTAACATCCTACTGGCCTTTATTGCGCTTGGTGGGTATTGAGGGCTTCACTCATTCACTTGAGTAAACTAGAGGGACCGCTGTCTACTTCTTAAACCAGAGGAAGGTTGCGGCAATAACAGGTCTGTGATGCCCTTAGATGTTCCGGGCTGCACACGTGCTACAATGATTGTGGCAGTGAG…
>45-ASPIC Microperforates|Globigerinita|uvula|II|NA|NA
GTGCATGGCCGTTCTTAGTTCGTGGAGTGATCTGTCTGCTTAATTGCGTTTCAAATTACTTATAAGGTAGCAATACGCGATGAAACTTTCAATAGTCTCTCACGAGATTCACTTGAGTCTCTCGCTTCGCTATCCTTTCGAATGCAACGAACGTGACCGCAACCTCTTGTTGCCTTCGTTTAACATCCTGCAGCTCGCTGTGGGTACTGAGGGCTTCACTCGGTGACTTGGGCTGAGCAATCGGTCTTTTGAGCTGAGTAAACTAGAGGGACCGCTGTCAACTTCTTAAACCAGAGGAAGGTTGCGGCAATAACAGGTCTGTGATGCCCTTAGATGTTCCGGGCTGCACACGTGCTACAATGATCGTAGCAGTGAGCATCTTATTTGATTTACTTAACA…
>5-ASPIC Microperforates|Globigerinita|uvula|IV|NA|NA
GTGCATGGCCGTTCTTAGTTCGTGGAGTGATCTGTCTGCTTAATTGCGTTTCACTTATTTTATAGGATCTAATATTAATGATGTGTGAGCGACTCGCATGCTCTTGACCCACACTTGTTTACTCAAGTGGTCCGTGCGTCATTATAGGCTTTTGCTTGACCTCCCATCTTTTAGCTATCCTTTGAAAGCAACGAACGTGACCGCAACCTCTTGTTGCCTTCGTTTAACATCCTACTGGCCTTTATTGCGCTTGGTGGGTATTGAGGGCTTCACTCATTCACTTGAGTAAACTAGAGGGACCGCTGTCTACTTCTTAAACCAGAGGAAGGTTGCGGCAATAACAGGTCTGTGATGCCCTTAGATGTTCCGGGCTGCACACGTGCTACAATGATTGTGGCA…
>51-ASPIC Microperforates|Globigerinita|glutinata|IV|NA|NA
GTGCATGGCCGTTCTTAGTTCGTGGAGTGATCTGTCTGCTTAATTGCGTTTCAGATAAGGATCTATATTCTTTACAGTGTCGTAGTGTTAATTGACCCCTCTTTCGAGAGTGTGTGTCTTTTTTGCGCTCGCACTTTACATTAGGTCCTGAAAGCAACGAACGTGACCGCAACCTCTTGTTGCCTCATCTCCCAACATTCTTTTCCTTCGGGTTAAGATATTTCATTGAGGCTTTCCAAAACTAGAGGGACCGCTGTCAACTTCTTAAACCAGAGGAAGGTTGCGGCAATAACAGGTCTGTGATGCCCTTAGATGTTCCGGGCTGCACACGTGCTACAATGATTGTTGCAGTGAGCACTCAATTTTTTACCTTAACACCGCACACGTGAGTACATACTT…
>58-ASPIC Microperforates|Globigerinita|glutinata|VI|NA|NA
GTGCATGGCCGTTCTTAGTTCGTGGAGTGATCTGTCTGCTTAATTGCGTTTCAGATAAGGATCTATATTCTTTACAGAAGTGTTGCGTTGTGCATTTGACCCCTCGTTCGCGAGTGCGTGTCTTTTCGCGCTCGCACGCTTTTTACATTAGGTCCTGAAAGCAACGAACGTGACCGCAACCTCTTGTTGCCTCATCTCCCTACTTTTTTAGCACTTCGGTGTTGAATAATTTCATTGAGGCTTTCCAAAACTAGAGGGACCGCTGTCAACTTCTTAAACCAGAGGAAGGTTGCGGCAATAACAGGTCTGTGATGCCCTTAGATGTTCCGGGCTGCACACGTGCTACAATGATTGTTGCAGTGAGCATCTCAATTTTTTACCTAACACCGCACACGTGAG…
>59-ASPIC Microperforates|Globigerinita|glutinata|I|NA|NA
GTGCATGGCCGTTCTTAGTTCGTGGAGTGATCTGTCTGCTTAATTGCGTTTCAGATAAGGATCTATATTCTTTACAGTGTTGCAGTGTAATTGACCCCTTTCTCACGAGAGTGTGTGTCTTTTTTGCGCTCGCACACTTAATTAGGTCCTGAAAGCAACGAACGTGACCGCAACCTCTTGTTGCCTCATCTCCCCATCACTAGTAGCTTCGGCTACTAACGTATCATTGAGGCTTTCCAAAACTAGAGGGACCGCTGTCAACTTCTTAAACCAGAGGAAGGTTGCGGCAATAACAGGTCTGTGATGCCCTTAGATGTTCCGGGCTGCACACGTGCTACAATGATTGTTGCAGTGAGCATCTCAATTTTTTACCTAACACCGCACACGTGAGTACGCATA…
>64-ASPIC Microperforates|Globigerinita|glutinata|VI|NA|NA
GTGCATGGCCGTTCTTAGTTCGTGGAGTGATCTGTCTGCTTAATTGCGTTTCAGATAAGGATCTATATTCTTTACAGAAGTGTTGCGTTGTGCGCATTTGACCCCTCGTTCGCGAGTGCGTGTCTTTTCGCGCTCGCACGCTTTTTACATTAGGTCCTGAAAGCAACGAACGTGACCGCAACCTCTTGTTGCCTCATCTCCCTACTTTTTTAGCACTTCGGTGTTGAATAATTTCATTGAGGCTTTCCAAAACTAGAGGGACCGCTGTCAACTTCTTAAACCAGAGGAAGGTTGCGGCAATAACAGGTCTGTGATGCCCTTAGATGTTCCGGGCTGCACACGTGCTACAATGATTGTTGCAGTGAGCATCTCAATTTTTTACCTAACACCGCACACGTG…
>67-ASPIC Microperforates|Globigerinita|uvula|III|NA|NA
GTGCATGGCCGTTCTTAGTTCGTGGAGTGATCTGTCTGCTTAATTGCGTTTCACTTAATTTATAGGATCTAATATTATGATGAGTGGTTTTTCATGTGTATGCCTTGACCCACACTTGTTTACTCAAGTGGTCCGTGCGTCATTTTAACTGCATGACCCTCATTTTTTAGCTATCCTTTGAAAGCAACGAACGTGACCGCAACCTCTTGTTGCCTTCGTTTAACATCCTACTAGGCTTTACAGCTTTGGTGGGTATTGAGGGCTTCACTCATTCATTTGAGTAAACTAGAGGGACCGCTGTCAACTTCTTAAACCAGAGGAAGGTTGCGGCAATAACAGGTCTGTGATGCCCTTAGATGTTCCGGGCTGCACACGTGCTACAATGATTGTGGCAGTGAG…
>70-ASPIC Microperforates|Globigerinita|glutinata|I|NA|NA
GTGCATGGCCGTTCTTAGTTCGTGGAGTGATCTGTCTGCTTAATTGCGTTTCAGATAAGGATCTATATTCTTTACAGTGTTGCAGTGTAATTGACCCCTTTCTCACGAGAGTGTGTGTCTTTTTGCGCTCACACTTACATTAGGTCCTGAAAGCAACGAACGTGACCGCAACCTCTTGTTGCCTCATCTCCCCATCACTAGTAGCTTCGGCTACTAACGTATCATTGAGGCTTTCCAAAACTAGAGGGACCGCTGTCAACTTCTTAAACCAGAGGAAGGTTGCGGCAATAACAGGTCTGTGATGCCCTTAGATGTTCCGGGCTGCACACGTGCTACAATGATTGTTGCAGTGAGCATCTCAATTTTTTACCTTAACACCGCACACGTGAGTACGCATAC…
>71-ASPIC Microperforates|Globigerinita|uvula|I|NA|NA
GTGCATGGCCGTTCTTAGTTCGTGGAGTGATCTGTCTGCTTAATTGCGTTTCACTTAATTTATAGGATCTAATATTTTTTTACGAGTGAGTAGGTTTTGACCCACACTGCATTTTATTATGTGGTGGTCCGTGCGTCATTACAATTCCACATGGCCTGCTTCGCTCTAATTAGCTATCCTTTGAAAGCAACGAACGTGACCGCAACCTCTTGTTGCCTTCGTTTAACATCCTACTCTTAGTGGTGGGTATTGAGGGCTTCACTCTCATTGCGTGTAACAGCGTGTGTGAGTAAACTAGAGGGACCGCTGTCAACTTCTTAAACCAGAGGAAGGTTGCGGCAATAACAGGTCTGTGATGCCCTTAGATGTTCCGGGCTGCACACGTGCTACAATGATTGT…
>76-ASPIC Microperforates|Globigerinita|uvula|II|NA|NA
GTGCATGGCCGTTCTTAGTTCGTGGAGTGATCTGTCTGCTTAATTGCGTTTCAAATTACTTATAAGGTAGCAATACGCGATGAAACTTTCAATAGTCTCTCACGAGATTCACTTGAGTCGACTCGCTTCGCTATCCTTTCGAATGCAACGAACGTGACCGCAACCTCTTGTTGCCTTCGTTTAACATCCTGCAGCTCGCTGTGGGTACTGAGGGCTTCACTCGGTGACTTGGGCTGAGCAATCGGTCTTTTGAGCTGAGTAAACTAGAGGGACCGCTGTCAACTTCTTAAACCAGAGGAAGGTTGCGGCAATAACAGGTCTGTGATGCCCTTAGATGTTCCGGGCTGCACACGTGCTACAATGATCGTAGCAGTGAGCATCTTATTTGATTTACTTAAC…
>77-ASPIC Microperforates|Globigerinita|glutinata|VII|NA|NA
GTGCATGGCCGTTCTTAGTTCGTGGAGTGATCTGTCTGCTTAATTGCGTTTCAGATAAGGATCTATATTCTTTACAGTGTCGTAGTGTAATTGACCCCTCTTTCGGGAGTGTGTGTCTTTTTTGCGCTCGCACTTTACATTAGGTCCTGAAAGCAACGAACGTGACCGCAACCTCTTGTTGCCTCATCTCCCAACATTTAGCACTCGTGCTATATTTCATTGAGGCTTTCCAAAACTAGAGGGACCGCTGTCAACTTCTTAAACCAGAGGAAGGTTGCGGCAATAACAGGTCTGTGATGCCCTTAGATGTTCCGGGCTGCACACGTGCTACAATGATTGTTGCAGTGAGCATCTCAATTTTTTACCTAACACCGCACACGTGAGTTTACATACTCGTAT…
>82-ASPIC Microperforates|Globigerinita|uvula|IV|NA|NA
GTGCATGGCCGTTCTTAGTTCGTGGAGTGATCTGTCTGCTTAATTGCGTTTCACTTATTTTATAGGATCTAATATTAATGATGTGTGAGCGACTCGCATGCTCTTGACCCACACTTGTTTACTCAAGTGGTCCGTGCGTCATTATAGGCTTTTGCTTGACCTCCCATCTTTTAGCTATCCTTTGAAAGCAACGAACGTGACCGCAACCTCTTGTTGCCTTCGTTTAACATCCTACTGCTGACCTCTTCATTGAGCTATGCATGGGTATTGAGGGCTTCACTCATTCACTTGAGTAAACTAGAGGGACCGCTGTCTACTTCTTAAACCAGAGGAAGGTTGCGGCAATAACAGGTCTGTGATGCCCTTAGATGTTCCGGGCTGCACACGTGCTACAATGAT…
>91-ASPIC Microperforates|Globigerinita|uvula|II|NA|NA
GTGCATGGCCGTTCTTAGTTCGTGGAGTGATCTGTCTGCTTAATTGCGTTTCAAATTACTTATAAGGTAGCAATACGCGATGAAGCTTTCAATAGTCCTCACGGATTCACTTGAGTCTCTCGCTTCGCTATCCTTTCGAATGCAACGAACGTGACCGCAACCTCTTGTTGCCTTCGTTTAACATCCTGCAGCTCGCTGTGGGTACTGAGGGCTTCACTCGGTGACTTGGGCTGAGCAATCGGTCTTTTGAGCTGAGTAAACTAGAGGGACCGCTGTCAACTTCTTAAACCAGAGGAAGGTTGCGGCAATAACAGGTCTGTGATGCCCTTAGATGTTCCGGGCTGCACACGTGCTACAATGATCGTAGCAGTGAGCATCTTATTTGATTTACTTAACACC…
>92-ASPIC Microperforates|Globigerinita|glutinata|IV|NA|NA
GTGCATGGCCGTTCTTAGTTCGTGGAGTGATCTGTCTGCTTAATTGCGTTTCAGATAAGGATCTATATTCTTTACAGTGTCGTAGTGTTTTAATTGACCCCTCTTTCGAGAGTGTGTGTCTTTTTTTTGCGCTCGCACTTTACATTAGGTCCTGAAAGCAACGAACGTGACCGCAACCTCTTGTTGCCTCATCTCCCAACATTCTTTTCCTTCGGGTTAAAGATATTTCATTGAGGCTTTCCAAAACTAGAGGGACCGCTGTCAACTTCTTAAACCAGAGGAAGGTTGCGGCAATAACAGGTCTGTGATGCCCTTAGATGTTCCGGGCTGCACACGTGCTACAATGATTGTTGCAGTGAGCACTCAATTTTTTACCTAACACCGCACACGTGAGTTTAC…
>95-ASPIC Microperforates|Globigerinita|uvula|II|NA|NA
GTGCATGGCCGTTCTTAGTTCGTGGAGTGATCTGTCTGCTTAATTGCGTTTCAAATTACTTATAAGGTAGCAATACGCGATGAAACTTTCAATAGTCCTCACGGATTCACTTGAGTCTCTCGCTTCGCTATCCTTTCGAATGCAACGAACGTGACCGCAACCTCTTGTTGCCTTCGTTTAACATCCTGCAGCTCGCTGTGGGTACTGAGGGCTTCACTCGGTGACTTTGTGGGCTGAGCAATCGGTCTCTTTTGATCTGAGTAAACTAGAGGGACCGCTGTCAACTTCTTAAACCAGAGGAAGGTTGCGGCAATAACAGGTCTGTGATGCCCTTAGATGTTCCGGGCTGCACACGTGCTACAATGATCGTAGCAGTGAGCATCTTATTTGATTTACTTA…
>18-ASPIC Non-spinose|Globorotalia|hirsuta|I|NA|NA
GTGCATGGCCGTTCTTAGTTCGTGGAGTGATCTGTCTGCTTAATTGCGTTTCACTAAGGTCCCAGTAATCTAAGGTATGCTCGTCTACTTATCTCATATGACGCTGATAGACCCCTCGTAAGAGCGCGTTGTCTATTGCGTTAATATATGTAACAAGTGACACATACTGTTGGGATCTGAAAGCAACGAACGTGACCGCAACGTCTTGTTGCCTTTCTAATTTATTCTAATTCTTTTGTAATTAGTCTAATAACAAAGGCTATTCTTTAAACTAGACGGACCGCTGTTTCTCTTTTAAACCAGAGGAAGGTTGCGGCAATAACAGGTCTGTGATGCCCTTAGATGTTCCGGGCTGCACACGTGCTACAATGATCAGTACAGTGAGCATCTCAATTTATT…
>186-ASPIC Non-spinose|Globorotalia|inflata|I|NA|NA
GTGCATGGCCGTTCTTAGTTCGTGGAGTGATCTGTCTGCTTAATTGCGTTTCACTAAGGGCCCATAAATTCAAGGTATGTTAGCAAATGCTGCTCTATTGACCCCTAATAGGCTTAACTGTCTTTAGCGCGTGTCTCTACGAGTTCTTTAAAGCACTGCGCATGCTGTTGGGTCCTGAAAGCAACGAACGTGACCGCAACGTCTTGTTGCCTCTCTATAATACCTTCTTATTATTTTTAATAAGAGTATTTACCTGAGGCTATTTTAAAACTAGACGGACCGCTGTTTCTTTCTTAAACCAGAGGAAGGTTGCGGCAATAACAGGTCTGTGATGCCCTTAGATGTTCCGGGCTGCACACGTGCTACAATGATCAGTACAGTGAGCATCTCAATTTTATA…
>2-ASPIC Non-spinose|Globorotalia|inflata|I|NA|NA
GTGCATGGCCGTTCTTAGTTCGTGGAGTGATCTGTCTGCTTAATTGCGTTTCACTAAGGGCCCATAAATTCAAGGTATGTTAGCAAATGCTGCTCTATTGACCCCTAATAGGCTTAACTGTCTTTAGCGCGTGTCTCTACGAGTTCTTTAAAGCACTGCGCATGCTGTTGGGTCCTGAAAGCAACGAACGTGACCGCAACGTCTTGTTGCCTCTCTATAATACCTTCTTATTTTTAATAAGAGTATTTACCTGAGGCTATTTTAAAACTAGACGGACCGCTGTTTCTTTCTTAAACCAGAGGAAGGTTGCGGCAATAACAGGTCTGTGATGCCCTTAGATGTTCCGGGCTGCACACGTGCTACAATGATCAGTACAGTGAGCATCTCAATTTTATAACA…
>254-ASPIC Non-spinose|Globorotalia|inflata|I|NA|NA
GTGCATGGCCGTTCTTAGTTCGTGGAGTGATCTGTCTGCTTAATTGCGTTTCACTAAGGGCCCATAAATTCAAGGTATGTTAGCAAATGCTGCTCTATTGACCCCTAATAGGCTTAACTGTCTTTAGCGCGTGTCTCTATGAGTTCTTTAAAGCACTGCGCATGCTGTTGGGTCCTGAAAGCAACGAACGTGACCGCAACGTCTTGTTGCCTCTCTATAATACCTTCTTATTTTTAATAAGAGTATTTACCTGAGGCTATTTTAAAACTAGACGGACCGCTGTTTCTTTCTTAAAACCAGAGGAAGGTTGCGGCAATAACAGGTCTGTGATGCCCTTAGATGTTCCGGGCTGCACACGTGCTACAATGATCAGTACAGTGAGCATCTCAATTTTATAAC…
>321-ASPIC Non-spinose|Globorotalia|inflata|I|NA|NA
GTGCCGTTCTTAGTTCGTGGAGTGATCTGTCTGCTTAATTGCGTTTCACTAAGGGCCCATAAATTCAAGGTATGTTAGCAAATGCTGCTCTATTGACCCCTAATAGGCTTAACTGTCTTTAGCGCGTGTCTCTACGAGTTCTTTAAAGCACTGCGCATGCTGTTGGGTCCTGAAAGCAACGAACGTGACCGCAACGTCTTGTTGCCTCTCTATAATACCTTCTTATTTTTAATAAGAGTATTTACCTGAGGCTATTTTAAAACTAGACGGACCGCTGTTTCTTTCTTAAACCAGAGGAAGGTTGCGGCAATAACAGGTCTGTGATGCCCTTAGATGTTCCGGGCTGCACACGTGCTACAATGATCAGTACAGTGAGCATCTCAATTTTATAACACCGTA…
>35-ASPIC Non-spinose|Globorotalia|truncatulinoides|I-II|NA|NA
GTGCATGGCCGTTCTTAGTTCGTGGAGTGATCTGTCTGCCTAATTGCGTTTCACTAAGGTCCCATTCATCATACGTATGAATAGCGTCTTAACTCACTTTTACCGCTACCTATTTGTAGTAAGCGCTCATACTATTGGGACCGGAATGCAACGAGCGCGACTGCACCACCTAATTGCCCCTTATCTACCATTAATTACTTTATATTAACCGCCCTGTACGGGCACCGGGGCCTTACCTTTACTGAAACTAGCTGGACCGCTGCTTTCCTTTAAGCCAGAGGAAGGTTGCGGCAATAACAGGTCTGTGATGCCCTCAGATGTTCCTGGCCGCACACGTGCTACAATGATCAGCACAAAGAGTATTACCTATCTTCTTATACCTAACCCAGTATGTTAAAC…
>52-ASPIC Non-spinose|Globorotalia|menardii|I|NA|NA
GTGCATGGCCGTTCTTAGTTCGTGGAGTAATCTGTCTGCTTAATTGCGTTTCGTACAAGTACTCACTCAATCCTGGACGTATCTCAATTATATGTGGCGGTGTCTGTCATGGAAAGCAGCCTACGTTGTTTCATACGTGCAGCTGTGTCGCCTCTGAGTTATTGTCATTTGGAGAGTACGTGAATGCAACGAACGTGACCGTAGTGTTTTAGTTTGCATTTCAAACAAGTGACATTCATTTGACACGGTTTGTATTCCGGCTACGTATCATCCCAGTGCATAACCATAACCATTGCAACTATACATACCACTGCTTTCTTTTCTCTAACCAGGGGAAGGTTGCGGCAATAACAGGTCTGTGATGCCCTCAGATGTTCCGGGCTGCACACGTGCTACAAT…
>21-ASPIC Monolamellar|Hastigerina|pelagica|I|NA|NA
GTGCATGGCCGTTCTTAGTTCGTGGAGTGATCTGTCTGCTTAATTGCGTTTCAAATACTTCGAGGATATAAACGCATTCATTGTGAGTTGCTATTTAGCTGGGAATAGCAATTTTCGCCACGGGCCACCGTGGGGAAACAAGTCACTTTGAGCGATCCTCAATTTGAAAGCAACGAACGTGACCGCAGCCCTTTGTTGTGTCTTTGCCAGAGACACGCGTCTTTGTTGGTTAATTCCTCACACAACGACGGCATTGTACCTCTGTATGGCCGTGTCTTGTTATTTGTGTCTCTGAATGTGCTGACGACTTCCGTCGTGGGCTGTTTAGTTATGCATTTAGCAACGACGTAGCTGTATAAGGGGGTGTCGAGAGGTTTAAATCACAGAGAATAAACTCAG…
>31-ASPIC Monolamellar|Hastigerina|pelagica|I|NA|NA
GTGCATGGCCGTTCTTAGTTCGTGGAGTGATCTGTCTGCTTAATTGCGTTTCAAATACTTCGAGGATATAAACGCATTCATTGTGAGTTGCTATTTAGCTGGGAATAGCAATTTTCGCCACGGGCCACCGTGGGGAAACAAGTCACTTTGAGCGATCCTCAATTTGAAAGCAACGAACGTGACCGCAGCCCTTTGTTGTGTCTTTGCCAGAGACACGCGTCTTTGTTGGTTAATTCCTCACACACGACGGCAATGTCCTTTGTATGGCCGTGTCTTGTTATTTGTGTCTCTGAATGTGCTGACGACTTCCGTCGTGGGCTGTTTAGTTATGCATTTAGCAACGACGTAGCTGTATAAGGGGGTGTCGAGAGGTTTAAATCACAGAGAATAAACTCAGGG…
>106-ASPIC Non-spinose|Neogloboquadrina|dutertrei|I|NA|NA
GTGCATGGCCGTTCTTAGTTCGTGGAGTGATCTGTCTGCTTAATTGCGTTTCACTAAGGGCCCATAAATTCAAGGTATGTTAGCTATCGTTTCTCAATTGACCCCTTGTCTTTATCGATAAGCGCGTGTCTTTTAGAGTTTAAACATTGCGCATGCTGTTGGGTCCTGAAAGCAACGAACGTGACCGCAACGTCTTATTGCCTTTATCTTGCTATATTTTAATTTAATTAAAAATAGCTAACAGAGGCTAATTTAAAATTAGACGGACCGCTGTACTTTTCTTAAACCAGAGGAAGGTTGCGGCAATAACAGGTCTGTGATGCCCTTAGATGTTCCGGGCTGCACACGTGCTACAATGATCAGTACAGTGAGCATCTCAATATTATACACCGTATTAAG…
>12-ASPIC Non-spinose|Neogloboquadrina|dutertrei|I|NA|NA
GTGCATGGCCGTTCTTAGTTCGTGGAGTGATCTGTCTGCTTAATTGCGTTTCACTAAGGGCCCATAAATTCAAGGTATGTTAGCTATCGTTTCTCAATTGACCCCTTGTCTTCGATAAGCGCGTGTCTTTTAGAGTTTAAACATTGCGCATGCTGTTGGGTCCTGAAAGCAACGAACGTGACCGCAACGTCTTATTGCCTTTATCTTGCTATATTTTAATTTAATTAAAAATAGCTAACAGAGGCTAATTTAAAATTAGACGGACCGCTGTACTTTTCTTAAACCAGAGGAAGGTTGCGGCAATAACAGGTCTGTGATGCCCTTAGATGTTCCGGGCTGCACACGTGCTACAATGATCAGTACAGTGAGCATCTCAATATTATACACCGTATTAAGCGC…
>127-ASPIC Non-spinose|Neogloboquadrina|dutertrei|II|NA|NA
GTGCATGGCCGTTCTTAGTTCGTGGAGTGATCTGTCTGCTTAATTGCGTTTCACTAAGGGCCCATAAATTCAAGGTATGTTAGCTATCGTTTCTCAATTGACCCCTTGTCTTTATCGATAAGCGCGTGTCTTTTAGAGTTTAAACATTGCGCATGCTGTTGGGTCCTGAAAGCAACGAACGTGACCGCAACGTCTTATTGCCTTTATCTTGTTATATTCTAATTTAATTAGAAATAACTAACAGAGGCTAATTTAAAATTAGACGGACCGCTGTACTTTTCTTAAACCAGAGGAAGGTTGCGGCAATAACAGGTCTGTGATGCCCTTAGATGTTCCGGGCTGCACACGTGCTACAATGATCAGTACAGTGAGCATCTCAATATTATACACCGTATTAAG…
>151-ASPIC Non-spinose|Neogloboquadrina|sp.2|I|NA|NA
GTGCATGGCCGTTCTTAGTTCGTGGAGTGATCTGTCTGCTTAATTGCGTTTCACTAAGGGCCCATAAATACAAGGTATATTAGCTCTCGTCGCTCTATGGACCCCTTAGATTTAATTATCTAACGCGTGTGTCCTAATAACAGAGTTTGTTTAATTACAATTAAAGACATTGCGTATGCTGTTGGGCTCTGAAAGCAACGAACGTGACCGCAACGTCTTGTTGCCTTAATCAAGTCAGTCGTGTGTTGTATTTAATACACGCTCGCTGACATAGCTAAGGCAAATTAAAACTAGACGAACCGCTGTTTCTTTCTTAAACCAGAGGAAGGTTGCGGCAATAACAGGTCTGTGATGCCCTTAGATGTTCCGGGCTGCACACGTGCTACAATGATCAGTACA…
>190-ASPIC Non-spinose|Neogloboquadrina|sp.2|I|NA|NA
GTGCATGGCCGTTCTTAGTTCGTGGAGTGATCTGTCTGCTTAATTGCGTTTCACTAAGGGCCCATAAATACAAGGTATATTAGCTCTCGTCGCTCTATGGACCCCTTAGATTTAATTATTTAACGCGTGTGTCCTAATAACAGAGTTTGTTTAATTACAATTAAAGACAATGCGTATGCTGTTGGGCTCTGAAAGCAACGAACGTGACCGCAACGTCTTGTTGCCTTAATCAAGTCAGTCGTGTATTTAATACACGCTGACATAGCTAAGGCAAATTAAAACTAGACGAACCGCTGTTTCTTTTCTTAAACCAGAGGAAGGTTGCGGCAATAACAGGTCTGTGATGCCCTTAGATGTTCCGGGCTGCACACGTGCTACAATGATCAGTACAGTGAGCAT…
>27-ASPIC Non-spinose|Neogloboquadrina|pachyderma|II-III-IV-V|NA|NA
GTGCATGGCCGTTCTTAGTTCGTGGAGTGATCTGTCTGCTTAATTGCGTTTCACTAAGGGCCCATAAATTCAAGGTATGTTAGCTATCGTCGCTCTATGGACCCCTTAATCAAGCTATTAGTTTGTTTAAGCGCGCGTCTTTATTTAAAGAGTTTAAGACACTGCGCATGCTGTTGGGCTCTGAAAGCAACGAACGTGACCGCAACGTCTTGTTGCCTTAATAAAGTTGGCTTTAAATACGAAATTCGTATTTAAACCGCTTACAGAGGCTATTTAAAACTAGACGGACCGCTGTTTCTTTTCTTAAACCAGAGGAAGGTTGCGGCAATAACAGGTCTGTGATGCCCTTAGATGTTCCGGGCTGCACACGTGCTACAATGATCAGTACAGTGAGCATCT…
>55-ASPIC Non-spinose|Neogloboquadrina|dutertrei|II|NA|NA
GTGCATGGCCGTTCTTAGTTCGTGGAGTGATCTGTCTGCTTAATTGCGTTTCACTAAGGGCCCATAAATTCAAGGTATGTTAGCTATCGTTTCTCAATTGACCCCTTGTCTTCGATAAGCGCGTGTCTTTTAGAGTTTAAACATTGCGCATGCTGTTGGGTCCTGAAAGCAACGAACGTGACCGCAACGTCTTATTGCCTTTATCTTGTTATATTCTAATTTAATTAGAAATAACTAACAGAGGCTAATTTAAAATTAGACGGACCGCTGTACTTTTCTTAAACCAGAGGAAGGTTGCGGCAATAACAGGTCTGTGATGCCCTTAGATGTTCCGGGCTGCACACGTGCTACAATGATCAGTACAGTGAGCATCTCAATATTATACACCGTATTAAGCGC…
>79-ASPIC Non-spinose|Neogloboquadrina|sp.1|I|NA|NA
GTGCATGGCCGTTCTTAGTTCGTGGAGTGATCTGTCTGCTTAATTGCGTTTCACTAAGGGCCCATAAATTCAAGGTATGTTAGCAATCGTCGCTCTATGGACCCCTTATTACATTTCGGTTTAATCTAATTAAACTGTTATAATAAGCGCGCGTCTTGTTTAAAGAGTTTAAGACACTGCGCATGCTGTTGGGCTCTGAAAGCAACGAACGTGACCGCAACGTCTTGTTGCCTTAATCAAGTCGGCCGTTTGTTTAATCTGTTTAATTCATTAAACAGACTGATAACAGCCAATATGGCTTATCCGAGGCTATTTGAAACTAGACGAACCGCTGTTTCTTTTCTTAAACCAGAGGAAGGTTGCGGCAATAACAGGTCTGTGATGCCCTTAGATGTTCCG…
>84-ASPIC Non-spinose|Neogloboquadrina|sp.2|I|NA|NA
GTGCATGGCCGTTCTTAGTTCGTGGAGTGATCTGTCTGCTTAATTGCGTTTCACTAAGGGCCCATAAATACAAGGTATATTAGCTCTCGTCGCTCTATGGACCCCTTAGATTTAATTATTTAACGCGTGTGTCCTAATAACAGAGTTTGTTTTATTACAATTAAAGACAATGCGTATGCTGTTGGGCTCTGAAAGCAACGAACGTGACCGCAACGTCTTGTTGCCTTAATCAAGTCAGTCGGTCGTGTATTTAATACACGCTCGCTGACATAGCTAAGGCAAATTAAAACTAGACGAACCGCTGTTTCTTTTCTTAAACCAGAGGAAGGTTGCGGCAATAACAGGTCTGTGATGCCCTTAGATGTTCCGGGCTGCACACGTGCTACAATGATCAGTACA…
>255-ASPIC Spinose|Orbulina|universa|I|NA|NA
GTGCATGGCCGTTCTTAGTTCGTGGAGTGATCTGTCTGCTTAATTGCGTTTGGATACAACAATTTTGGAATCGCGGCAATGTTCAGCTTAATGGCGTCGATAAAATTAACATTATGTTGACAATTAGTCCAACTCGGTCCAGCTCGATTCTTTCCAATGCAACGAGCGTGATCGCGACCCCTTGTTGAGCTTATTACACATAAGCTCTATGTCGACGGAACGCTTTTGCGTTACGGAGACAAACTCGGGGGACAGCTTCAATCAATTTTCTCAAACGAGAGGAAGGTTGCGGCAATAACAGGTCTGTGATGCCCTCAGATGTCCTGGGCCGCACACGTGCTACATTGATCAGCGCAGTGCGTCTTTTTTCCAATGAAACATCGGTCTGGCCGTTTTTAA…
>334-ASPIC Spinose|Orbulina|universa|III|NA|NA
GTGCATGGCCGTTCTTAGTTCGTGGAGTGATCTGTCTGCTTAATTGCGTTTCAAAACAACTGATACACAGAGTCTTGGCACAGTTCAGTTTAATGGCGTCGAGTATCTTTGATTTCGACAGTAGTCCAACTCGGTTCGCCAGGGTCTCTTTTGAACGCAACGGACGTGATCGCAACCCTTTGTTGAGTGATGTCAGCACTCTACGTCTATCCTAGCTCGTTGATCGCAAGTGAGAGTTGGGTGGGCAAACTCAGGGGACAGCTTCAACTATTCTTCTTCAAACTAGAGGAAGGTTGCGGCAATAACAGGTCTGTGATGCCCTCAGATGTTCTAGGCTGCACACGTGCTACATTGATCAGCACAATGCGATACATTTCGAAAGGAAACATCGGTTTTAAG…
>10-ASPIC Non-spinose|Pulleniatina|obliquiloculata|I|NA|NA
GTGCATGGCCGTTCTTAGTTCGTGGAGTGATCTGTCTGCTTAATTGCGTTTCACTAAGGGCCCATAAATTCAAGGTATGTTAGCTATTGTTTCCCTATTGACCCCTTATTTAATAAGCGCGTGTCTTTATGGGTTTAAACATTGCGCATGCTGTTGGGTCCTGAAAGCAACGAACGTGACCGCAACGTCTTGTTGCCTTTATCTTGTTATATCTATTATTTTTATAATAGAATAACTAACAGAGGCTAATCTAAAACTAGACGGACCGCTGTTTCTTTCTTAAACCAGAGGAAGGTTGCGGCAATAACAGGTCTGTGATGCCCTTAGATGTTCCGGGCTGCACACGTGCTACAATGATCAGTACAGTGAGCATCTCAATTTTTATACACCGTATTTAGC…
>133-ASPIC Non-spinose|Pulleniatina|obliquiloculata|I|NA|NA
GTGCATGGCCGTTCTTAGTTCGTGGAGTGATCTGTCTGCTTAATTGCGTTTCACTAAGGGCCCATAAATTCAAGGTATGTTAGCTATTGTTTCCCTATTGACCCCTTATTTAATAAGCGCGTGTCTTTATGGGTTTAAACATTGCGCATGCTGTTGGGTCCTGAAAGCAACGAACGTGACCGCAACGTCTTGTTGCCTTTATCTTGTTATATCTATTATTTTTATAATAGAATAACTAACAGAGGCTATATTAAAACTAGACGGACCGCTGTTTCTTTCTTAAACCAGAGGAAGGTTGCGGCAATAACAGGTCTGTGATGCCCTTAGATGTTCCGGGCTGCACACGTGCTACAATGATCAGTACAGTGAGCATCTCAATTTTTATACACCGTATTTAGC…
>138-ASPIC Non-spinose|Pulleniatina|obliquiloculata|I|NA|NA
GTGCATGGCCGTTCTTAGTTCGTGGAGTGATCTGTCTGCTTAATTGCGTTTCACTAAGGGCCCATAAATTCAAGGTATGTTAGCTATTGTTTCCCTATTGACCCCTTATTTAATAAGCGCGTGTCTTTATGGGTTTTTAAACATTGCGCATGCTGTTGGGTCCTGAAAGCAACGAACGTGACCGCAACGTCTTGTTGCCTTTATCTTGTTATATCTATTATTTTTATAATAGAATAACTAACAGAGGCTAATCTAAAACTAGACGGACCGCTGTTTCTTTCTTAAACCAGAGGAAGGTTGCGGCAATAACAGGTCTGTGATGCCCTTAGATGTTCCGGGCTGCACACGTGCTACAATGATCAGTACAGTGAGCATCTCAATTTTTATACACCGTATTTA…
>46-ASPIC Non-spinose|Pulleniatina|obliquiloculata|I|NA|NA
GTGCATGGCCGTTCTTAGTTCGTGGAGTGATCTGTCTGCTTAATTGCGTTTCACTAAGGGCCCATAAATTCAAGGTATGTTAGCTATTGTTTCCCTATTGACCCCTTATTTAATAAGCGCGTGTCTTTATGGGTTTAAACATTGCGCATGCTGTTGGGTCCTGAAAGCAACGAACGTGACCGCAACGTCTTGTTGCCTTTATCTTGTTATATCTATTATTCTAATAGAATAACTAACAGAGGCTATATTAAAACTAGACGGACCGCTGTTTCTTTCTTAAACCAGAGGAAGGTTGCGGCAATAACAGGTCTGTGATGCCCTTAGATGTTCCGGGCTGCACACGTGCTACAATGATCAGTACAGTGAGCATCTCAATTTTTATACACCGTATTTAGCGCT…
>60-ASPIC Non-spinose|Pulleniatina|obliquiloculata|I|NA|NA
GTGCATGGCCGTTCTTAGTTCGTGGAGTGATCTGTCTGCTTAATTGCGTTTCACTAAGGGCCCATAAATTCAAGGTATGTTAGCTATTGTTTCCCTATTGACCCCTTATTTAATAAGCGCGTGTCTTTATGGGTTTAAACATTGCGCATGCTGTTGGGTCCTGAAAGCAACGAACGTGACCGCAACGTCTTGTTGCCTTTATCTTGTTATATCTATTATTCTAATAGAATAACTAACAGAGGCTAATCTAAAACTAGACGGACCGCTGTTTCTTTCTTAAACCAGAGGAAGGTTGCGGCAATAACAGGTCTGTGATGCCCTTAGATGTTCCGGGCTGCACACGTGCTACAATGATCAGTACAGTGAGCATCTCAATTTTTATACACCGTATTTAGCGCT…
>87-ASPIC Non-spinose|Pulleniatina|obliquiloculata|I|NA|NA
GTGCATGGCCGTTCTTAGTTCGTGGAGTGATCTGTCTGCTTAATTGCGTTTCACTAAGGGCCCATAAATTCAAGGTATGTTAGCTATTGTTTCCCTATTGACCCCTTATTTAATAAGCGCGTGTCTTTATGGGTTTAAACATTGCGCATGCTGTTGGGTCCTGAAAGCAACGAACGTGACCGCAACGTCTTGTTGCCTTTATCTTGTTATATCTATTAGATTTCTAATAGAATAACTAACAGAGGCTAATCTAAAACTAGACGGACCGCTGTTTCTTTCTTAAACCAGAGGAAGGTTGCGGCAATAACAGGTCTGTGATGCCCTTAGATGTTCCGGGCTGCACACGTGCTACAATGATCAGTACAGTGAGCATCTCAATTTTTATACACCGTATTTAGC…
>98-ASPIC Non-spinose|Pulleniatina|obliquiloculata|I|NA|NA
GTGCATGGCCGTTCTTAGTTCGTGGAGTGATCTGTCTGCTTAATTGCGTTTCACTAAGGGCCCATAAATTCAAGGTATGTTAGCTATTGTTTCCCTATTGACCCCTTATTTAATAAGCGCGTGTCTTTATGGGTTTAAACATTGCGCATGCTGTTGGGTCCTGAAAGCAACGAACGTGACCGCAACGTCTTGTTGCCTTTATCTTGTTATATCTATTATTTTAATATAATAGAATAACTAACAGAGGCTAATCTAAAACTAGACGGACCGCTGTTTCTTTCTTAAACCAGAGGAAGGTTGCGGCAATAACAGGTCTGTGATGCCCTTAGATGTTCCGGGCTGCACACGTGCTACAATGATCAGTACAGTGAGCATCTCAATTTTTATACACCGTATTTA…
>143-ASPIC Rotaliida|sp1|sp1|I|NA|NA
GTGCATGGCCGTTCTTAGTTCGTGGAGTGATCTGTCTGCTTAATTGCGTTTCGCAATTTGATACGTGATGCGTGTAAGCAATCGGTACGCGTGTGTTGCAAAGCACCGTGTAACGCAGCGCTGCAGTATCTTGAAAGCAACGAACGTGATCGCAACCATTAGTTGACTCCTAGCGTAGGGGGAGTCATAGGCAAAAACTAATGGGACCGCTGTCAACTTCTTAAACCAGAGGAAGGTTGCGGCAATAACAGGTCTGTGATGCCCTCAGATGTTCCGGGCCGCACACGTGCTACAATGATTGTTGCAGTGAGCATCATATGTAAAAGCACGATAATTTTTTACCGTGTCGCACATGCACACCACGCGTGTGTGTGTGACCTCTGCCTGCATCGAGAGCTT…
>187-ASPIC Rotaliida|sp1|sp1|V|NA|NA
GTGCATGGCCGTTCTTAGTTCGTGGAGTGATCTGTCTGCTTAATTGCGTTTCGCAATTTGATACTTACGCGTCGTGTCATTACCTACGCACACGCAAACGTATCTTGAAAGCAACGGACGTGATCGCAAGCATTAGTTGACCCCTAGCGTAGGGGGTCAGTAGCAAAGCAATAGTGCGACCGCTGTCAACTTCTTAAACCAGATGAAGGTTGCGGCAATAACAGGTCTGTGATGCCCTCAGATGTTCCGGGCCGCACACGTGCTACAATGATCGATGCAGCCAGCATCATTGTAAAGCGTGTGGTAATTGAACTACCGTGTCGCGTATCCTAACGTGACCTCTGCCTGCATCGAGAGCTTGCAAGGTAATCAATTATGAGTAACGATCTCCCGTCGTTA…
>28-ASPIC Rotaliida|sp1|sp1|III|NA|NA
GTGCATGGCCGTTCTTAGTTCGTGGAGTGATCTGTCTGCTTAATTGCGTTTCGCAATTTGATACAACGCGCGTAAGACCGTACGTGCCTGTTTACCTGCGCGTATGGCTGCCACACGTATCTTGAAAGCAACGAACGTGATCGCAACCATTAGTTGACTCCTAGCGTAGGGGGAGTCATAGGCAAAAACTAATGGGACCGCTGTCAACTTCTTAAACCAGAGGAAGGTTGCGGCAATAACAGGTCTGTGATGCCCTTAGATGTTCCGGGCCGCACACGTGCTACAATGATTGTTGCAGCGAGCATCATTTACACAAAAAGCACGATAATTTTTTACCGTGTCGCACATGCACACCACGCGTGTGTGTGTGACCTCTGCCTGCATCGAGAGCTTGCAAGG…
>30-ASPIC Rotaliida|sp1|sp1|IV|NA|NA
GTGCATGGCCGTTCTTAGTTCGTGGAGTGATCTGTCTGCTTAATTGCGTTTCGCAATTTGATACACACGCGTGTAAAATCGTCTCGCCGTGCTCGCACGTGTGACCGTAGCGCTAGTATCTTGAAAGCAACGAACGTGATCGCAACCATTAGTTGACTCCTAGCGTAGGGGGAGTCATAGGCAAAAACTAATGGGACCGCTGTCAACTTCTTAAACCAGAGGAAGGTTGCGGCAATAACAGGTCTGTGATGCCCTTAGATGTTCCGGGCCGCACACGTGCTACAATGATTGTTGCAGCGAGCATCATTTACACAAAAAGCACGATAATTTTTACCGTGTCGCACATGCACACCACGCGTGTGTGTGTGACCTCTGCCTGCATCGAGAGCTTGCAAGGTA…
>302-ASPIC Rotaliida|sp1|sp1|III|NA|NA
GTGCATGGCCGTTCTTAGTTCGTGGAGTGATCTGTCTGCTTAATTGCGTTTCGCAATTTGATACAACGCGCGTAAGACCGTACGTGCCTGTTTACCTGCGCGTATGGCTGCCACACGTATCTTGAAAGCAACGAACGTGATCGCAACCATTAGTTGACTCCTAGCGTAGGGGGTAGTCATAGGCAAAAATCTAATGGGACCGCTGTCAACTTCTTAAACCAGAGGAAGGTTGCGGCAATAACAGGTCTGTGATGCCCTTAGATGTTCCGGGCCGCACACGTGCTACAATGATTGTTGCAGCGAGCATCATTTACACAAAAAGGCACGATAATTTTTTAACCGTGTCGCACATGCACACCACGCGTGTGTGTGTGACCTCTGCCTGCATCGAGAGCTTGC…
>39-ASPIC Rotaliida|sp1|sp1|I|NA|NA
GTGCATGGCCGTTCTTAGTTCGTGGAGTGATCTGTCTGCTTAATTGCGTTTCGCAATTTGATACGTGATGCGTGTAAGCAATCGGTACGCGTGTGTGGAAGCACCGTGTAACGCAGCGCTGCAGTATCTTGAAAGCAACGAACGTGATCGCAACCATTAGTTGACTCCTAGCGTAGGGGGAGTCATAGGCAAAAACTAATGGGACCGCTGTCAACTTCTTAAACCAGAGGAAGGTTGCGGCAATAACAGGTCTGTGATGCCCTCAGATGTTCCGGGCCGCACACGTGCTACAATGATTGTTGCAGCGAGCATCATATGTAAAGCACGATAATTTTTTACCGTGTCGCACATGCACACCACGCGTGTGTGTGTGACCTCTGCCTGCATCGAGAGCTTGCA…
>40-ASPIC Rotaliida|sp1|sp1|I|NA|NA
GTGCATGGCCGTTCTTAGTTCGTGGAGTGATCTGTCTGCTTAATTGCGTTTCGCAATTTGATACGTGTGCGTGTAAGCAATCGGTACGCGTGTGTGCAAGCACCGTGTAACGCAGCGCTGAGTATCTTGAAAGCAACGAACGTGATCGCAACCATTAGTTGACTCCTAGCGTAGGGGGAGTCATAGGCAAAAACTAATGGGACCGCTGTCAACTTCTTAAACCAGAGGAAGGTTGCGGCAATAACAGGTCTGTGATGCCCTTAGATGTTCCGGGCCGCACACGTGCTACAATGATTGTTGCAGTGAGCATCATATGTAAAGCACGATAATTTTTTACCGTGTCGCACATGCACACCACGCGTGTGTGTGTGACCTCTGCCTGCATCGAGAGCTTGCAAG…
>42-ASPIC Rotaliida|sp1|sp1|I|NA|NA
GTGCATGGCCGTTCTTAGTTCGTGGAGTGATCTGTCTGCTTAATTGCGTTTCGCAATTTGATACGTGATGCGTGTAAGTAATCGGTGCGCGTGTGTGCAAGCATACGTGTAACGCAGCGCTGCAGTATCTTGAAAGCAACGAACGTGATCGCAACCATTAGTTGACTCCTAGCGTAGGGGGAGTCATAGGCAAAAACTAATGGGACCGCTGTCAACTTCTTAAACCAGAGGAAGGTTGCGGCAATAACAGGTCTGTGATGCCCTCAGATGTTCCGGGCCGCACACGTGCTACAATGATTGTTGCAGTGAGCATCATATGTAAAAGCACGATAATTTTTTACCGTGTCGCACATGCACACCACGCGTGTGTGTGTGACCTCTGCCTGCATCGAGAGCTTG…
>54-ASPIC Rotaliida|sp1|sp1|V|NA|NA
GTGCATGGCCGTTCTTAGTTCGTGGAGTGATCTGTCTGCTTAATTGCGTTTCGCAATTTGATACTTACGCGTCGTGTCATTACCTACGCACACGCAACGTATCTTGAAAGCAACGGACGTGATCGCAAGCATTAGTTGACCCCTAGCGTAGGGGGGTCATAGGCAAAAACTAGTGCGACCGCTGTCAACTTCTTAAACCAGATGAAGGTTGCGGCAATAACAGGTCTGTGATGCCCTCAGATGTTCCGGGCCGCACACGTGCTACAATGATCGATGCAGCCAGCATCATTGTAAAGCGTGTGGTAATTGAACTACCGTGTCGCGTATCCTAACGTGACCTCTGCCTGCATCGAGAGCTTGCAAGGTAATCAATTATGAGTAACGATCTCCCGTCGTTAT…
>66-ASPIC Rotaliida|sp1|sp1|II|NA|NA
GTGCATGGCCGTTCTTAGTTCGTGGAGTGATCTGTCTGCTTAATTGCGTTTCGCAATTTGATACACGTGTGCTTAAAATACGTCTCGCGTGCTCGCACGTGACCGTCGCACCCAGTATCTTGAAAGCAACGAACGTGATCGCAACCATTAGTTGACTCCTAGCGTAGGGGGAGTCATAGGCAAAAACTAATGGGACCGCTGTCAACTTCTTAAACCAGAGGAAGGTTGCGGCAATAACAGGTCTGTGATGCCCTTAGATGTTCCGGGCCGCACACGTGCTACAATGATTGTTGCAGCGAGCATCATCGCAACAAAAGCACGATAATTTTTTACCGTGTCGCACATGCACACCACGCGTGTGTGTGTGACCTCTGCCTGCATCGAGAGCTTGCAAGGTAA…
>53-ASPIC Rotaliida|sp2|sp2|I|NA|NA
GTGCATGGCCGTTCTTAGTTCGTGGAGTGATCTGTCTGCTTAATTGCGTTTCGCAATATATAAATCTGCGCAGTGCCCTTTTTCGCTGGGTGCGGCGTAAGATCTCGAAAGCAACGAACGAGATCGCAACCTTTAGTTGACCTATGTAGCGGGTCATAAGAAACTAAACTAAAGGGACTGCTGCCATATGTGCTTAAACCAGAGGAAGGTTGCGGCAATAACAGGTCTGTGATGCCCTTAGATGTTCCGGGCTGCACACGTGCTACAATGATCATTTCATTAAGCATAAAGCGTAGGCAACGGTAACTTCTATTACCCCAGCTATACACAAGCGCATTGAGATGTGCGCGCGTGTACGTATCACAGCCTGCCCCGAAAGGGAGCAAGTGGGTAATCAAT…
>88-ASPIC Rotaliida|sp3|sp3|I|NA|NA
GTGCATGGCCGTTCTTAGTTCGTGGAGTGATTTGTCTGCTTAATTGCGCATCATATATATTTTCATATATGTGCGCGCATGCGAGCCTGTACAGAACACTGTACGCGAGCATAGTACGCGTAAATAGTATATGAAAGCAAATGAAAGCAACGAACGTGACCGCATGCGGTTAGTTGACACTCATGCGCGTGTGTATTGAACGCGCGTAATCCCAACTACCGCGACCACTGCAACTTTTTCTTTAAACCAGGGGAAGGTTGCGGCAATAACAGGTCTGTGATGCCCTTAGATGTTCCGGGCTGCACACGTGCTACAATGATTATTGCAGTATGCATGTGCGAGTCATATCATGTGCGCGCGTATAGCAATATATGCGCGCGTGTGTAATGACCAATACCC…
>218-ASPIC Spinose|Turborotalita|quiqueloba|III|NA|NA
GTGCATGGCCGTTCTTAGTTCGTGGAGTGATTTGTCTGCTTAATTGCGCATTGCAAATTGTAATTGATCTTGTACCAGTCCCGTTCTGATTTATGTTGCGAATACTGTAAACTGGTCTTTAATGACGGAAGCGAGGTTACGAATACGTGGTTTCAAACAATTCAGTTTTACATACACTCGACATGATCAGCCAGACTGCTAGAGACCTTGTGTCTTGCCCAAAAGATTGATTAACACCGTGAGTGCAACGAGTGAGATTGCAAGTCTTTGTTATGTAGTGAACAACATATACCTATTTTCTTAAATAGGATTCCAACTACACAGTATAACCTTGAAGGTGAAATGAACTCAGGCGACTGCTATACTTTAAGATGGTGGAAGGTTGTAGCAATGACAGGT…
>KF769926-PFR2 Spinose|Beella|digitata|NA|NA|NA
gtgcatggccgttcttagttcgtggagtgatctgtctgcttaattgcgtttcaacatatttatttatgtttgtacaccgatactatttgatcatttagttggtctagtattttagttgtgctttcatatttgaacgcaacggacgtgattgcaaccccttgttgaattggcacttactgcaattcactttcattggtcctttattgaacctttgggaaaactcgggggaccgctgaacgattttcctttaaaccagaggaagattgcggcaataacaggtctgtgatgcccttagatgtcccgggccgcacacgtgctacactgattgcgccagtacgtgtcccattcgcttagaaccattggttttggtagttatactgatggattgttgtagcttgc…
>KF769927-PFR2 Spinose|Beella|digitata|NA|NA|NA
gtgcatggccgttcttagttcgtggagtgatctgtctgcttaattgcgtttcaacatatttatttatgtttgtacaccgatactatttgatcatttagttggtctagtattttagttgtgctttcatatttgaacgcaacggacgtgattgcaaccccttgttgaattggcacttactgcaattcactttcattggtcctttattgaacctttgggaaaactcgggggaccgctgaacgattttcctttaaaccagaggaagattgcggcaataacaggtctgtgatgcccttagatgtcccgggccgcacacgtgctacactgattgcgccagtacgtgtcccattcgcttagaaccattggttttggtagttatactgatggattgttgtagcttgc…
>KF769928-PFR2 Spinose|Beella|digitata|NA|NA|NA
gtgcatggccgttcttagttcgtggagtgatctgtctgcttaattgcgtttcaacatatttatttatgtttgtacaccgatactatttgatcatttagttggtctagtattttagttgtgctttcatatttgaacgcaacggacgtgattgcaaccccttgttgaattggcacttactgcaattcactttcattggtcctttattgaacctttgggaaaactcgggggaccgctgaacgattttcctttaaaccagaggaagattgcggcaataacaggtctgtgatgcccttagatgtcccgggccgcacacgtgctacactgattgcgccagtacgtgtcccattcgcttagaaccattggttttggtagttatactgatggattgttgtagcttgc…
>KF769929-PFR2 Spinose|Beella|digitata|NA|NA|NA
gtgcatggccgttcttagttcgtggagtgatctgtctgcttaattgcgtttcaacatatttatttatgtttgtacaccgatactatttgatcatttagttggtctagtattttagttgtgctttcatatttgaacgcaacggacgtgattgcaaccccttgttgaattggcacttactgcaattcactttcattggtcctttattgaacctttgggaaaactcgggggaccgctgaacgattttcctttaaaccagaggaagattgcggcaataacaggtctgtgatgcccttagatgtcccgggccgcacacgtgctacactgattgcgccagtacgtgtcccattcgcttagaaccattggttttggtagttatactgatggattgttgtagcttgc…
>KF769931-PFR2 Spinose|Beella|digitata|NA|NA|NA
gtgcatggccgttcctagttcgtggagtgatctgtctgcttaattgcgtttcaacatatttatttatgtttgtacaccgatactatttgatcatttagttggtctagtattttagttgtgctttcatatttgaacgcaacggacgtgattgcaaccccttgttgaattggcacttactgcaattcactttcattggtcctttattgaacctttgggaaaactcgggggaccgctgaacgattttcctttaaaccagaggaagattgcggcaataacaggtctgtgatgcccttagatgtcccgggccgcacacgtgctacactgattgcgccagtacgtgtcccattcgcttagaaccattggttttggtagttatactgatggattgttgtagcttgc…
>KF769932-PFR2 Spinose|Beella|digitata|NA|NA|NA
gtgcatggccgttcttagttcgtggagtgatctgtctgcttaattgcgtttcaacatatttatttatgtttgtacaccgatactatttgatcatttagttggtctagtattttagttgtgctttcatatttgaacgcaacggacgtgattgcaaccccttgttgaattggcacttactgcaattcactttcattggtcctttattgaacctttgggaaaactcgggggaccgctgaacgattttcctttaaaccagaggaagattgcggcaataacaggtctgtgatgcccttagatgtcccgggccgcacacgtgctacactgattgcgccagtacgtgtcccattcgcttagaaccattggttttggtagttatactgatggattgttgtagcttgc…
>KF769933-PFR2 Spinose|Beella|digitata|NA|NA|NA
gtgcatggccgttcttagttcgtggagtgatctgtctgcttaattgcgtttcaacatatttatttatgtttgtacaccgatactatttgatcatttagttggtctagtattttagttgtgctttcatatttgaacgcaacggacgtgattgcaaccccttgttgaattggcacttactgcaattcactttcattggtcctttattgaacctttgggaaaactcgggggaccgctgaacgattttcctttaaaccagaggaagattgcggcaataacaggtctgtgatgcccttagatgtcccgggccgcacacgtgctacactgattgcgccagtacgtgtcccattcgcttagaaccattggttttggtagttatactgatggattgttgtagcttgc…
>KF769934-PFR2 Spinose|Beella|digitata|NA|NA|NA
gtgcatggccgttcttagttcgtggagtgatctgtctgcttaattgcgtttcaacatatttatttatgtttgtacaccgatactatttgatcatttagttggtctagtattttagttgtgctttcatatttgaacgcaacggacgtgattgcaaccccttgttgaattggcacttactgcaattcactttcattggtcctttattgaacctttgggaaaactcgggggaccgctgaacgattttcctttaaaccagaggaagattgcggcaataacaggtctgtgatgcccttagatgtcccgggccgcacacgtgctacactgattgcgccagtacgtgtcccattcgcttagaaccattggttttggtagttatactgatggattgttgtagcttgc…
>KF769935-PFR2 Spinose|Beella|digitata|NA|NA|NA
gtgcatggccgttcttagttcgtggagtgatctgtctgcttaattgcgtttcaacatatttatttatgtttgtacaccgatactatttgatcatttagttggtctagtattttagttgtgctttcatatttgaacgcaacggacgtgattgcaaccccttgttgaattggcacttactgcaattcactttcattggtcctttattgaacctttgggaaaactcgggggaccgctgaacgattttcctttaaaccagaggaagattgcggcaataacaggtctgtgatgcccttagatgtcccgggccgcacacgtgctacactgattgcgccagtacgtgtcccattcgcttagaaccattggttttggtagttatactgatggattgttgtagcttgc…
>KF769936-PFR2 Spinose|Beella|digitata|NA|NA|NA
gtgcatggccgttcttagttcgtggagtgatctgtctgcttaattgcgtttcaacatatttatttatgtttgtacaccgatactatttgatcattagttggtctagtattttagttgtgctttcatatttgaacgcaacggacgtgattgcaaccccttgttgaattggcacttactgcaattcactttcattggtcctttattgaacctttgggaaaactcgggggaccgctgaacgattttcctttaaaccagaggaagattgcggcaataacaggtctgtgatgcccttagatgtcccgggccgcacacgtgctacactgattgcgccagtacgtgtcccattcgcttagaaccattggttttggtagttatactgatggattgttgtagcttgct…
>KF769937-PFR2 Spinose|Beella|digitata|NA|NA|NA
gtgcatggccgttcttagttcgtggagtgatctgtctgcttaattgcgtttcaacatatttatttatgtttgtacaccgatactatttgatcatttagttggtctagtattttagttgtgctttcatatttgaacgcaacggacgtgattgcaaccccttgttgaattggcacttactgcaattcactttcattggtcctttattgaacctttgggaaaactcgggggaccgctgaacgattttcctttaaaccagaggaagattgcggcaataacaggtctgtgatgcccttagatgtcccgggccgcacacgtgctacactgattgcgccagtacgtgtcccattcgcttagaaccattggttttggtagttatactgatggattgttgtagcttgc…
>KF769938-PFR2 Spinose|Beella|digitata|NA|NA|NA
gtgcatggccgttcttagttcgtggagtgatctgtctgcttaattgcgtttcaacatatttatttatgtttgtacaccgatactatttgatcatttagttggtctagtattttagttgtgctttcatatttgaacgcaacggacgtgattgcaaccccttgttgaattggcacttactgcaattcactttcattggtcctttattgaacctttgggaaaactcgggggaccgctgaacgattttcctttaaaccagaggaagattgcggcaataacaggtctgtgatgcccttagatgtcccgggccgcacacgtgctacactgattgcgccagtacgtgtcccattcgcttagaaccattggttttggtagttatactgatggattgttgtagcttgc…
>KF769939-PFR2 Spinose|Beella|digitata|NA|NA|NA
gtgcatggccgttcttagttcgtggagtgatctgtctgcttaattgcgtttcaacatatttatttatgtttgtacaccgatactatttgatcatttagttggtctagtatttttagtgtgctttcatatttgaacgcaacggacgtgattgcaaccccttgttgaattggcacttactgcaattcactttcattggtcctttattgaacctttgggaaaactcgggggaccgctgaacgattttcctttaaaccagaggaagattgcggcaataacaggtctgtgatgcccttagatgtcccgggccgcacacgtgctacactgattgcgccagtacgtgtcccattcgcttagaaccattggttttggtagttatactgatggattgttgtagcttgc…
>KF769940-PFR2 Spinose|Beella|digitata|NA|NA|NA
gtgcatggccgttcttagttcgtggagtgatctgtctgcttaattgcgtttcaacatatttatttatgtttgtacaccgatactatttgatcatttagttggtctagtattttagttgtgctttcatatttgaacgcaacggacgtgattgcaaccccttgttgaattggcacttactgcaattcactttcattggtcctttattgaacctttgggaaaactcgggggaccgctgaacgattttcctttaaaccagaggaagattgcggcaataacaggtctgtgatgcccttagatgtcccgggccgcacacgtgctacactgattgcgccagtacgtgtcccattcgcttagaaccattggttttggtagttatactgatggattgttgtagcttgc…
>KF769941-PFR2 Spinose|Beella|digitata|NA|NA|NA
gtgaatggccgttcttagttcgtggagtgatctgtctgcttaattgcgtttcaacatatttatttatgtttgtacaccgatactatttgatcatttagttggtctagtattttagttgtgctttcatatttgaacgcaacggacgtgattgcaaccccttgttgaattggcacttactgcaattcactttcattggtcctttattgaacctttgggaaaactcgggggaccgctgaacgattttcctttaaaccagaggaagattgcggcaataacaggtctgtgatgcccttagatgtcccgggccgcacacgtgctacactgattgcgccagtacgtgtcccattcgcttagaaccattggttttggtagttatactgatggattgttgtagcttgc…
>KF769942-PFR2 Spinose|Beella|digitata|NA|NA|NA
gtgcatggccgttcttagttcgtggagtgatctgtctgcttaattgcgtttcaacatatttatttatgtttgtacaccgatactatttgatcatttagttggtctagtattttagttgtgctttcatatttgaacgcaacggacgtgattgcaaccccttgttgaattggcacttactgcaattcactttcattggtcctttattgaacctttgggaaaactcgggggaccgctgaacgattttcctttaaaccagaggaagattgcggcaataacaggtctgtgatgcccttagatgtcccgggccgcacacgtgctacactgattgcgccagtacgtgtcccattcgcttagaaccattggttttggtagttatactgatggattgttgtagcttgc…
>KF769943-PFR2 Spinose|Beella|digitata|NA|NA|NA
gtgcatggccgttcttagttcgtggagtgatctgtctgcttaattgcgtttcaacatatttatttatgtttgtacaccgatactatttgatcatttagttggtctagtattttagttgtgctttcatatttgaacgcaacggacgtgattgcaaccccttgttgaattggcacttactgcaattcactttcattggtcctttattgaacctttgggaaaactcgggggaccgctgaacgattttcctttaaaccagaggaagattgcggcaataacaggtctgtgatgcccttagatgtcccgggccgcacacgtgctacactgattgcgccagtacgtgtcccattcgcttagaaccattggttttggtagttatactgatggattgttgtagcttgc…
>KF769944-PFR2 Spinose|Beella|digitata|NA|NA|NA
gtgcatggccgtcttagttcgtggagtgatctgtctgcttaattgcgtttcaacatatttatttatgtttgtacaccgatactatttgatcatttagttggtctagtattttagttgtgctttcatatttgaacgcaacggacgtgattgcaaccccttgttgaattggcacttactgcaattcactttcattggtcctttattgaacctttgggaaaactcgggggaccgctgaacgattttcctttaaaccagaggaagattgcggcaataacaggtctgtgatgcccttagatgtcccgggccgcacacgtgctacactgattgcgccagtacgtgtcccattcgcttagaaccattggttttggtagttatactgatggattgttgtagcttgct…
>KF769945-PFR2 Spinose|Beella|digitata|NA|NA|NA
gtgcatggccgttcttagttcgtggagtgatctgtctgcttaattgcgtttcaacatatttatttatgtttgtacaccgatactatttgatcatttagttggtctagtattttagttgtgctttcatatttgaacgcaacggacgtgattgcaaccccttgttgaattggcacttactgcaattcactttcattggtcctttattgaacctttgggaaaactcgggggaccgctgaacgattttcctttaaaccagaggaagattgcggcaataacaggtctgtgatgcccttagatgtcccgggccgcacacgtgctacactgattgcgccagtacgtgtcccattcgcttagaaccattggttttggtagttatactgatggattgttgtagcttgc…
>KF769946-PFR2 Spinose|Beella|digitata|NA|NA|NA
gtgcatggccgttcttagttcgtggagtgatctgtctgcttaattgcgtttcaacatatttatttatgtttgtacaccgatactatttgatcatttagttggtctagtattttagttgtgctttcatatttgaacgcaacggacgtgattgcaaccccttgttgaattggcacttactgcaattcactttcattggtcctttattgaacctttgggaaaactcgggggaccgctgaacgattttcctttaaaccagaggaagattgcggcaataacaggtctgtgatgcccttagatgtcccgggccgcacacgtgctacactgattgcgccagtacgtgtcccattcgcttagaaccattggttttggtagttatactgatggattgttgtagcttgc…
>KJ633126-PFR2 Spinose|Beella|digitata|NA|NA|NA
gtgcatggccgttcttagttcgtggagtgatctgtctgcttaattgcgtttcaacatatttattcatgtttgtacaccgatactattttgactgttgaacgcaacggtctagtattttagttgtactttcatatttgaacgcaacggacgtgattgcaaccccttgttgaattggcatgtactgcaattcattttcattggtcctttattgaacctttgggaaaactcgggggaccgctgaacgattttcctttaaaccagaggaagattgcggcaataacaggtctgtgatgcccttagatgtcccgggccgcacacgtgctacactgattgcgccagtacgtgtcccattcgcttagaaccattggttttggtagttatactgatggattgtngtng…
>KJ633127-PFR2 Spinose|Beella|digitata|NA|NA|NA
gtgcatggccgttcttagttcgtggagtgatctgtctgcttaattgcgtttcaacatatttattcatgtttgtacaccgatactattttgactgttgaacgcaacggtctagtattttagttgtactttcatatttgaacgcaacggacgtgattgcaaccccttgttgaattggcatgtactgcaattcattttcattggtcctttattgaacctttgggaaaactcgggggaccgctgaacgattttcctttaaaccagaggaagattgcggcaataacangtntgtgatgcccttagatgtcccgggccgcacacgtgctacactgattgcgccagtacgtgtcccattcgcttagaaccattggttttggtagttatactgatggattgtcgtag…
>KJ633128-PFR2 Spinose|Beella|digitata|NA|NA|NA
gtgcatggccgttcttagttcgtggagtgatctgtctgcttaattgcgtttcaacatatttatttatgtttgtacaccgatactatttgatcatttagttggtctagtattttagttgtgctttcatatttgaacgcaacggacgtgattgcaaccccttgttgaattggcacttactgcaattcactttcattggtcctttattgaacctttgggaaaactcgggggaccgctgaacgattttcctttaaaccagaggaagattgcggcaataacaggtctgtgatgcccttagatgtcccgggccgcacacgtgctacactgattgcgccagtacgtgtcccattcgcttagaaccattggttttggtagttatactgatggattgttgtagcttgc…
>KJ633129-PFR2 Spinose|Beella|digitata|NA|NA|NA
gtgcatggccgttcttagttcgtggagtgatctgtctgcttaattgcgtttcaacatatttatttatgtttgtacaccgatactatttgatcatttagttggtctagtattttagttgtgctttcatatttgaacgcaacggacgtgattgcaaccccttgttgaattggcacttactgcaattcactttcattggtcctttattgaacctttgggaaaactcgggggaccgctgaacgattttcctttaaaccagaggaagattgcggcaataacaggtctgtgatgcccttagatgtcccgggccgcacacgtgctacactgattgcgccagtacgtgtcccattcgcttagaaccattggttttggtagttatactgatggattgttgtagcttgc…
>AB263435-PFR2 Microperforates|Candeina|nitida|NA|NA|NA
gtgcatggccgttcttagttcgtggagtgatctgtctgcttaattgcgttccactataaggatctatattctttacagtgtgcagtgcattgaccccttcttcggaagcgtgtgtctttacgctcacacttcattaggtcctgaaagcaacgaacgtgaccgcaacctcttgttgcctctgtgctcctacacgctcaatgcgctaaacactggttttcttcggaagcttagtgcgttggttgaggctttcttaaactagagggaccgctgtcaacttcttaaaccagaggaaggttgcggcaataacaggtctgtgatgcccttagatgttccgggctgcacacgtgctacaatgattgttgcagtgagcatctcaattctttaccacaccgcacacgt…
>AB263436-PFR2 Microperforates|Candeina|nitida|NA|NA|NA
gtgcatggccgtccttagttcgtggagtgatctgtctgcttaattgcgtttcactataaggatctatattctttacagtgtgcagtgcattgaccccttcttcggaagcgtgtgtctttacgctcgcacttcattaggtcctgaaagcaacgaacgtgaccgcaacctcttgttgcctctgtgctcctacacgctcaatgcgctaaacactggttttctagcttagtgcgttggttgaggctttcttaaactagagggaccgctgtcaacttcttaaaccagaggaaggttgcggcaataacaggtctgtgatgcccttagatgttccgggctgcacacgtgctacaatgattgttgcagtgagcatctcaattctttaccacaccgcacacgtgagtc…
>AB468834-PFR2 Microperforates|Candeina|nitida|NA|NA|NA
gtgcatggccgttcttagttcgtggagtgatctgtctgcttaattgcgttccactataaggatctatattctttacagtgtgcagtgcattgaccccttcttcggaagcgtgtgtctttacgctcacacttcattaggtcctgaaagcaacgaacgtgaccgcaacctcttgttgcctctgtgctcctacacgctcaatgcgctaaacactggttttcttcggaagcttagtgcgttggttgaggctttcttaaactagagggaccgctgtcaacttcttaaaccagaggaaggttgcggcaataacaggtctgtgatgcccttagatgttccgggctgcacacgtgctacaatgattgttgcagtgagcatctcaattctttaccacaccgcacacgt…
>AB468835-PFR2 Microperforates|Candeina|nitida|NA|NA|NA
gtgcatggccgtccttagttcgtggagtgatctgtctgcttaattgcgtttcactataaggatctatattctttacagtgtgcagtgcattgaccccttcttcggaagcgtgtgtctttacgctcgcacttcattaggtcctgaaagcaacgaacgtgaccgcaacctcttgttgcctctgtgctcctacacgctcaatgcgctaaacactggttttctagcttagtgcgttggttgaggctttcttaaactagagggaccgctgtcaacttcttaaaccagaggaaggttgcggcaataacaggtctgtgatgcccttagatgttccgggctgcacacgtgctacaatgattgttgcagtgagcatctcaattctttaccacaccgcacacgtgagtc…
>AB468836-PFR2 Microperforates|Candeina|nitida|NA|NA|NA
gtgcatggccgttcttagttcgtggagtgatctgtctgcttaattgcgtttcactataaggatctatattctttacagtgtgcagtgcattgaccccttcttcggaagcgtgtgtctttacgctcacacttcattaggtcctgaaagcaacgaacgtgaccgcaacctcttgttgcctctgtgctcctacacgctcaatgcgctaaacactggttttctagcttagtgcgttggttgaggctttcttaaactagagggaccgctgtcaacttcttaaaccagaggaaggttgcggcaacaacgggtctgtgatgcccttagatgttccgggctgcacacgtgctacaatgattgttgcagtgagcatctcaattctttaccacaccgcacacgtgagtc…
>AB468837-PFR2 Microperforates|Candeina|nitida|NA|NA|NA
gtgcatggccgttcttagttcgtggagtgatctgtctgcttaattgcgtttcactataaggatctatattctttacagtgtgcagtgcattgaccccttcttcggaagcgtgtgtctttacgctcacacttcattaggtcctgaaagcaacgaacgtgaccgcaacctcttgttgcctctgtgctcctacacgctcaatgcgctaaacactggttttctagcttagtgcgttggttgaggctttcttaaactagagggaccgctgtcaacttcttaaaccagaggaaggttgcggcaataacaggtctgtgatgcccttagatgttccgggctgcacacgtgctacaatgattgttgcagtgagcatctcaattccttaccacaccgcacacgtgagtc…
>KJ633212-PFR2 Microperforates|Candeina|nitida|NA|NA|NA
gtgcatggccgttcttagttcgtggagtgatctgtctgcttaattgcgtttcactataaggatctatattctttacagtgtgcagtgcattgaccccttcttcggaagcgtgtgtctttacgctcacacttcattaggtcctgaaagcaacgaacgtgaccgcaacctcttgttgcctctgtgctcctacacgctcaatgcgctaaacactggttttcttcggaagcttagtgcgttggttgaggctttcttaaactagagggaccgctgtcaacttcttaaaccagaggaaggttgcggcaataacaggtttgtgatgcccttagatgttccgggctgcacacgtgctacaatgattgttgcagtgagcatctcaattctttaccacaccgcacacgt…
>AB364517-PFR2 Rotaliida|Galietelia|vivans|NA|NA|NA
gtgcatggccgttcttagttcgtggagtgatctgtctgcttaattgcgtttcactaagggcctataatttaacgtgtgttgcggcactttgacccctcttcactgagcgcgcgtcttagtttgcttagctcacacaattaggtcctgaaagcaacgaacgtgaccgcaacctcttgttgcctttataccaaacacgtttgctcttttgagctttcgtgcaaaaaggctttttaaactagagggaccgctgttactttcttaaaccagaggaaggttgcggcaataacaggtctgtgatgcccttagatgttccgggctgcacacgtgctacaatgattattgcagtgagcatctcattttttatacaccgccttcacgaggccatttattcattgtcct…
>AB364518-PFR2 Rotaliida|Galietelia|vivans|NA|NA|NA
gtgcatggccgttcttagttcgtggagtgatctgtctgcttaattgcgtttcactaagggcctataatttaacgtgtgttgcggcactttgacccctcttcactgagcgcgcgtcttagtttgcttagctcacacaattaggtcctgaaagcaacgaacgtgaccgcaacctcttgttgcctttataccaaacacgtttgctcttttttggagctttcgtgcaaaaaggctttttaaactagagggaccgctgttactttcttaaaccagaggaaggttgcggcaataacaggtctgtgatgcccttagatgttccgggctgcacacgtgctacaatgattattgcagtgagcatctcattttttatacaccgccttcacgaggccatttattcactgt…
>AB364519-PFR2 Rotaliida|Galietelia|vivans|NA|NA|NA
gtgcatggccgttcttagttcgtggagtgatctgtctgcttaattgcgtttcactaagggcctataatttaacgtgtgttgcggcactttgacccctcttcactgagcgcgcgtcttagtttgcttagctcacacaattaggtcctgaaagcaacgaacgtgaccgcaacctcttgttgcctttataccaaacacgtttgctcttttttggagctttcgtgcaaaaaggctttttaaactagagggaccgctgttactttcttaaaccagaggaaggttgcggcaataacaggtctgtgatgcccttagatgttccgggctgcacacgtgctacaatgattattgcagtgagcatctcattttttatacaccgccttcacgaggccatttactcactgt…
>AB364520-PFR2 Rotaliida|Galietelia|vivans|NA|NA|NA
gtgcatggccgttcttagttcgtggagtgatctgtctgcttaattgcgtttcactaagggcctataatttaacgtgtgttgcggcactttgacccctcttcactgagcgcgcgtcttagtttgcttagctcacacaattaggtcctgaaagcaacgaacgtgaccgcaacctcttgttgcctttataccaaacacgtttgctcttttgagctttcgtgcaaaaaggctttttaaactagagggaccgctgttactttcttaaacctgaggaaggttgcggcaataacaggtctgtgatgcccttagatgttccgggctgcacacgtgctacaatgattattgcantgagcatctcattttttatacaccgccttcacgaggccatttattcattgtcct…
>AB364521-PFR2 Rotaliida|Galietelia|vivans|NA|NA|NA
gtgcatggccgttcttagttcgtggagtgatctgtctgcttaattgcgtttcactaagggcctataatttaacgtgtgttgcggcactttgacccctcttcactgagcgcgcgtcttagtttgcttagctcacacaattaggtcctgaaagcaacgaacgtgaccgcaacctcttgttgcctttataccaaacacgtttgctcttttgagctttcgtgcaaaaaggctttttaaactagagggaccgctgttactttcttaaaccagaggaaggttgcggcaataacaggtctgtgatgcccttagatgttccgggctgcacacgtgctacaatgattattgcagtgagcatctcattttttatacaccgccttcacgaggccatttattcactgtcct…
>AF250106-PFR2 Spinose|Globigerina|bulloides|II|d|NA
gtgcatggccgttcttagttcgtgtagtgatatgtctgcctaatcgcgtcacgataacctattggtcgacaacccaattatcacaactgcagcataactccccttgggtgggcgaggctctgtgtaggatagacctctgaacagtacgcaacgaacgcgatcgtaatcccttgttgagtggccatcctgtaagctgctggattaggaacccagtggtattatctcagccacagattttctggttgtagtgggccagttttgaaactcggggaacatctgtgactttctttcttaacgcagaggaaggttatggcaataacaggtctgtgatgcccttagatgtccagggctgcacacgtactacattgatcaactcagtaggcgtcgtgttagttctcc…
>AF250107-PFR2 Spinose|Globigerina|bulloides|II|a|NA
gtgcatggccgttcttagttcgtgtagtgatatgtctgcctaatcgcgtcacgataacctattggtcgacaacccaattatcacaactgcagcataactccccttgggtgggcgaggctctgtgtaggatagacctctgaacagtacgcaacgaacgcgatcgtaatcccttgttgagtggccatcctgtaagctgctggattaggaacccagtggtattatctcagccacagattttctggttgtaatgggccagttttgaaactcggggaacatctgtgactttctttcttaacgcagaggaaggttatggcaataacaggtctgtgatgcccttagatgtccagggctgcacacgtactacattgatcaactcagtaggcgtcgtgttttctccaa…
>AF250108-PFR2 Spinose|Globigerina|bulloides|II|a|NA
gtgcatggccgttcttagttcgtgtagtgatatgtctgcctaatcgcgtcacgataacctattggtcgacaacccaattatcacaactgcagcataactccccttgggtgggcgaggctctgtgtaggatagacctctgaacagtacgcaacgaacgcgatcgtaatcccttgttgagtggccatcctgtaagctgctggattaggaacccagtggtattatctcagccacagattttctggttgtaatgggccagttttgaaactcggggaacatctgtgactttctttcttaacgcagaggaaggttatggcaataacaggtctgtgatgcccttagatgtccagggctgcacacgtactacattgatcaactcagtaggcgtcgtgttttctccaa…
>AF250109-PFR2 Spinose|Globigerina|bulloides|II|b|NA
gtgcatggccgttcttagttcgtgtagtgatatgtctgcctaatcgcgtcacgataacctattggtcgacaacccaattatcacaactgcagcataactccccttgggtgggcgaggctctgtgtaggatagacctctgaacagtacgcaacgaacgcgatcgtaatcccttgttgagtggccatcctgtaagctgctggattaggaacccagtggtattatctcagccacagattttctggttgtagtgggccagttttgaaactcggggaacatctgtgactttctttcttaacgcagaggaaggttatggcaataacaggtctgtgatgcccttagatgtccagggctgcacacgtactacattgatcaactcagtaggcgtcgtgttagttctcc…
>AF250110-PFR2 Spinose|Globigerina|bulloides|II|b|NA
gtgcatggccgttcttagttcgtgtagtgatatgtctgcctaatcgcgtcacgataacctattggtcgacaacccaattatcacaactgcagcataactccccttgggtgggcgaggctctgtgtaggatagacctctgaacagtacgcaacgaacgcgatcgtaatcccttgttgagtggccatcctgtaagctgctggattaggaacccagtggtattatctcagccacagattttctggttgtagtgggccagttttgaaactcggggaacatctgtgactttctttcttaacgcagaggaaggttatggcaataacaggtctgtgatgcccttagatgtccagggctgcacacgtactacattgatcaactcagtaggcgtcgtgttagttctcc…
>AF250111-PFR2 Spinose|Globigerina|bulloides|II|c|NA
gtgcatggccgttcttagttcgtgtagtgatatgtctgcctaatcgcgtcacgataacctattggtcgacaacccaattatcacaactgcagcataactccccttgggtgggcgaggctctgtgtaggatagacctctgaacagtacgcaacgaacgcgatcgtaatcccttgttgagtggccatcctgtaagctgctggatttgaaacccagtggtattatctcagccacagattttctggttgtaatgggccagttttgaaactcggggaacatctgtgactttctttcttaacgcagaggaaggttatggcaataacaggtctgtgatgcccttagatgtctagggctgcacacgtactacattgatcaactcagtaggcgtcgtgctttctccaa…
>AF387172-PFR2 Spinose|Globigerina|falconensis|NA|NA|NA
gtgcatggccgttcttagttcgtggagtgatctgtctgcccaatcgcgtttcataaatcttaagctcaaaaggcagtcttaccttcgggttgagttttgctgggagacttttgtgtgaacgcaacggacgtgattgcaaccccttgttgattggccatcacgtaagctcacttgtaatttattacagtgtggtattatcttagccattcccttttagttgtggagtgattaaccactctaaattgtaactcgggggaccgctgtgatttttcttcaaaccggaggaaggttgcggcaataacaggtctgtgatgccctcagatgtcctgggctgcacacgtgctacactgatcccggcagttggcatgtgattttctccaatgacgaacctagtggact…
>AY241712-PFR2 Spinose|Globigerina|bulloides|II|a|NA
gtgcatggccgttcttagttcgtgtagtgatatgtctgcctaatcgcgtcacgataacctattggtcgacaacccaattatcacaactgcagcataactccccttgggtgggcgaggctctgtgtaggatagacctctgaacagtacgcaacgaacgcgatcgtaatcccttgttgagtggccatcctgtaagctgctggattaggaacccagtggtattatctcagccacagattttctggttgtaatgggccagttttgaaactcggggaacatctgtgactttctttcttaacgcagaggaaggttatggcaataacaggtctgtgatgcccttagatgtccagggctgcacacgtactacattgatcaactcagtaggcgtcgtgttttctccaa…
>AY241713-PFR2 Spinose|Globigerina|bulloides|II|d|NA
gtgcatggccgttcttagttcgtgtagtgatatgtctgcctaatcgcgtcacgataacctattggtcgacaacccaattatcacaactgcagcataactccccttgggtgggcgaggctctgtgtaggatagacctctgaacagtacgcaacgaacgcgatcgtaatcccttgttgagtggccatcctgtaagctgctggattaggaacccagtggtattatctcagccacagattttctggttgtagtgggccagttttgaaactcggggaacatctgtgactttctttcttaacgcagaggaaggttatggcaataacaggtctgtgatgcccttagatgtccagggctgcacacgtactacattgatcaactcagtaggcgtcgtgttagttctcc…
>DQ407269-PFR2 Spinose|Globigerina|bulloides|NA|NA|NA
gtgcatggccgttcttagttcgtgtagtgatacgtctgcctaatcgcgtcacgataacctatttctcgacaatccaaagatcttcgtgcagtatctattggtacgatgctcacgttagtaggctagagatttgaacagtacgcaacggacgcgatcgtaatctcttgttaagtggccatcctgtgagcccctgatttaatggcaggcggtatcatctcagccacatttcctctggtagtagtgggccagatttaaaactcgagaaacatctgtgactttctttctttacgcagaggaaggttatggcaataacaggtctgtgatgccctcagatgtccagagctgcacacgtactacagtgatcgactcactaagtgtcgtgttttctccaaataacgt…
>FJ643416-PFR2 Spinose|Globigerina|falconensis|NA|NA|NA
gtgcatggccgttcttagttcgtggagtgatctgtctgcccaatcgcgtttcataaatcttaagctcaaaaggcagtcttaccttcgggttgagttttgctgggagacttttgtgtgaacgcaacggacgtgattgcaaccccttgttgattggccatcacgtaagctcacttgtaatttattacagtgtggtattatcttagccattcccttttagttgtggagtgattaaccactctaaattgtaactcgggggaccgctgtgatttttcttcaaaccggaggaaggttgcggcaataacaggtctgtgatgccctcagatgtcctgggctgcacacgtgctacactgatcccggcagttggcatgtgattttctccaatgacgaacctagtggact…
>FJ643417-PFR2 Spinose|Globigerina|falconensis|NA|NA|NA
gtgcatggccgttcttagttcgtggagtgatctgtctgcccaatcgcgtttcataaatcttaagctcaaaaggcagtcttaccttcgggttgagttttgctgggagacttttgtgtgaacgcaacggacgtgattgcaaccccttgttgattggccatcacgtaagctcacttgtaatttattacagtgtggtattatcttagccattcccttttagttgtggagtgattaaccactctaaattgtaactcgggggaccgctgtgatttttcttcaaaccggaggaaggttgcggcaataacaggtctgtgatgccctcagatgtcctgggctgcacacgtgctacactgatcccggcagttggcatgtgattttctccaatgacgaacctagtggact…
>GQ293068-PFR2 Spinose|Globigerina|bulloides|I|a|NA
gtgcatggccgttcttagttcgcgtagtgatacgtctgcctaatcgcgtcacgataacctatttctcgacaatccaaagatcttcgtgcagtatctattggtacggtgctcacgttagtaggctagagatttgaacagtacgcaacggacgcgatcgtaatctcttgttaagtggccatcctgtgagcccctgatttaatggcaggcggtatcatctcagccacatttcctctggtagtagtgggccagatttaaaactcgagaaacatctgtgactttctttctttacgcagaggaaggttatggcaataacaggtctgtgatgccctcagatgtccagagctgcacacgtactacagtgatcgactcactaagtgtcgtgttttctccaaataacgt…
>GQ293069-PFR2 Spinose|Globigerina|bulloides|II|f|NA
gtgcatggccgttcttagttcgtgtagtgatatgtctgcctaatcgcgtcacgataacctattggtcgacaacccaattatcacaactgcagcataactccccttgggtgggcgaggctctgtgtaggatagacctctgaacagtacgcaacgaacgtgatcgtaaacccttgttgagtggccatcctgtaagctgctggattaggaacccagtggtattatctcagccacagatttctgggtgtaatggccagtttgaaactcgggcacatctgtgacttctttcttaacgcagaggaaggttatggcaataacaggtctgtgatgcccttagatgtccagggctgcacacgtactacattgatcaactcagtaggcgtcgtgttagttctccaataa…
>GQ293070-PFR2 Spinose|Globigerina|bulloides|I|d|NA
gtgcatggccgttcttagttcgtgtagtgatacgtctgcctaatcgcgtcacgataagctattactcgacaatccaaaaatcacggcgggaggttctattggtacgggctcccaaagtgtaggctagagttctgaacagtacgcaacggacgtgatcgtaatctcttgttaaatggttatcctgtgagccaaccgtgaccgcttccagcacacctggtatcattcagaccattggtttagtagtcgggctagatatcgaaactcgggaaacatctgtgactttctttctttacgcagaggaaggttatggcaataacaggtctgtgatgccctcagatgtccaaagctgcacacgtactacagtgatcgtaacacttggcgtgttgttagctccattaa…
>GQ293071-PFR2 Spinose|Globigerina|bulloides|II|e|NA
gtgcatggccgttcttagttcgtgtagtgatatgtctgcctaatcgcgtcacgataacctattggtcgacaacccaattatcacaactgcagcataactccccttggatgggcgaggctctgtgtaggatagacctctgaacagtacgcaacgaacgcgatcgtaatcccttgttgagtggccatcctgtaagccctggagtcgtccagtggtattatctcagccacagatcttctggttgtagtggtccagttgttgaaactcggggaacatctgtgactttctttcttaacgcagaggaaggttatggcaataacaggtctgtgatgcccttagatgtccagggctgcacacgtactacattgattaactcagtaggcgtcgtgttttctccaataa…
>GQ293072-PFR2 Spinose|Globigerina|bulloides|I|c|NA
gtgcatggccgttcttagttcgtgtagtgatacgtctgcctaatcgcgtcacgataagctatttctcgacaatccaaaaatcacggcgggaggttctactggtacgggttcccaaagtgtaggctagagacttgaacagtacgcaacggacgtgatcgtaatctcttgttaaatggttatcctgtgagccaaccgtgactgattacagcacacctggtatcatccagaccattggggtttagtagtcgggctagatatcgaaactcgggaaacatctgtgactttctttctttacgcagaggaaggttatggcaataacaggtctgtgatgccctcagatgtccaaagctgcacacgtactaacagtgatcgtaacaccttggcgttgttgttagctcc…
>GU060421-PFR2 Spinose|Globigerina|bulloides|I|e|NA
gtgcatggccgttcttagttcgtgtagtgatacgtctgcctaatcgcgtcacgataagctatttctcgacaatccaaaaatcacggcgggaggttctatcggtacgggttcccaaagtgtaggctagagacttgaacagtacgcaacggacgtgatcgtaatctcttgttaaatggttatcctgtgagccaaccgtgactgattacagcacacctggtatcatccagaccattgtggtttagtgggtcgggctagattttgaaactcgggaaacatctgtgactttctttctttacgcagaggaaggttatggcaataacaggtctgtgatgccctcagatgtccaaagctgcacacgtactacagtgatcgtaacacttggcgttgttgttagctcca…
>GU060422-PFR2 Spinose|Globigerina|bulloides|II|a|NA
gtgcatggccgttcttagttcgtgtagtgatatgtctgcctaatcgcgtcacgataacctattggtcgacaacccaattatcacaactgcagcataactccccttgggtgggcgaggctctgtgtaggatagacctctgaacagtacgcaacgaacgcgatcgtaatcccttgttgagtggccatcctgtaagctgctggattaggaacccagtgatattatctcagccacagattttctggttgtaatgggccaggtttgaaactcggggaacatctgtgactttctttcttaacgcagaggaaggttatggcaataacaaggtctgtgatgcccttagatgtccagggctgcacacgtactacattgatcaactcagtaggcgtcgtgttttctcca…
>GU060423-PFR2 Spinose|Globigerina|bulloides|II|a|NA
gtgcatggccgttcttagttcgtgtagtgatacgtctgcctaatcgcgtcacgataacctatttctcgacaatccaaagatcttcgtgcagtatctattggtacggtgctcacgttagtaggctagagatttgaacagtacgcaacggacgcgatcgtaatctcttgttaagtgggccaycctgkgagcccctgatttaatggcaggcggtatcatctcagccacatttcctctggtagtagtgggccagatttaaaacwcgagaaacatctgtgactttctttctttacgcagaggaaggttatggcaataacaggtctgtgatgccctcagatgtccagagctgcacacgtactacagtgatcgactcactaagtgtcgtgttttctccaaataacg…
>GU060424-PFR2 Spinose|Globigerina|bulloides|II|b|NA
gtgcatggccgttcttagttcgtgtagtgatatgtctgcctaatcgcgtcacgataacctattggtcgacaacccaattatcacaactgcagcataactccccttgggtgggcgaggctctgtgtaggatagacctctgaacagtacgcaacgaacgcgatcgtaatcccttgttgagtggccatcctgtaagctgctggattaggaacccagtggtattatctcagccacagattttctggttgtagtgggccagttttgaaactcggggaacatctgtgactttctttcttaacgcagaggaaggttatggcaataacaggtctgtgatgcccttagatgtccagggctgcacacgtactacattgatcaactcagtaggcgtcgtgttagttctcc…
>GU060425-PFR2 Spinose|Globigerina|bulloides|II|e|NA
gtgcatggccgttcttagttcgtgtagtgatatgtctgcctaatcgcgtcacgataacctattggtcgacaacccaattatcacaactgcagcataactccccttggatgggcgaggctctgtgtaggatagacctctgaacagtacgcaacgaacgcgatcgtaattccttgttgagtggccatcctgtaagccctggagtcgtccagtggtattatctcagccacagatcttctggttgtagtggtccagttgttgaaactcggggaacatctgtgactttctttcttaacgcagaggaaggttatggcaataacaggtctgtgatgcccttagatgtccagggctgcacacgtactacattgattaactcagtaggcgtcgtgttttctccaataa…
>HM641800-PFR2 Spinose|Globigerina|bulloides|II|e|NA
gtgcatggccgttcttagttcgtgtagtgatatgtctgcctaatcgcgtcacgataacctattggtcgacaacccaattatcacaactgcagcataactccccttggatgggcgaggctctgtgtaggatagacctctgaacagtacgcaacgaacgcgatcgtaatcccttgttgagtggccatcctgtaagccctggagtcgtccagtggtattatctcagccacagatcttctggttgtagtggtccagttgttgaaactcggggaacatctgtgactttctttcttaacgcagaggaaggttatggcaataacaggtctgtgatgcccttagatgtccagggctgcacacgtactacattgattaactcagtaggcgtcgtgttttctccaataa…
>KM194112-PFR2 Spinose|Globigerina|falconensis|NA|NA|NA
gtgcatggccgttcttagttcgtggagtgatctgtctgcccaatcgcgtttcataaatcttaagctcaaaaggcagtcttaccttcgggttgagttttgctgggagacttttgtgtgaacgcaacggacgtgattgcaaccccttgttgattggccatcacgtaagctcacttgtaatttattacagtgtggtattatcttagccattcccttttagttgtggcgtgattaaccactctaaattgtaactcgggggaccgctgtgatttttcttcaaaccggaggaaggttgcggcaataacaggtctgtgatgccctcagatgtcctgggctgcacacgtgctacactgatctccgcagttggcatgtgattttctccaatgacgaacctagtggact…
>KM194150-PFR2 Spinose|Globigerina|bulloides|I|a|NA
gtgcatggccgttcttagttcgtgtagtgatacgtctgcctaatcgcgtcacgataacctatttctcgacaatccaaagatcttcgtgcagtatctattggtacggtgctcacgttagtaggctagagatttgaacagtacgcaacggacgcgatcgtaatctcttgttaagtggccatcctgtgagcccctgatttaatggcaggcggtatcatctcagccacatttcctctggtagtagtgggccagatttaaaactcgagaaacatctgtgactttctttctttacgcagaggaaggttatggcaataacaggtctgtgatgccctcagatgtccagagctgcacacgtactacagtgatcgactcactaagtgtcgtgttttctccaaataacgt…
>KM194162-PFR2 Spinose|Globigerina|bulloides|II|b|NA
gtgcatggccgttcttagttcgtgtagtgatatgtctgcctaatcgcgtcacgataacctattggtcgacaacccaattatcacaactgcagcataactccccttgggtgggcgaggctctgtgtaggatagacctctgaacagtacgcaacgaacgcgatcgtaatcccttgttgagtggccatcctgtaagctgctggattaggaacccagtggtattatctcagccacagattttctggttgtagtgggccagttttgaaactcggggaacatctgtgactttctttcttaacgcagaggaaggttatggcaataacaggtctgtgatgcccttagatgtccagggctgcacacgtactacattgatcaactcagtaggcgtcgtgttagttctcc…
>KM194163-PFR2 Spinose|Globigerina|bulloides|II|d|NA
gtgcatggccgttcttagttcgtgtagtgatatgtctgcctaatcgcgtcacgataacctattggtcgacaacccaattatcacaactgcagcataactccccttgggtgggcgaggctctgtgtaggatagacctctgaacagtacgcaacgaacgcgatcgtaatcccttgttgagtggccatcctgtaagctgctggattaggaacccagtggtattatctcagccacagattttctggttgtagtgggccagttttgaaactcggggaacatctgtgactttctttcttaacgcagaggaaggttatggcaataacaggtctgtgatgcccttagatgtccagggctgcacacgtactacattgatcaactcagtaggcgtcgtgttagttctcc…
>KM194164-PFR2 Spinose|Globigerina|bulloides|II|d|NA
gtgcatggccgttcttagttcgtgtagtgatatgtctgcctaatcgcgtcacgataacctattggtcgacaacccaattatcacaactgcagcataactccccttgggtgggcgaggctctgtgtaggatagacctctgaacagtacgcaacgaacgcgatcgtaatcccttgttgagtggccatcctgtaagctgctggattaggaacccagtggtattatctcagccacagattttctggttgtagtgggccagttttgaaactcggggaacatctgtgactttctttcttaacgcagaggaaggttatggcaataacaggtctgtgatgcccttagatgtccagggctgcacacgtactacattgatcaactcagtaggcgtcgtgttagttctcc…
>KM194166-PFR2 Spinose|Globigerina|falconensis|NA|NA|NA
gtgcatggccgttcttagttcgtggagtgatctgtctgcccaatcgcgtttcataaatcttaagctcaaaaggcagtcttaccttcgggttgagttttgctgggagacttttgtgtgaacgcaacggacgtgattgcaaccccttgttgattggccatcacgtaagctcacttgtaatttattacagtgtggtattatcttagccattcccttttagttgtggcgtgattaaccactctaaattgtaactcgggggaccgctgtgatttttcttcaaaccggaggaaggttgcggcaataacaggtctgtgatgccctcagatgtcctgggctgcacacgtgctacactgatctccacagttggcatgtgattttctccaatgacgaacctagtggact…
>KM194292-PFR2 Spinose|Globigerina|bulloides|NA|NA|NA
gtgcatggccgttcttagttcgtgtagtgatacgtctgcctaatcgcgtcacgataacctatttctcgacaatccaaagatcttcgtgcagtatctattggtacgatgctcacgttagtaggctagagatttgaacagtacgcaacggacgcgatcgtaatctcttgttaagtggccatcctgtgagcccctgatttaatggcaggcggtatcatctcagccacatttcctctggtagtagtgggccagatttaaaactcgagaaacatctgtgactttctttctttacgcagaggaaggttatggcaataacaggtctgtgatgccctcagatgtccagagctgcacacgtactacagtgatcgactcactaagtgtcgtgttttctccaaataacgt…
>KM194308-PFR2 Spinose|Globigerina|bulloides|NA|NA|NA
gtgcatggccgttcttagttcgtgtagtgatacgtctgcctaatcgcgtcacgataacctatttctcgacaatccaaagatcttcgtgcagtatctattggtacggtgctcacgttagtaggctagagatttgaacagtacgcaacggacgcgatcgtaatctcttgttaagtggccatcctgtgagcccctgatttaatggcaggcggtatcatctcagccacatttcctctggtagtagtgggccagatttaaaactcgagaaacatctgtgactttctttctttacgcagaggaaggttatggcaataacaggtctgtgatgccctcagatgtccagagctgcacacgtactacagtgatcgactcactaagtgtcgtgttttctccaaataacgt…
>KM194311-PFR2 Spinose|Globigerina|bulloides|NA|NA|NA
gtgcatggccgttcttagttcgtgtagtgatacgtctgcctaatcgcgtcacgataacctatttctcgacaatccaaagatcttcgtgcagtatctattggtacggtgctcacgttagtaggctagagatttgaacagtacgcaacggacgcgatcgtaatctcttgttaagtggccatcctgtgagcccctgatttaatggcaggcggtatcatctcagccacatttcctctggtagtagtgggccagatttaaaactcgagaaacatctgtgactttctttctttacgcagaggaaggttatggcaataacaggtctgtgatgccctcagatgtccagagctgcacacgtactacagtgatcgactcactaagtgtcgtgttttctccaaataacgt…
>KM194314-PFR2 Spinose|Globigerina|bulloides|NA|NA|NA
gtgcatggccgttcttagttcgtgtagtgatacgtctgcctaatcgcgtcacgataacctatttctcgacaatccaaagatcttcgtgcagtatctattggtacggtgctcacgttagtaggctagagatttgaacagtacgcaacggacgcgatcgtaatctcttgttaagtggccatcctgtgagcccctgatttaatggcaggcggtatcatctcagccacatttcctctggtagtagtgggccagatttaaaactcgagaaacatctgtgactttctttctttacgcagaggaaggttatggcaataacaggtctgtgatgccctcagatgtccagagctgcacacgtactacagtgatcgactcactaagtgtcgtgttttctccaaataacgt…
>KM194315-PFR2 Spinose|Globigerina|bulloides|NA|NA|NA
gtgcatggcccgttcttagttcgtgtagtgatacgtctgcctaatcgcgtcacgataacctatttctcgacaatccaaagatcttcgtgcagtatctattggtacgatgctcacgttagtaggctagagatttgaacagtacgcaacggacgcgatcgtaatctcttgttaagtggccatcctgtgagcccctgatttaatggcaggcggtatcatctcagccacatttcctctggtagtagtgggccagatttaaaactcgagaaacatctgtgactttctttctttacgcagaggaaggttatggcaataacaggtctgtgatgccctcagatgtccagagctgcacacgtactacagtgatcgactcactaagtgtcgtgttttctccaaataacg…
>KM194428-PFR2 Spinose|Globigerina|bulloides|NA|NA|NA
gtgcatggccgttcttagttcgtgtagtgatacgtctgcctaatcgcgtcacgataacctatttctcgacaatccaaagatcttcgtgcagtatctattggtacgatgctcacgttagtaggctagagatttgaacagtacgcaacggacgcgatcgtaatctcttgttaagtggccatcctgtgagcccctgatttaatggcaggcggtatcatctcagccacatttcctctggtagtagtgggccagatttaaaactcgagaaacatctgtgactttctttctttacgcagaggaaggttatggcaataacaggtctgtgatgccctcagatgtccagagctgcacacgtactacagtgatcgactcactaagtgtcgtgttttctccaaataacgt…
>KM194431-PFR2 Spinose|Globigerina|bulloides|NA|NA|NA
gtgcatggccgttcttagttcgtgtagtgatacgtctgcctaatcgcgtcacgataacctatttctcgacaatccaaagatcttcgtgcagtatctattggtacgatgctcacgttagtaggctagagatttgaacagtacgcaacggacgcgatcgtaatctcttgttaagtggccatcctgtgagcccctgatttaatggcaggcggtatcatctcagccacatttcctctggtagtagtgggccagatttaaaactcgagaaacatctgtgactttctttctttacgcagaggaaggttatggcaataacaggtctgtgatgccctcagatgtccagagctgcacacgtactacagtgatcgactcactaagtgtcgtgttttctccaaataacgt…
>KM194433-PFR2 Spinose|Globigerina|bulloides|NA|NA|NA
gtgcatggccgttcttagttcgtgtagtgatacgtctgcctaatcgcgtcacgataacctatttctcgacaatccaaagatcttcgtgcagtatctattggtacggtgctcacgttagtaggctagagatttgaacagtacgcaacggacgcgatcgtaatctcttgttaagtggccatcctgtgagctcctgatttaatggcaggcggtatcatctcagccacagttcctctggtagtagtgggccagatttaaaactcgagaaacatctgtgactttctttctttacgcagaggaaggttatggcaataacaggtctgtgatgccctcagatgtccagagctgcacacgtactacagtgatcgactcactaagtgtcgtgttttctccaaataacgt…
>KM194435-PFR2 Spinose|Globigerina|bulloides|NA|NA|NA
gtgcatggccgttcttagttcgtgtagtgatacgtctgcctaatcgcgtcacgataacctatttctcgacaatccaaagatcttcgtgcagtatctattggtacgatgctcacgttagtaggctagagatttgaacagtacgcaacggacgcgatcgtaatctcttgttaagtggccatcctgtgagcccctgatttaatggcaggcggtatcatctcagccacatttcctctggtagtagtgggccagatttaaaactcgagaaacatctgtgactttctttctttacgcagaggaaggttatggcaataacaggtctgtgatgccctcagatgtccagagctgcacacgtactacagtgatcgactcactaagtgtcgtgttttctccaaataacgt…
>KM194437-PFR2 Spinose|Globigerina|bulloides|NA|NA|NA
gtgcatggccgttcttagttcgtgtagtgatacgtctgcctaatcgcgtcacgataacctatttctcgacaatccaaagatcttcgtgcagtatctattggtacggtgctcacgttagtaggctagagatttgaacagtacgcaacggacgcgatcgtaatctcttgttaagtggccatcctgtgagcccctgatttaatggcaggcggtatcatctcagccacatttcctctggtagtagtgggccagatttaaaactcgagaaacatctgtgactttctttctttacgcagaggaaggttatggcaataacaggtctgtgatgccctcagatgtccagagctgcacacgtactacagtgatcgactcactaagtgtcgtgttttctccaaataacgt…
>KM194500-PFR2 Spinose|Globigerina|bulloides|NA|NA|NA
gtgcatggccgttcttagttcgtgtagtgatacgtctgcctaatcgcgtcacgataacctatttctcgacaatccaaagatcttcgtgcagtatctattggtacgatgctcacgttagtaggctagagatttgaacagtacgcaacggacgcgatcgtaatctcttgttaagtggccatcctgtgagcccctgatttaatggcaggcggtatcatctcagccacatttcctctggtagtagtgggccagatttaaaactcgagaaacatctgtgactttctttctttacgcagaggaaggttatggcaataacaggtctgtgatgccctcagatgtccagagctgcacacgtactacagtgatcgactcactaagtgtcgtgttttctccaaataacgt…
>KM194501-PFR2 Spinose|Globigerina|bulloides|NA|NA|NA
gtgcatggccgttcttagttcgtgtagtgatacgtctgcctaatcgcgtcacgataacctatttctcgacaatccaaagatcttcgtgcagtatctattggtacggtgctcacgttagtaggctagagatttgaacagtacgcaacggacgcgatcgtaatctcttgttaagtggccatcctgtgagcccctgatttaatggcaggcggtatcatctcagccacatttcctctggtagtagtgggccagatttaaaactcgagaaacatctgtgactttctttctttacgcagaggaaggttatggcaataacaggtctgtgatgccctcagatgtccagagctgcacacgtactacagtgatcgactcactaagtgtcgtgttttctccaaataacgt…
>KM194502-PFR2 Spinose|Globigerina|bulloides|NA|NA|NA
gtgcatggccgttcttagttcgtgtagtgatacgtctgcctaatcgcgtcacgataacctatttctcgacaatccaaagatcttcgtgcagtatctattggtacggtgctcacgttagtaggctagagatttgaacagtacgcaacggacgcgatcgtaatctcttgttaagtggccatcctgtgagcccctgatttaatggcaggcggtatcatctcagccacatttcctctggtagtagtgggccagatttaaaactcgagaaacatctgtgactttctttctttacgcagaggaaggttatggcaataacaggtctgtgatgccctcagatgtccagagctgcacacgtactacagtgatcgactcactaagtgtcgtgttttctccaaataacgt…
>KM194504-PFR2 Spinose|Globigerina|bulloides|NA|NA|NA
gtgcatggccgttcttagttcgtgtagtgatacgtctgcctaatcgcgtcacgataacctatttctcgacaatccaaagatcttcgtgcagtatctattggtacgatgctcacgttagtaggctagagatttgaacagtacgcaacggacgcgatcgtaatctcttgttaagtggccatcctgtgagcccctgatttaatggcaggcggtatcatctcagccacatttcctctggtagtagtgggccagatttaaaactcgagaaacatctgtgactttctttctttacgcagaggaaggttatggcaataacaggtctgtgatgccctcagatgtccagagctgcacacgtactacagtgatcgactcactaagtgtcgtgttttctccaaataacgt…
>U80793-PFR2 Spinose|Globigerina|bulloides|NA|NA|NA
gtgcatggccgttcttagttcgtgtagtgatacgtctgcctaatcgcgtcacgataacctatttctcgacaatccaaagatcttcgtgcagtatctattggtacggtgctcacgttagtaggctagagatttgaacagtacgcaacggacgcgatcgtaatctcttgttaagtggccatcctgtgagcccctgatttaatggcaggcggtatcatctcagccacatttcctctggtagtagtgggccagatttaaaactcgagaaacatctgtgactttctttctttacgcagaggaaggttatggcaataacaggtctgtgatgccctcagatgtccagagctgcacacgtactacagtgatcgactcactaagtgtcgtgttttctccaaataacgt…
>Z83957-PFR2 Spinose|Globigerina|bulloides|NA|NA|NA
gtgcatggccgttcttagttcgtgtagtgatacgtctgcctaatcgcgtcacgataagctatttctcgacaatccaaaaatcacggcgggaggttctactggtacgggttcccaaagtgtaggctagagacttgaacagtacgcaacggacgtgatcgtaatctcttgttaaatggttatcctgtgagccaaccgtgactgattacagcacacctggtatcatccagaccatattggtttagtgggtcgggctagatgtcgaaactcgggaaacatctgtgactttctttctttacgcagaggaaggttatggcaataacaggtctgtgatgccctcagatgtccaaagctgcacacgtactacagtgatcgtaacacttgcgttgttgttagctccat…
>AB263451-PFR2 Spinose|Globigerinella|siphonifera|NA|NA|NA
gtgcatggccgttcttagttcgtggagtgatctgtctgcttaattgcgtttcaaattttatatttgttaacatgcgagtcttcaatgacggccactccaccttatagacattatatgatatgcacatttgtgtatttgattataacttgtctggagtctggctcgatttttttgactcaattgaacgcaacggacgtgattgcaagtccttgttgaacaaattatatatatactacttcatcattagtatatatagttcgcttctcatgtcgtagcagtcaaacgggcgggcgtcttaattggcgcggtcacgaggcttaatatgctgcggctgggaaaacttgggcgaccgctgtaatacttctctcttaaaccagaggaagattgcggcaataacag…
>AB263452-PFR2 Spinose|Globigerinella|siphonifera|NA|NA|NA
gtgcatggccgttcttagttcgtggagtgatctgtctgcttaattgcgtttcaaatatattttattatataacgagtctacaaaggagtggttcattaacagacaatcatatctttgagcgtctggaatctactctatttggctcaattgaacgcaacggacgtgatcgcgagtccttgttgaacttcagtatatattgactttccccgtaggaagggattggcaataattgaatgttcgctttctataggtgtgtatgattaatctcaaaattacatgtatttgtaatggcgagtataatttactatcctataggaaaactcgggcgaccgctgtaatatttctctttaaaacagaggaagattgcggcaataacaggtctgtgatgccctcagatgt…
>AB263453-PFR2 Spinose|Globigerinella|siphonifera|NA|NA|NA
gtgcatggccgttcttagttcgtggagtgatctgtctgcttaattgcgtttcaaatatattttattatataacgagtctacaaaggagtggttcattaacagacaatcatatctttgagcgtctggaatctactctatttggctcaattgaacgcaacggacgtgatcgcgagtccttgttgaacttcagtatatattgactttccccgtaggaagggattggcaataattgaatgttcgctttctataggtgtgtatgattaatctcaaaattacatttatttgtagtggcgagtataacttactatcctataggaaaactcgggcgaccgctgtaatatttctctttaaaacagaggaagattgcggcaataacaggtctgtgatgccctcagatgt…
>AB263454-PFR2 Spinose|Globigerinella|siphonifera|NA|NA|NA
gtgcatggccgttcttagttcgtggagtgatctgtctgcttaattgcgtttcaaatatattttattatataacgagtctacaaaggagtggttcattaacagacaatcatatctttgagcgtctggaatctactctatttggctcaattgaacgcaacggacgtgatcgcgagtccttgttgaacttcagtatatattgactatccccgtaggaagggattggcaataattgaatgttcgctttctattaggtgtgtatatatagtctcaaaattacatgtatttgtaatggcgagtaatatttatactatcctgtaggaaaactcgggcgaccgctgtaatatttctctttaaaacagaagaagattgcggcaataacaggtctgtgatgccctcaga…
>AB263455-PFR2 Spinose|Globigerinella|siphonifera|NA|NA|NA
gtgcatggccgttcttagttcgtggagtgatctgtctgcttaattgcgtttcaaatatattttattatataacgagtctacaaaggagtggttcattaacagacaatcatatctttgagcgtctggaatctactctatttggctcaattgaacgcaacggacgtgatcgcgagtccttgttgaacttcagtatatattgactttccccgtaggaagggattggcaataattgaatgttcgctttctataggtgtgtatgattaatctcaaaattacatttatttgtagtggcgtgtataacttactatcctataggaaaactcgggcgaccgctgtaatatttctctttaaaacagaggaagattgcggcaataacaggtctgtgatgccctcagatgt…
>AB468864-PFR2 Spinose|Globigerinella|siphonifera|NA|NA|NA
gtgcatggccgttcttagttcgtggagtgatctgtctgcttaattgcgtttcaaatatattttattatataacgagtctacaaaggagtggttcattaacagacaatcatatctttgagcgtctggaatctactctatttggctcaattgaacgcaacggacgtgatcgcgagtccttgttgaacttcagtatatattgactttccccgtagaaagggattggcaataattgaatgttcgctttctataggtgtgtatgattaatctcaaaattacatgtatttgtagtggcgagtataattttactatcctataggaaaactcgggcgaccgctgtaatatttctctttaaaacagaggaagattgcggcaataacaggtctgtgatgccctcagatg…
>AB468865-PFR2 Spinose|Globigerinella|siphonifera|NA|NA|NA
gtgcatggccgttcttagttcgtggagtgatctgtctgcttaattgcgtttcaaatatattttattatataacgagtctacaaaggagtggttcattaacagacaatcatatctttgagcgtctggaatctactctatttggctcaattgaacgcaacggacgtgatcgcgagtccttgttgaacttcagtatatattgactttccccgtaggaagggattggcaataattgaatgttcgctttctataggtgtgtatgattaatctcaaaattacatttatttgtagtggcgtgtataacttactatcctataggaaaactcgggcgaccgctgtaatatttctctttaaaacagaggaagattgcggcaataacaggtctgtgatgcccttagatgt…
>AB468866-PFR2 Spinose|Globigerinella|siphonifera|NA|NA|NA
gtgcatggccgttcttagttcgtggagtgatctgtctgcttaattgcgtttcaaatatattttattatataacgagtctacaaaggagtggttcattaacagacaatcatatctttgagcgtctggaatctactctatttggctcaattgaacgcaacggacgtgatcgcgagtccttgttgaacttcagtatatattgactttccccgtaggaagggattggcaataattgaatgttcgctttctataggtgtgtatgattaatctcaaaattacatttatttgtagtggcgtgtataacttactatcctataggaaaactcgggcgaccgctgtaatatttctctttaaaacagaggaagattgcggcaataacaggtctgtgatgccctcagatgt…
>AB468867-PFR2 Spinose|Globigerinella|siphonifera|NA|NA|NA
gtgcatggccgttcttagttcgtggagtgatctgtctgcttaattgcgtttcaaatatattttattatataacgagtctacaaaggagtggttcattaacagacaatcatatctttgagcgtctggaatctactctatttggctcaattgaacgcaacggacgtgatcgcgagtccttgttgaacttcagtatatattgactttccccgtaggaagggattggcaataattgaatgttcgctttctataggtgtgtatgattaatctcaaaattacatttatttgtagtggcgtgtataacttactatcctataggaaaactcgggcgaccgctgtaatatttctctttaaaacagangaagattgcggcaataacaggtctgtgatgccctcanatgt…
>AB468868-PFR2 Spinose|Globigerinella|siphonifera|NA|NA|NA
gtgcatggccgttcttagttcgtggagtgatctgtctgcttaattgcgtttcaaatatattttattatataacgagtctacaaaggagtggttcattaacagacaatcatatctttgagcgtctggaatctactctatttggctcaattgaacgcaacggacgtgatcgcgagtccttgttgaacttcagtatatattgactttccccgtaggaagggattggcaataattgaatgttcgctttctataggtgtgtatgattaatctcaaaattacatgtatttgtaatggcgagtataatttactatcctataggaaaactcgggcgaccgctgtaatatttctctttaaaacagaggaagattgcggcaataacaggtctgtgatgccctcagatgt…
>AB468869-PFR2 Spinose|Globigerinella|siphonifera|NA|NA|NA
gtgcatggccgttcttagttcgtggagtgatctgtctgcttaattgcgtttcaaatatattttattatataacgagtctacaaaggagtggttcattaacagacaatcatatctttgagcgtctggaatctactctatttggctcaattgaacgcaacggacgtgatcgcgagtccttgttgaacttcagtatatattgactttccccgtaggaagggattggcaataattgaatgttcgctttctataggtgtgtatgattaatctcaaaattacatttatttgtagtggcgagtataacttactatcctataggaaaactcgggcgaccgctgtaatatttctctttaaaacagaggaagattgcggcaataacaggtctgtgatgccctcagatgt…
>AB468870-PFR2 Spinose|Globigerinella|siphonifera|NA|NA|NA
gtgcatggccgttcttagttcgtggagtgatctgtctgcttaattgcgtttcaaatatattttattatataacgagtctacaaaggagtggttcattaacagacaatcatatctttgagcgtctggaatctactctatttggctcaattgaacgcaacggacgtgatcgcgagtccttgttgaacttcagtatatattgactatccccgtaggaagggattggcaataattgaatgttcgctttctattaggtgtgtatatatagtctcaaaattacatgtatttgtaatggcgagtaatatttatactatcctgtaggaaaactcgggcgaccgctgtaatatttctctttaaaacagaagaagattgcggcaataacaggtctgtgatgccctcaga…
>AF102227-PFR2 Spinose|Globigerinella|siphonifera|II|a|2
gtgcatggccgttcttagttcgtggagtgatctgtctgcttaattgcgtttcaaatatattttattatataacgagtctacaaaggagtggttcattaacagacaatcatatctttgagcgtctggaatctactctatttggctcaattgaacgcaacggacgtgatcgcgagtccttgttgaacttcagtatatattgactatccccgtaggaagggattggcaataattgaatgttcgctttctattaggtgtgtatatatagtctcaaaattacatgtatttgtaatggcgagtaatatattactatcctgtaggaaaactcgggcgaccgctgtaatatttctctttaaaacagaggaagattgcggcaataacaggtctgtgatgccctcagat…
>AF102228-PFR2 Spinose|Globigerinella|siphonifera|II|b|NA
gtgcatggccgttcttagttcgtggagtgatctgtctgcttaattgcgtttcaaatatactttttttacaacgagtctacaaaggagtggttcagttacaacagacaattaattcttgtgttttgaacgtttggaatgtactctatttggctcaattgaacgcaacggacgtgatcgcaagtccttgttgaacttcagtatatattgactttccccgtaggaagggattgccaataattgaatgttcgctttctattggtgtgtgatctcaaaattgcatgtatttgtgatggcgagtgatctaatcccttaggaaaacttgggcgaccgctgtaatacttctctttaaaacagaggcaggttgcggcaataacaggtctgtgatgccctcagatgtcc…
>AJ251212-PFR2 Spinose|Globigerinella|siphonifera|II|b|NA
gtgcatggccgttcttagttcgtggagtgatctgtctgcttaattgcgtttcaaatatactttttttacaacgagtctacaaaggagtggttcagttacaacagacaattaattcttgtgttttgaacgtttggaatgtactctatttggctcaattgaacgcaacggacgtgatcgcaagtccttgttgaacttcagtatatattgactttccccgtaggaagggattgccaataattgaatgttcgctttctattggtgtgtgatctcaaaattgcatgtatttgtgatggcgagtgatctaatcccttaggaaaacttgggcgaccgctgtaatacttctctttaaaacagaggcaggttgcggcaataacaggtctgtgatgccctcagatgtcc…
>AJ251213-PFR2 Spinose|Globigerinella|siphonifera|III|a|NA
gtgcatggccgttcttagttcgtggagtgatctgtctgcttaattgcgtttcaaatgtatttttgatttctcaaacgagtctacgaagatgtctattcataacaagcacttcatttatgatttgtttggaatacgactctttcggctcaattgaacgcaacggacgtgattgcaagtccttgttgaacttctatacatatcatttacattcttaactgagtgtatctaagataatagagttcgctttctattggtgacgggatctccaatcactttcgagtgagagtgagtgatctaatcctttaggaaaactcgggcgaccgctgtaatactttctttttaaaacagaggaagattgcggcaataacaggtctgtgatgccctcagatgtcccgggcc…
>FJ643376-PFR2 Spinose|Globigerinella|siphonifera|NA|NA|NA
gtgcatggccgttcttagttcgtggagtgatctgtctgcttaattgcgtttcaaatatactttttttacaacgagtctacaaaggagtggttcagttacaacagacaattaattcttgtgttttgaacgtttggaatgtactctatttggctcaattgaacgcaacggacgtgatcgcaagtccttgttgaacttcagtatatattgactttccccgtaggaagggattgccaataattgaatgttcgctttctattggtgtgtgatctcaaaattgcatgtatttgtgatggcgagtgatctaatcccttaggaaaacttgggcgaccgctgtaatacttctctttaaaacagaggcaggttgcggcaataacaggtctgtgatgccctcagatgtcc…
>FJ643377-PFR2 Spinose|Globigerinella|siphonifera|NA|NA|NA
gtgcatggccgttcttagttcgtggagtgatctgtctgcttaattgcgtttcaaatgtatttttgatttatcaaacgagtctacgaaggacctattcatacaagcacttcatttatgatttgtttggaatttggttctttcggctcaattgaacgcaacggacgtgattgcaagtccttgttgaacttctgtatatatcatttacattcttaactgagtgtatctaagataatagagttcgctttctattggtgacgggatctcctcatttgtggagtgatctaatcctctaggaaaactcgggcgaccgctgtaatactttctttttaaaacagaggaagattgcggcaataacaggtctgtgatgccctcagatgtcccgggccgcacacgtgctac…
>FJ643415-PFR2 Spinose|Globigerinella|siphonifera|NA|NA|NA
gtgcatggccgttcttagttcgtggagtgatctgtctgcttaattgcgtttcaaatatattttattatataacgagtctacaaaggagtggttcattaacagacaatcatatctttgagcgtctggaatctactctatttggctcaattgaacgcaacggacgtgatcgcgagtccttgttgaacttcagtatatattgactatccccgtaggaagggattggcaataattgaatgttcgctttctattaggtgtgtatatatagtctcaaaattacatgtatttgtaatggcgagtaatatttatactatcctgtaggaaaactcgggcgaccgctgtaatatttctctttaaaacagaggaagattgcggcaataacaggtctgtgatgccctcaga…
>JQ743484-PFR2 Spinose|Globigerinella|siphonifera|I|b|NA
gtgcatggccgttcttagttcgtggagtgatctgtctgcttaattgcgtttcaaattttatatttgttaacatgcgagtcttcaatgacggccactccaccttatagacattatatgatatgcacatttgtgtatttgattataacttgtctggagtctggctcgatttttttgactcaattgaacgcaacggacgtgattgcaagtccttgttgaacaaattatatatatactacttcatcattagtatatatagttcgcttctcatgtcgtagcagtcaaacgggcgggcgtcttaattggcgcggtcacgaggcttaatatgctgcggctgggaaaacttgggcgaccgctgtaatacttctctcttaaaccagaggaagattgcggcaataacag…
>JQ743485-PFR2 Spinose|Globigerinella|calida|NA|NA|NA
gtgcatggccgttcttagttcgtggagtgatctgtctgcttaattgcgtttcaaatgtatttttgatttctcaaacgagtctacgaagatgtctattcataacaagcacttcatttatgatttgtttggaatacgactctttcggctcaattgaacgcaacggacgtgattgcaagtccttgttgaacttctatacatatcatttacattcttaactgagtgtatctaagataatagagttcgctttctattggtgacgggatctccaatcactttcgagtgagagtgagtgatctaatcctttaggaaaactcgggcgaccgctgtaatactttctttttaaaacagaggaagattgcggcaataacaggtctgtgatgccctcagatgtcccgggcc…
>JQ799892-PFR2 Spinose|Globigerinella|siphonifera|II|a|5
gtgcatggccgttcttagttcgtggagtgatctgtctgcttaattgcgtttcaaatatattttattatataacgagtctacaaaggagtggttcattaacagacaatcatatctttgagcgtctggaatctactctatttggctcaattgaacgcaacggacgtgatcgcgagtccttgttgaacttcagtatatattgactttccccgtaggaagggattggcaataattgaatgttcgctttctataggtgtgtatgattaatctcaaaattacatgtatttgtagtggcgagtataatttactatcctataggaaaactcgggcgaccgctgtaatatttctctttaaaacagaggaagattgcggcaataacaggtctgtgatgccctcagatgt…
>KF769570-PFR2 Spinose|Globigerinella|siphonifera|I|a|NA
gtgcatggccgttcttagttcgtggagtgatctgtctgcttaattgcgtttcaaattttatatttgttaacatgcgagtcttcaatgacggccgctccaccttatagacattatatgatatgcacatttgtgtatttgattataacttgtctggagtctggctcgatttttttgactcaattgaacgcaacggacgtgattgcaagtccttgttgaacaaattatatatatactacttcatcattagtatatatagttcgcttctcatgtcgtagcagtcaaacgggcgggcgtcttaattggcgcggtcacgaggcttaatatgctgcggcagggaaaacttgggcgaccgctgtaatacttctctcttaaaccagaggaagattgcggcaataacag…
>KF769575-PFR2 Spinose|Globigerinella|siphonifera|I|b|NA
gtgcatggccgttcttagttcgtggagtgatctgtctgcttaattgcgtttcaaattttatatttgttaacatgcgagtcttcaatgacggccactccaccttatagacattatatgatatgcacatttgtgtatttgattataacttgtctggagtctggctcgatttttttgactcaattgaacgcaacggacgtgattgcaagtccttgttgaacaaattatatatatactacttcatcattagtatatatagttcgcttctcatgtcgtagcagtcaaacgggcgggcgtcttaattggcgcggtcacgaggcttaatatgctgcggctgggaaaacttgggcgaccgctgtaatacttctctcttaaaccagaggaagattgcggcaataacag…
>KF769577-PFR2 Spinose|Globigerinella|siphonifera|I|b|NA
gtgcatggccgttcttagttcgtggagtgatctgtctgcttaattgcgtttcaaattttatatttgttaacatgcgagtcttcaatgacggccactccaccttatagacattatatgatatgcacatttgtgtatttgattataacttgtctggagtctggctcgatttttttgactcaattgaacgcaacggacgtgattgcaagtccttgttgaacaaattatatatatactacttcatcattagtatatatagttcgcttctcatgtcgtagcagtcaaacgggcgggcgtcttaattggcgcggtcacgaggcttaatatgctgcggctgggaaaacttgggcgaccgctgtaatacttctctcttaaaccagaggaagattgcggcaataacag…
>KF769578-PFR2 Spinose|Globigerinella|siphonifera|I|b|NA
gtgcatggccgttcttagttcgtggagtgatctgtctgcttaattgcgtttcaaattttatatttgttaacatgcgagtcttcaatgacggccactccaccttatagacattatatgatatgcacatttgtgtatttgattataacttgtctggagtctggctcgatttttttgactcaattgaacgcaacggacgtgattgcaagtccttgttgaacaaattatatatatactacttcatcattagtatatatagttcgcttctcatgtcgtagcagtcaaacgggcgggcgtcttaattggcgcggtcacgaggcttaatatgctgcggctgggaaaacttgggcgaccgctgtaatacttctctcttaaaccagaggaagattgcggcaataacag…
>KF769581-PFR2 Spinose|Globigerinella|siphonifera|I|b|NA
gtgcatggccgttcttagttcgtggagtgatctgtctgcttaattgcgtttcaaattttatatttgttaacatgcgagtcttcaatgacggccactccaccttatagacattatatgatatgcacatttgtgtatttgattataacttgtctggagtctggctcgatttttttgactcaattgaacgcaacggacgtgattgcaagtccttgttgaacaaattatatatatactacttcatcattagtatatatagttcgcttctcatgtcgtagcagtcaaacgggcgggcgtcttaattggcacggtcacgaggcttaatatgctgcggctgggaaaacttgggcgaccgctgtaatacttctctcttaaaccagaggaagattgcggcaataacag…
>KF769582-PFR2 Spinose|Globigerinella|siphonifera|I|b|NA
gtgcatggccgttcttagttcgtggagtgatctgtctgcttaattgcgtttcaaattttatatttgttaacatgcgagtcttcaatgacggccactccaccttatagacattatatgatatgcacatttgtgtatttgattataacttgtctggagtctggctcgatttttttgactcaattgaacgcaacggacgtgattgcaagtccttgttgaacaaattatatatatactacttcatcattagtatatatagttcgcttctcatgtcgtagcagtcaaacgggcgggcgtcttaattggcgcggtcacgaggcttaatatgctgcggctgggaaaacttgggcgaccgctgtaatacttctctcttaaaccagaggaagattgcggcaataacag…
>KF769583-PFR2 Spinose|Globigerinella|siphonifera|I|b|NA
gtgcatggccgttcttagttcgtggagtgatctgtctgcttaattgcgtttcaaattttatatttgttaacatgcgagtcttcaatgacggccactccaccttatagacattatatgatatgcacatttgtgtatttgattataacttgtctggagtctggctcgatttttttgactcaattgaacgcaacggacgtgattgcaagtccttgttgaacaaattatatatatactacttcatcattagtatatatagttcgcttctcatgtcgtagcagtcaaacgggcgggcgtcttaattggcgcggtcacgaggcttaatatgctgcggctgggaaaacttgggcgaccgctgtaatacttctctcttaaaccagaggaagattgcggcaataacag…
>KF769584-PFR2 Spinose|Globigerinella|siphonifera|I|b|NA
gtgcatggccgttcttagttcgtggagtgatctgtctgcttaattgcgtttcaaattttatatttgttaacatgcgagtcttcaatgacggccactccaccttatagacattatatgatatgcacatttgtgtatttgattataacttgtctggagtctggctcgatttttttgactcaattgaacgcaacggacgtgattgcaagtccttgttgaacaaattatatatatactacttcatcattagtatatatagttcgcttctcatgtcgtagcagtcaaacgggcgggcgtcttaattggcgcggtcacgaggcttaatatgctgcggctgggaaaacttgggcgaccgctgtaatacttctctcttaaaccagaggaagattgcggcaataacag…
>KF769585-PFR2 Spinose|Globigerinella|siphonifera|I|a|NA
gtgcatggccgttcttagttcgtggagtgatctgtctgcttaattgcgtttcaaattttatatttgttaacatgcgagtcttcaatgacggccgctccaccttatagacattatatgatatgcacatttgtgtatttgattataacttgtctggagtctggctcgatttttttgactcaattgaacgcaacggacgtgattgcaagtccttgttgaacaaattatatatatactacttcatcattagtatatatagttcgcttctcatgtcgtagcagtcaaacgggcgggcgtcttaattggcgcggtcacgaggcttaatatgctgcggcagggaaaacttgggcgaccgctgtaatacttctctcttaaaccagaggaagattgcggcaataacag…
>KF769588-PFR2 Spinose|Globigerinella|calida|I|a|NA
gtgcatggccgttcttagttcgtggagtgatctgtctgcttaattgcgtttcaaattttatatttgttaacatgcgagtcttcaatgacggccgctccaccttatagacattatatgatatgcacatttgtgtatttgattataacttgtctggagtctggctcgatttttttgactcaattgaacgcaacggacgtgattgcaagtccttgttgaacaaattatatatatactacttcatcattagtatatatagttcgcttctcatgtcgtagcagtcaaacgggcgggcgtcttaattggcgcggtcacgaggcttaatatgctgcggcagggaaaacttgggcgaccgctgtaatacttctctcttaaaccagaggaagattgcggcaataacag…
>KF769589-PFR2 Spinose|Globigerinella|siphonifera|I|a|NA
gtgcatggccgttcttagttcgtggagtgatctgtctgcttaattgcgtttcaaattttatatttgttaacatgcgagtcttcaatgacggccgctccttatagacattatatgatatgcacatttgtgtatttgattataacttgtctggagtctggctcgatttttttgactcaattgaacgcaacggacgtgattgcaagtccttgttgaacaaattatatatatactacttcatcattagtatatatagttcgcttctcatgtcgtagcagtcaaacgggcgggcgtcttaattggcgcggtcacgaggcttaatatgctgcggcagggaaaacttgggcgaccgctgtaatacttctctcttaaaccagaggaagattgcggcaataacaggtc…
>KF769610-PFR2 Spinose|Globigerinella|siphonifera|I|b|NA
gtgcatggccgttcttagttcgtggagtgatctgtctgcttaattgcgtttcaaattttatatttgttaacatgcgagtcttcaatgacggccactccaccttatagacattatatgatatgcacatttgtgtatttgattataacttgtctggagtctggctcgatttttttgactcaattgaacgcaacggacgtgattgcaagtccttgttgaacaaattatatatatactacttcatcattagtatatatagttcgcttctcatgtcgtagcagtcaaacgggcgggcgtcttaattggcgcggtcacgaggcttaatatgctgcggctggggaaaacttgggcgaccgctgtaatacttctctcttaaaccagaggaagattgcggcaataaca…
>KF769629-PFR2 Spinose|Globigerinella|siphonifera|II|a|2
gtgcatggccgttcttagttcgtggagtgatctgtctgcttaattgcgtttcaaatatattttattatataacgagtctacaaaggagtggttcattaacagacaatcatatctttgagcgtctggaatctactctatttggctcaattgaacgcaacggacgtgatcgcgagtccttgttgaacttcagtatatattgactatccccgtaggaagggattggcaataattgaatgttcgctttctattaggtgtgtatatatagtctcaaaattacatgtatttgtaatggcgagtaatatattactatcctgtaggaaaactcgggcgaccgctgtaatatttctctttaaaacagaggaagattgcggcaataacaggtctgtgatgccctcagat…
>KF769630-PFR2 Spinose|Globigerinella|siphonifera|II|a|3
gtgcatggccgttcttagttcgtggagtgatctgtctgcttaattgcgtttcaaatatattttattatataacgagtctacaaaggagtggttcattaacagacaatcatatctttgagcgtctggaatctactctatttggctcaattgaacgcaacggacgtgatcgcgagtccttgttgaacttcagtatatattgactatccccgtaggaagggattggcaataattgaatgttcgctttctattaggtgtgtatatatagtctcaaaattacatgtatttgtaatggcgagtaatatttatactatcctgtaggaaaactcgggcgaccgctgtaatatttctctttaaaacagaggaagattgcggcaataacaggtctgtgatgccctcaga…
>KF769631-PFR2 Spinose|Globigerinella|siphonifera|II|a|3
gtgcatggccgttcttagttcgtggagtgatctgtctgcttaattgcgtttcaaatatattttattatataacgagtctacaaaggagtggttcattaacagacaatcatatctttgagcgtctggaatctactctatttggctcaattgaacgcaacggacgtgatcgcgagtccttgttgaacttcagtatatattgactatccccgtaggaagggattggcaataattgaatgttcgctttctattaggtgtgtatatatagtctcaaaattacatgtatttgtaatggcgagtaatatttatactatcctgtaggaaaactcgggcgaccgctgtaatatttctctttaaaacagaggaagattgcggcaataacaggtctgtgatgccctcaga…
>KF769632-PFR2 Spinose|Globigerinella|siphonifera|II|a|3
gtgcatggccgttcttagttcgtggagtgatctgtctgcttaattgcgtttcaaatatattttattatataacgagtctacaaaggagtggttcattaacagacaatcatatctttgagcgtctggaatctactctatttggctcaattgaacgcaacggacgtgatcgcgagtccttgttgaacttcagtatatattgactatccccgtaggaagggattggcaataattgaatgttcgctttctattaggtgtgtatatatagtctcaaaattacatgtatttgtaatggcgagtaatatttatactatcctgtaggaaaactcgggcgaccgctgtaatatttctctttaaaacagaggaagattgcggcaataacaggtctgtgatgccctcaga…
>KF769633-PFR2 Spinose|Globigerinella|siphonifera|II|a|3
gtgcatggccgttcttagttcgtggagtgatctgtctgcttaattgcgtttcaaatatattttattatataacgagtctacaaaggagtggttcattaacagacaatcatatctttgagcgtctggaatctactctatttggctcaattgaacgcaacggacgtgatcgcgagtccttgttgaacttcagtatatattgactatccccgtaggaagggattggcaataattgaatgttcgctttctattaggtgtgtatatatagtctcaaaattacatgtatttgtaatggcgagtaatatttatactatcctgtaggaaaactcgggcgaccgctgtaatatttctctttaaaacagaggaagattgcggcaataacaggtctgtgatgccctcaga…
>KF769634-PFR2 Spinose|Globigerinella|siphonifera|II|a|3
gtgcatggccgttcttagttcgtggagtgatctgtctgcttaattgcgtttcaaatatattttattatataacgagtctacaaaggagtggttcattaacagacaatcatatctttgagcgtctggaatctactctatttggctcaattgaacgcaacggacgtgatcgcgagtccttgttgaacttcagtatatattgactatccccgtaggaagggattggcaataattgaatgttcgctttctattaggtgtgtatatatagtctcaaaattacatgtatttgtaatggcgagtaatatttatactatcctgtaggaaaactcgggcgaccgctgtaatatttctctttaaaacagaggaagattgcggcaataacaggtctgtgatgccctcaga…
>KF769636-PFR2 Spinose|Globigerinella|siphonifera|II|a|3
gtgcatggccgttcttagttcgtggagtgatctgtctgcttaattgcgtttcaaatatattttattatataacgagtctacaaaggagtggttcattaacagacaatcatatctttgagcgtctggaatctactctatttggctcaattgaacgcaacggacgtgatcgcgagtccttgttgaacttcagtatatattgactatccccgtaggaagggattggcaataattgaatgttcgctttctattaggtgtgtatatatagtctcaaaattacatgtatttgtaatggcgagtaatatttatactatcctgtaggaaaactcgggcgaccgctgtaatatttctctttaaaacagaggaagattgcggcaataacaggtctgtgatgccctcaga…
>KF769637-PFR2 Spinose|Globigerinella|siphonifera|II|a|3
gtgcatggccgttcttagttcgtggagtgatctgtctgcttaattgcgtttcaaatatattttattatataacgagtctacaaaggagtggttcattaacagacaatcatatctttgagcgtctggaatctactctatttggctcaattgaacgcaacggacgtgatcgcgagtccttgttgaacttcagtatatattgactatccccgtaggaagggattggcaataattgaatgttcgctttctattaggtgtgtatatatagtctcaaaattacatgtatttgtaatggcgagtaatatttatactatcctgtaggaaaactcgggcgaccgctgtaatatttctctttaaaacagaggaagattgcggcaataacaggtctgtgatgccctcaga…
>KF769772-PFR2 Spinose|Globigerinella|siphonifera|II|a|4
gtgcatggccgttcttagttcgtggagtgatctgtctgcttaattgcgtttcaaatatattttattatataacgagtctacaaaggagtggttcattaacagacaatcatatctttgagcgtctggaatctactctatttggctcaattgaacgcaacggacgtgatcgcgagtccttgttgaacttcagtatatattgactatccccgtaggaagggattggcaataattgaatgttcgctttctattaggtgtgtatatatagtctcaaaattgcatgtatttgtaatggcgagtaatatgtactatcctataggaaaactcgggcgaccgctgtaatatttctctttaaaacagaggaagattgcggcaataacaggtctgtgatgccctcagatg…
>KF769773-PFR2 Spinose|Globigerinella|siphonifera|II|a|4
gtgcatggccgttcttagttcgtggagtgatctgtctgcttaattgcgtttcaaatatattttattatataacgagtctacaaaggagtggttcattaacagacaatcatatctttgagcgtctggaatctactctatttggctcaattgaacgcaacggacgtgatcgcgagtccttgttgaacttcagtatatattgactatccccgtaggaagggattggcaataattgaatgttcgctttctattaggtgtgtatatatagtctcaaaattgcatgtatttgtaatggcgagtaatatgtactatcctataggaaaactcgggcgaccgctgtaatatttctctttaaaacagaggaagattgcggcaataacaggtctgtgatgccctcagatg…
>KF769774-PFR2 Spinose|Globigerinella|siphonifera|II|a|4
gtgcatggccgttcttagttcgtggagtgatctgtctgcttaattgcgtttcaaatatattttattatataacgagtctacaaaggagtggttcattaacagacaatcatatctttgagcgtctggaatctactctatttggctcaattgaacgcaacggacgtgatcgcgagtccttgttgaacttcagtatatattgactatccccgtaggaagggattggcaataattgaatgttcgctttctattaggtgtgtatatatagtctcaaaattgcatgtatttgtaatggcgagtaatatgtactatcctataggaaaactcgggcgaccgctgtaatatttctctttaaaacagaggaagattgcggcaataacaggtctgtgatgccctcagatg…
>KF769775-PFR2 Spinose|Globigerinella|siphonifera|II|a|4
gtgcatggccgttcttagttcgtggagtgatctgtctgcttaattgcgtttcaaatatattttattatataacgagtctacaaaggagtggttcattaacagacaatcatatctttgagcgtctggaatctactctatttggctcaattgaacgcaacggacgtgatcgcgagtccttgttgaacttcagtatatattgactatccccgtaggaagggattggcaataattgaatgttcgctttctattaggtgtgtatatatagtctcaaaattgcatgtatttgtaatggcgagtaatatgtactatcctataggaaaactcgggcgaccgctgtaatatttctctttaaaacagaggaagattgcggcaataacaggtctgtgatgccctcagatg…
>KF769785-PFR2 Spinose|Globigerinella|siphonifera|II|a|5
gtgcatggccgttcttagttcgtggagtgatctgtctgcttaattgcgtttcaaatatattttattatataacgagtctacaaaggagtggttcattaacagacaatcatatctttgagcgtctggaatctactctatttggctcaattgaacgcaacggacgtgatcgcgagtccttgttgaacttcagtatatattgactttccccgtaggaagggattggcaataattgaatgttcgctttctataggtgtgtatgattaatctcaaaattacatgtatttgtagtggcgagtataatttactatcctataggaaaactcgggcgaccgctgtaatatttctctttaaaacagaggaagattgcggcaataacaggtctgtgatgccctcagatgt…
>KF769787-PFR2 Spinose|Globigerinella|siphonifera|II|a|6
gtgcatggccgttcttagttcgtggagtgatctgtctgcttaattgcgtttcaaatatattttattatataacgagtctacaaaggagtggttcattaacagacaatcatatctttgagcgtctggaatctactctatttggctcaattgaacgcaacggacgtgatcgcgagtccttgttgaacttcagtatatattgactttccccgtaggaagggattggcaataattgaatgttcgctttctataggtgtgtatgattaatctcaaaattacatttatttgtagtggcgagtataacttactatcctataggaaaactcgggcgaccgctgtaatatttctctttaaaacagaggaagattgcggcaataacaggtctgtgatgccctcagatgt…
>KF769788-PFR2 Spinose|Globigerinella|siphonifera|II|a|6
gtgcatggccgttcttagttcgtggagtgatctgtctgcttaattgcgtttcaaatatattttattatataacgagtctacaaaggagtggttcattaacagacaatcatatctttgagcgtctggaatctactctatttggctcaattgaacgcaacggacgtgatcgcgagtccttgttgaacttcagtatatattgactttccccgtaggaagggattggcaataattgaatgttcgctttctataggtgtgtatgattaatctcaaaattacatttatttgtagtggcgagtataacttactatcctataggaaaactcgggcgaccgctgtaatatttctctttaaaacagaggaagattgcggcaataacaggtctgtgatgccctcagatgt…
>KF769790-PFR2 Spinose|Globigerinella|siphonifera|II|a|6
gtgcatggccgttcttagttcgtggagtgatctgtctgcttaattgcgtttcaaatatattttattatataacgagtctacaaaggagtggttcattaacagacaatcatatctttgagcgtctggaatctactctatttggctcaattgaacgcaacggacgtgatcgcgagtccttgttgaacttcagtatatattgactttccccgtaggaagggattggcaataattgaatgttcgctttctataggtgtgtatgattaatctcaaaattacatttatttgtagtggcgagtataacttactatcctataggaaaactcgggcgaccgctgtaatatttctctttaaaacagaagaagattgcggcaataacaggtctgtgatgccctcagatgt…
>KF769791-PFR2 Spinose|Globigerinella|siphonifera|II|a|6
gtgcatggccgttcttagttcgtggagtgatctgtctgcttaattgcgtttcaaatatattttattatataacgagtctacaaaggagtggttcattaacagacaatcatatctttgagcgtctggaatctactctatttggctcaattgaacgcaacggacgtgatcgcgagtccttgttgaacttcagtatatattgactttccccgtaggaagggattggcaataattgaatgttcgctttctataggtgtgtatgattaatctcaaaattacatttatttgtagtggcgagtataacttactatcctataggaaaactcgggcgaccgctgtaatatttctctttaaaacagaagaagattgcggcaataacaggtctgtgatgccctcagatgt…
>KF769820-PFR2 Spinose|Globigerinella|siphonifera|II|b|NA
gtgcatggccgttcttagttcgtggagtgatctgtctgcttaattgcgtttcaaatatactttttttacaacgagtctacaaaggagtggttcagttacaacagacaattaattcttgtgttttgaacgtttggaatgtactctatttggctcaattgaacgcaacggacgtgatcgcaagtccttgttgaacttcagtatatattgactttccccgtaggaagggattgccaataattgaatgttcgctttctattggtgtgtgatctcaaaattgcatgtatttgtgatggcgagtgatctaatcccttaggaaaacttgggcgaccgctgtaatacttctctttaaaacagaggcaggttgcggcaataacaggtctgtgatgccctcagatgtcc…
>KF769821-PFR2 Spinose|Globigerinella|siphonifera|II|b|NA
gtgcatggccgttcttagttcgtggagtgatctgtctgcttaattgcgtttcaaatatactttttttacaacgagtctacaaaggagtggttcagttacaacagacaattaattcttgtgttttgaacgtttggaatgtactctatttggctcaattgaacgcaacggacgtgatcgcaagtccttgttgaacttcagtatatattgactttccccgtaggaagggattgccaataattgaatgttcgctttctattggtgtgtgatctcaaaattgcatgtatttgtgatggcgagtgatctaatcccttaggaaaacttgggcgaccgctgtaatacttctctttaaaacagaggcaggttgcggcaataacaggtctgtgatgccctcagatgtcc…
>KF769822-PFR2 Spinose|Globigerinella|siphonifera|II|b|NA
gtgcatggccgttcttagttcgtggagtgatctgtctgcttaattgcgtttcaaatatactttttttacaacgagtctacaaaggagtggttcagttacaacagacaattaattcttgtgttttgaacgtttggaatgtactctatttggctcaattgaacgcaacggacgtgatcgcaagtccttgttgaacttcagtatatattgactttccccgtaggaagggattgccaataattgaatgttcgctttctattggtgtgtgatctcaaaattgcatgtatttgtgatggcgagtgatctaatcccttaggaaaacttgggcgaccgctgtaatacttctctttaaaacagaggcaggttgcggcaataacaggtctgtgatgccctcagatgtcc…
>KF769823-PFR2 Spinose|Globigerinella|siphonifera|II|b|NA
gtgcatggccgttcttagttcgtggagtgatctgtctgcttaattgcgtttcaaatatactttttttacaacgagtctacaaaggagtggttcagttacaacagacaattaattcttgtgttttgaacgtttggaatgtactctatttggctcaattgaacgcaacggacgtgatcgcaagtccttgttgaacttcagtatatattgactttccccgtaggaagggattgccaataattgaatgttcgctttctattggtgtgtgatctcaaaattgcatgtatttgtgatggcgagtgatctaatcccttaggaaaacttgggcgaccgctgtaatacttctctttaaaacagaggcaggttgcggcaataacaggtctgtgatgccctcagatgtcc…
>KF769824-PFR2 Spinose|Globigerinella|siphonifera|II|b|NA
gtgcatggccgttcttagttcgtggagtgatctgtctgcttaattgcgtttcaaatatactttttttacaacgagtctacaaaggagtggttcagttacaacagacaattaattcttgtgttttgaacgtttggaatgtactctatttggctcaattgaacgcaacggacgtgatcgcaagtccttgttgaacttcagtatatattgactttccccgtaggaagggattgccaataattgaatgttcgctttctattggtgtgtgatctcaaaattgcatgtatttgtgatggcgagtgatctaatcccttaggaaaacttgggcgaccgctgtaatacttctctttaaaacagaggcaggttgcggcaataacaggtctgtgatgccctcagatgtcc…
>KF769825-PFR2 Spinose|Globigerinella|siphonifera|II|b|NA
gtgcatggccgttcttagttcgtggagtgatctgtctgcttaattgcgtttcaaatatactttttttacaacgagtctacaaaggagtggttcagttacaacagacaattaattcttgtgttttgaacgtttggaatgtactctatttggctcaattgaacgcaacggacgtgatcgcaagtccttgttgaacttcagtatatattgactttccccgtaggaagggattgccaataattgaatgttcgctttctattggtgtgtgatctcaaaattgcatgtatttgtgatggcgagtgatctaatcccttaggaaaacttgggcgaccgctgtaatacttctctttaaaacagaggcaggttgcggcaataacaggtctgtgatgccctcagatgtcc…
>KF769827-PFR2 Spinose|Globigerinella|calida|II|b|NA
gtgcatggccgttcttagttcgtggagtgatctgtctgcttaattgcgtttcaaatatactttttttacaacgagtctacaaaggagtggttcagttacaacagacaattaattcttgtgttttgaacgtttggaatgtactctatttggctcaattgaacgcaacggacgtgatcgcaagtccttgttgaacttcagtatatattgactttccccgtaggaagggattgccaataattgaatgttcgctttctattggtgtgtgatctcaaaattgcatgtatttgtgatggcgagtgatctaatcccttaggaaaacttgggcgaccgctgtaatacttctctttaaaacagaggcaggttgcggcaataacaggtctgtgatgccctcagatgtcc…
>KF769828-PFR2 Spinose|Globigerinella|calida|II|b|NA
gtgcatggccgttcttagttcgtggagtgatctgtctgcttaattgcgtttcaaatatactttttttacaacgagtctacaaaggagtggttcagttacaacagacaattaattcttgtgttttgaacgtttggaatgtactctatttggctcaattgaacgcaacggacgtgatcgcaagtccttgttgaacttcagtatatattgactttccccgtaggaagggattgccaataattgaatgttcgctttctattggtgtgtgatctcaaaattgcatgtatttgtgatggcgagtgatctaatcccttaggaaaacttgggcgaccgctgtaatacttctctttaaaacagaggcaggttgcggcaataacaggtctgtgatgccctcagatgtcc…
>KF769861-PFR2 Spinose|Globigerinella|siphonifera|III|a|NA
gtgcatggccgttcttagttcgtggagtgatctgtctgcttaattgcgtttcaaatgtatttttgatttctcaaacgagtctacgaagatgtctattcataacaagcacttcatttatgatttgtttggaatacgactctttcggctcaattgaacgcaacggacgtgattgcaagtccttgttgaacttctatacatatcatttacattcttaactgagtgtatctaagataatagagttcgctttctattggtgacgggatctccaatcactttcgagtgagagtgagtgatctaatcctttaggaaaactcgggcgaccgctgtaatactttctttttaaaacagaggaagattgcggcaataacaggtctgtgatgccctcagatgtcccgggcc…
>KF769863-PFR2 Spinose|Globigerinella|calida|III|a|NA
gtgcatggccgttcttagttcgtggagtgatctgtctgcttaattgcgtttcaaatgtatttttgatttctcaaacgagtctacgaagatgtctattcataacaagcacttcatttatgatttgtttggaatacgactctttcggctcaattgaacgcaacggacgtgattgcaagtccttgttgaacttctatacatatcatttacattcttaactgagtgtatctaagataatagagttcgctttctattggtgacgggatctccaatcactttcgagtgagagtgagtgatctaatcctttaggaaaactcgggcgaccgctgtaatactttctttttaaaacagaggaagattgcggcaataacaggtctgtgatgccctcagatgtcccgggcc…
>KF769864-PFR2 Spinose|Globigerinella|calida|III|b|NA
gtgcatggccgttcttagttcgtggagtgatctgtctgcttaattgcgtttcaaatgtatttttgatttatcaaacgagtctacgaagatgtctattcatacaagcacttcatttatgatttgtttggaatacgactctttcggctcaattgaacgcaacggacgtgattgcaagtccttgttgaacttctgtatatatcatttacattcttaactgagtgtatctaagataatagagttcgctttctattggtgacgggatctccaatcactttcgagtgagagtgagtgatctaatcctttaggaaaactcgggcgaccgctgtaatactttctttttaaaacagaggaagattgcggcaataacaggtctgtgatgccctcagatgtcccgggccg…
>KF769874-PFR2 Spinose|Globigerinella|calida|III|b|NA
gtgcatggccgttcttagttcgtggagtgatctgtctgcttaattgcgtttcaaatgtatttttgatttatcaaacgagtctacgaagatgtctattcatacaagcacttcatttatgatttgtttggaatacgactctttcggctcaattgaacgcaacggacgtgattgcaagtccttgttgaacttctgtatatatcatttacattcttaactgagtgtatctaagataatagagttcgctttctattggtgacgggatctccaatcactttcgagtgagagtgagtgatctaatcctttaggaaaactcgggcgaccgctgtaatactttctttttaaaacagaggaagattgcggcaataacaggtctgtgatgccctcagatgtcccgggccg…
>KM193138-PFR2 Spinose|Globigerinella|siphonifera|NA|NA|NA
gtgcatggccgttcttagttcgtggagtgatctgtctgcttaattgcgtttcaaatgtatttttgatttatcaaacgagtctacgaaggacctattcatacaagcacttcatttatgatttgtttggaatttggttctttcggctcaattgaacgcaacggacgtgattgcaagtccttgttgaacttctgtatatatcatttacattcttaactgagtgtatctaagataatagagttcgctttctattggtgacgggatctcctcattcgtggagtgatctaatcctctaggaaaactcgggcgaccgctgtaatactttctttttaaaacagaggaagattgcggcaataacaggtctgtgatgccctcagatgtcccgggccgcacacgtgctac…
>KM193139-PFR2 Spinose|Globigerinella|siphonifera|NA|NA|NA
gtgcatggccgttcttagttcgtggagtgatctgtctgcttaattgcgtttcaaatgtatttttgatttatcaaacgagtctacgaaggacctattcatacaagcacttcatttatgatttgtttggaatttggttctttcggctcaattgaacgcaacggacgtgattgcaagtccttgttgaacttctgtatatatcatttacattcttaactgagtgtatctaagataatagagttcgctttctattggtgacgggatctcctcattcgtggagtgatctaatcctctaggaaaactcgggcgaccgctgtaatactttctttttaaaacagaggaagattgcggcaataacaggtctgtgatgccctcagatgtcccgggccgcacacgtgctac…
>KM193140-PFR2 Spinose|Globigerinella|siphonifera|NA|NA|NA
gtgcatggccgttcttagttcgtggagtgatctgtctgcttaattgcgtttcaaatgtatttttgatttatcaaacgagtctacgaaggacctattcatacaagcacttcatttatgatttgtttggaatttggttctttcggctcaattgaacgcaacggacgtgattgcaagtccttgttgaacttctgtatatatcatttacattcttaactgagtgtatctaagataatagagttcgctttctattggtgacgggatctcctcattcgtggagtgatctaatcctctaggaaaactcgggcgaccgctgtaatactttctttttaaaacagaggaagattgcggcaataacaggtctgtgatgccctcagatgtcccgggccgcacacgtgctac…
>KM193141-PFR2 Spinose|Globigerinella|siphonifera|NA|NA|NA
gtgcatggccgttcttagttcgtggagtgatctgtctgcttaattgcgtttcaaatgtatttttgatttatcaaacgagtctacgaaggacctattcatacaagcacttcatttatgatttgtttggaatttggttctttcggctcaattgaacgcaacggacgtgattgcaagtccttgttgaacttctgtatatatcatttacattcttaactgagtgtatctaagataatagagttcgctttctattggtgacgggatctcctcattcgtggagtgatctaatcctctaggaaaactcgggcgaccgctgtaatactttctttttaaaacagaggaagattgcggcaataacaggtctgtgatgccctcagatgtcccgggccgcacacgtgctac…
>KM193142-PFR2 Spinose|Globigerinella|siphonifera|NA|NA|NA
gtgcatggccgttcttagttcgtggagtgatctgtctgcttaattgcgtttcaaatgtatttttgatttatcaaacgagtctacgaaggacctattcatacaagcacttcatttatgatttgtttggaatttggttctttcggctcaattgaacgcaacggacgtgattgcaagtccttgttgaacttctgtatatatcatttacattcttaactgagtgtatctaagataatagagttcgctttctattggtgacgggatctcctcattcgtggagtgatctaatcctctaggaaaactcgggcgaccgctgtaatactttctttttaaaacagaggaagattgcggcaataacaggtctgtgatgccctcagatgtcccgggccgcacacgtgctac…
>KM194148-PFR2 Spinose|Globigerinella|calida|NA|NA|NA
gtgcatggccgttcttagttcgtggagtgatctgtctgcttaattgcgtttcaaatgtatttttgatttatcaaacgagtctacgaagatgtctattcatacaagcacttcatttatgatttgtttggaatacgactctttcggctcaattgaacgcaacggacgtgattgcaagtccttgttgaacttctgtatatatcatttacattcttaactgagtgtatctaagataatagagttcgctttctattggtgacgggatctccaatcactttcgagtgagagtgagtgatctaatcctttaggaaaactcgggcgaccgctgtaatactttctttttaaaacagaggaagattgcggcaataacaggtctgtgatgccctcagatgtcccgggccg…
>KM194154-PFR2 Spinose|Globigerinella|siphonifera|NA|NA|NA
gtgcatggccgttcttagttcgtggagtgatctgtctgcttaattgcgtttcaaatatattttattatatacgagtctacaaaggagtggttcattaacagacaatcatatctttgagcgtctggaatctactctatttggctcaattgaacgcaacggacgtgatcgcgagtccttgttgaacttcagtatatattgactttccccgtaggaagggattggcaataattgaatgttcgctttctattaggtttgtatgtaatctcaaaattacatgtatttgtaatggcgagtgatcacacctataggaaaactcgggcgaccgctgtaatatttctctttaaaacagaggaagattgcggcaataacaggtctgtgatgccctcagatgtcccgggc…
>KM194155-PFR2 Spinose|Globigerinella|siphonifera|NA|NA|NA
gtgcatggccgttcttagttcgtggagtgatctgtctgcttaattgcgtttcaaatatattttattatataacgagtctacaaaggagtggttcattaacagacaatcatatctttgagcgtctggaatctactctatttggctcaattgaacgcaacggacgtgatcgcgagtccttgttgaacttcagtatatattgactatccccgtaggaagggattggcaataattgaatgttcgctttctattaggtgtgtatatatagtctcaaaattacatgtatttgtaatggcgagtaatatttatactatcctgtaggaaaactcgggcgaccgctgtaatatttctctttaaaacagaggaagattgcggcaataacaggtctgtgatgccctcaga…
>KM194156-PFR2 Spinose|Globigerinella|siphonifera|NA|NA|NA
gtgcatggccgttcttagttcgtggagtgatctgtctgcttaattgcgtttcaaatatattttattatataacgagtctacaaaggagtggttcattaacagacaatcatatctttgagcgtctggaatctactctatttggctcaattgaacgcaacggacgtgatcgcgagtccttgttgaacttcagtatatattgactatccccgtaggaagggattggcaataattgaatgttcgctttctattaggtgtgtatatatagtctccaaattacatgtatttgtaatggcgagtaatatttactatcctgtaggaaaactcgggcgaccgctgtaatatttctctttaaaacagaggaagattgcggcaataacaggtctgtgatgccctcagatg…
>KM194157-PFR2 Spinose|Globigerinella|siphonifera|NA|NA|NA
gtgcatggccgttcttagttcgtggagtgatctgtctgcttaattgcgtttcaaatatattttattatataacgagtctacaaaggagtggttcattaacagacaatcatatctttgagcgtctggaatctactctatttggctcaattgaacgcaacggacgtgatcgcgagtccttgttgaacttcagtatatattgactatccccgtaggaagggattggcaataattgaatgttcgctttctattaggtgtgtatatatagtctcaaaattacatgtatttgtaatggcgagtaatatttatactatcctgtaggaaaactcgggcgaccgctgtaatatttctctttaaaacagaggaagattgcggcaataacaggtctgtgatgccctcaga…
>KM194167-PFR2 Spinose|Globigerinella|siphonifera|NA|NA|NA
gtgcatggccgttcttagttcgtggagtgatctgtctgcttaattgcgtttcaaatatactttttttacaacgagtctacaaaggagtggttcagttacaacagacaattaattcttgtgttttgaacgtttggaatgtactctatttggctcaattgaacgcaacggacgtgatcgcaagtccttgttgaacttcagtatatattgactttccccgtaggaagggattgccaataattgaatgttcgctttctattggtgtgtgatctcaaaattgcatgtatttgtgatggcgagtgatctaatcccttaggaaaacttgggcgaccgctgtaatacttctctttaaaacagaggcaggttgcggcaataacaggtctgtgatgccctcagatgtcc…
>KM194168-PFR2 Spinose|Globigerinella|siphonifera|NA|NA|NA
gtgcatggccgttcttagttcgtggagtgatctgtctgcttaattgcgtttcaaatatactttttttacaacgagtctacaaaggagtggttcagttacaacagacaattaattcttgtgttttgaacgtttggaatgtactctatttggctcaattgaacgcaacggacgtgatcgcaagtccttgttgaacttcagtatatattgactttccccgtaggaagggattgccaataattgaatgttcgctttctattggtgtgtgatctcaaaattgcatgtatttgtgatggcgagtgatctaatcccttaggaaaacttgggcgaccgctgtaatacttctctttaaaacagaggcaggttgcggcaataacaggtctgtgatgccctcagatgtcc…
>KM194169-PFR2 Spinose|Globigerinella|siphonifera|NA|NA|NA
gtgcatggccgttcttagttcgtggagtgatctgtctgcttaattgcgtttcaaatatactttttttacaacgagtctacaaaggagtggttcagttacaacagacaattaattcttgtgttttgaacgtttggaatgtactctatttggctcaattgaacgcaacggacgtgatcgcaagtccttgttgaacttcagtatatattgactttccccgtaggaagggattgccaataattgaatgttcgctttctattggtgtgtgatctcaaaattgcatgtatttgtgatggcgagtgatctaatcccttaggaaaacttgggcgaccgctgtaatacttctctttaaaacagaggcaggttgcggcaataacaggtctgtgatgccctcagatgtcc…
>KM194170-PFR2 Spinose|Globigerinella|siphonifera|NA|NA|NA
gtgcatggccgttcttagttcgtggagtgatctgtctgcttaattgcgtttcaaatatactttttttacaacgagtctacaaaggagtggttcagttacaacagacaattaattcttgtgttttgaacgtttggaatgtactctatttggctcaattgaacgcaacggacgtgatcgcaagtccttgttgaacttcagtatatattgactttccccgtaggaagggattgccaataattgaatgttcgctttctattggtgtgtgatctcaaaattgcatgtatttgtgatggcgagtgatctaatcccttaggaaaacttgggcgaccgctgtaatacttctctttaaaacagaggcaggttgcggcaataacaggtctgtgatgccctcagatgtcc…
>KM194171-PFR2 Spinose|Globigerinella|siphonifera|NA|NA|NA
gtgcatggccgttcttagttcgtggagtgatctgtctgcttaattgcgtttcaaatatactttttttacaacgagtctacaaaggagtggttcagttacaacagacaattaattcttgtgttttgaacgtttggaatgtactctatttggctcaattgaacgcaacggacgtgatcgcaagtccttgttgaacttcagtatatattgactttccccgtaggaagggattgccaataattgaatgttcgctttctattggtgtgtgatctcaaaattgcatgtatttgtgatggcgagtgatctaatcccttaggaaaacttgggcgaccgctgtaatacttctctttaaaacagaggcaggttgcggcaataacaggtctgtgatgccctcagatgtcc…
>KM194172-PFR2 Spinose|Globigerinella|siphonifera|NA|NA|NA
gtgcatggccgttcttagttcgtggagtgatctgtctgcttaattgcgtttcaaatatactttttttacaacgagtctacaaaggagtggttcagttacaacagacaattaattcttgtgttttgaacgtttggaatgtactctatttggctcaattgaacgcaacggacgtgatcgcaagtccttgttgaacttcagtatatattgactttccccgtaggaagggattgccaataattgaatgttcgctttctattggtgtgtgatctcaaaattgcatgtatttgtgatggcgagtgatctaatcccttaggaaaacttgggcgaccgctgtaatacttctctttaaaacagaggcaggttgcggcaataacaggtctgtgatgccctcagatgtcc…
>KM194173-PFR2 Spinose|Globigerinella|siphonifera|NA|NA|NA
gtgcatggccgttcttagttcgtggagtgatctgtctgcttaattgcgtttcaaatatactttttttacaacgagtctacaaaggagtggttcagttacaacagacaattaattcttgtgttttgaacgtttggaatgtactctatttggctcaattgaacgcaacggacgtgatcgcaagtccttgttgaacttcagtatatattgactttccccgtaggaagggattgccaataattgaatgttcgctttctattggtgtgtgatctcaaaattgcatgtatttgtgatggcgagtgatctaatcccttaggaaaacttgggcgaccgctgtaatacttctctttaaaacagaggcaggttgcggcaataacaggtctgtgatgccctcagatgtcc…
>KM194174-PFR2 Spinose|Globigerinella|siphonifera|NA|NA|NA
gtgcatggccgttcttagttcgtggagtgatctgtctgcttaattgcgtttcaaatatactttttttacaacgagtctacaaaggagtggttcagttacaacagacaattaattcttgtgttttgaacgtttggaatgtactctatttggctcaattgaacgcaacggacgtgatcgcaagtccttgttgaacttcagtatatattgactttccccgtaggaagggattgccaataattgaatgttcgctttctattggtgtgtgatctcaaaattgcatgtatttgtgatggcgagtgatctaatcccttaggaaaacttgggcgaccgctgtaatacttctctttaaaacagaggcaggttgcggcaataacaggtctgtgatgccctcagatgtcc…
>KM194175-PFR2 Spinose|Globigerinella|siphonifera|NA|NA|NA
gtgcatggccgttcttagttcgtggagtgatctgtctgcttaattgcgtttcaaatatactttttttacaacgagtctacaaaggagtggttcagttacaacagacaattaattcttgtgttttgaacgtttggaatgtactctatttggctcaattgaacgcaacggacgtgatcgcaagtccttgttgaacttcagtatatattgactttccccgtaggaagggattgccaataattgaatgttcgctttctattggtgtgtgatctcaaaattgcatgtatttgtgatggcgagtgatctaatcccttaggaaaacttgggcgaccgctgtaatacttctctttaaaacagaggcaggttgcggcaataacaggtctgtgatgccctcagatgtcc…
>KM194176-PFR2 Spinose|Globigerinella|siphonifera|NA|NA|NA
gtgcatggccgttcttagttcgtggagtgatctgtctgcttaattgcgtttcaaatatactttttttacaacgagtctacaaaggagtggttcagttacaacagacaattaattcttgtgttttgaacgtttggaatgtactctatttggctcaattgaacgcaacggacgtgatcgcaagtccttgttgaacttcagtatatattgactttccccgtaggaagggattgccaataattgaatgttcgctttctattggtgtgtgatctcaaaattgcatgtatttgtgatggcgagtgatctaatcccttaggaaaacttgggcgaccgctgtaatacttctctttaaaacagaggcaggttgcggcaataacaggtctgtgatgccctcagatgtcc…
>KM194178-PFR2 Spinose|Globigerinella|siphonifera|NA|NA|NA
gtgcatggccgttcttagttcgtggagtgatctgtctgcttaattgcgtttcaaatatattttattatataacgagtctacaaaggagtggttcattaacagacaatcatatctttgagcgtctggaatctactctatttggctcaattgaacgcaacggacgtgatcgcgagtccttgttgaacttcagtatatattgactatccccgtaggaagggattggcaataattgaatgttcgctttctattaggtgtgtatatatagtctcaaaattacatgtatttgtaatggcgagtaatatattactatcctgtaggaaaactcgggcgaccgctgtaatatttctctttaaaacagaggaagattgcggcaataacaggtctgtgatgccctcagat…
>KM194179-PFR2 Spinose|Globigerinella|siphonifera|NA|NA|NA
gtgcatggccgttcttagttcgtggagtgatctgtctgcttaattgcgtttcaaatatattttattatataacgagtctacaaaggagtggttcattaacagacaatcatatctttgagcgtctggaatctactctatttggctcaattgaacgcaacggacgtgatcgcgagtccttgttgaacttcagtatatattgactatccccgtaggaagggattggcaataattgaatgttcgctttctattaggtgtgtatatatagtctcaaaattgcatgtatttgtaatggcgagtaatatgtactatcctataggaaaactcgggcgaccgctgtaatatttctctttaaaacagaggaagattgcggcaataacaggtctgtgatgccctcagatg…
>KM194180-PFR2 Spinose|Globigerinella|siphonifera|NA|NA|NA
gtgcatggccgttcttagttcgtggagtgatctgtctgcttaattgcgtttcaaatatattttattatataacgagtctacaaaggagtggttcattaacagacaatcatatctttgagcgtctggaatctactctatttggctcaattgaacgcaacggacgtgatcgcgagtccttgttgaacttcagtatatattgactatccccgtaggaagggattggcaataattgaatgttcgctttctattaggtgtgtatatatagtctcaaaattacatgtatttgtaatggcgagtaatatttatactatcctgtaggaaaactcgggcgaccgctgtaatatttctctttaaaacagaggaagattgcggcaataacaggtctgtgatgccctcaga…
>KM194181-PFR2 Spinose|Globigerinella|calida|NA|NA|NA
gtgcatggccgttcttagttcgtggagtgatctgtctgcttaattgcgtttcaaatgtatttttgatttctcaaacgagtctacgaagatgtctattcataacaagcacttcatttatgatttgtttggaatacgactctttcggctcaattgaacgcaacggacgtgattgcaagtccttgttgaacttctatacatatcatttacattcttaactgagtgtatctaagataatagagttcgctttctattggtgacgggatctccaatcactttcgagtgagagtgagtgatctaatcctttaggaaaactcgggcgaccgctgtaatactttctttttaaaacagaggaagattgcggcaataacaggtctgtgatgccctcagatgtcccgggcc…
>KM194182-PFR2 Spinose|Globigerinella|siphonifera|NA|NA|NA
gtgcatggccgttcttagttcgtggagtgatctgtctgcttaattgcgtttcaaatatattttattatataacgagtctacaaaggagtggttcattaacagacaatcatatctttgagcgtctggaatctactctatttggctcaattgaacgcaacggacgtgatcgcgagtccttgttgaacttcagtatatattgactatccccgtaggaagggattggcaataattgaatgttcgctttctattaggtgtgtatatatagtctcaaaattacatgtatttgtaatggcgagtaatatttatactatcctgtaggaaaactcgggcgaccgctgtaatatttctctttaaaacagaggaagattgcggcaataacaggtctgtgatgccctcaga…
>KM194183-PFR2 Spinose|Globigerinella|siphonifera|NA|NA|NA
gtgcatggccgttcttagttcgtggagtgatctgtctgcttaattgcgtttcaaatatattttattatataacgagtctacaaaggagtggttcattaacagacaatcatatctttgagcgtctggaatctactctatttggctcaattgaacgcaacggacgtgatcgcgagtccttgttgaacttcagtatatattgactatccccgtaggaagggattggcaataattgaatgttcgctttctattaggtgtgtatatatagtctcaaaattacatgtatttgtaatggcgagtaatatttatactatcctgtaggaaaactcgggcgaccgctgtaatatttctctttaaaacagaggaagattgcggcaataacaggtctgtgatgccctcaga…
>KM194184-PFR2 Spinose|Globigerinella|siphonifera|NA|NA|NA
gtgcatggccgttcttagttcgtggagtgatctgtctgcttaattgcgtttcaaatatattttattatataacgagtctacaaaggagtggttcattaacagacaatcatatctttgagcgtctggaatctactctatttggctcaattgaacgcaacggacgtgatcgcgagtccttgttgaacttcagtatatattgactatccccgtaggaagggattggcaataattgaatgttcgctttctattaggtgtgtatatatagtctcaaaattacatgtatttgtaatggcgagtaatatttatactatcctgtaggaaaactcgggcgaccgctgtaatatttctctttaaaacagaggaagattgcggcaataacaggtctgtgatgccctcaga…
>KM194185-PFR2 Spinose|Globigerinella|calida|NA|NA|NA
gtgcatggccgttcttagttcgtggagtgatctgtctgcttaattgcgtttcaaatgtatttttgatttctcaaacgagtctacgaagatgtctattcataacaagcacttcatttatgatttgtttggaatacgactctttcggctcaattgaacgcaacggacgtgattgcaagtccttgttgaacttctatacatatcatttacattcttaactgagtgtatctaagataatagagttcgctttctattggtgacgggatctccaatcactttcgagtgagagtgagtgatctaatcctttaggaaaactcgggcgaccgctgtaatactttctttttaaaacagaggaagattgcggcaataacaggtctgtgatgccctcagatgtcccgggcc…
>KM194186-PFR2 Spinose|Globigerinella|calida|NA|NA|NA
gtgcatggccgttcttagttcgtggagtgatctgtctgcttaattgcgtttcaaatgtatttttgatttctcaaacgagtctacgaagatgtctattcataacaagcacttcatttatgatttgtttggaatacgactctttcggctcaattgaacgcaacggacgtgattgcaagtccttgttgaacttctatacatatcatttacattcttaactgagtgtatctaagataatagagttcgctttctattggtgacgggatctccaatcactttcgagtgagagtgagtgatctaatcctttaggaaaactcgggcgaccgctgtaatactttctttttaaaacagaggaagattgcggcaataacaggtctgtgatgccctcagatgtcccgggcc…
>KM194187-PFR2 Spinose|Globigerinella|calida|NA|NA|NA
gtgcatggccgttcttagttcgtggagtgatctgtctgcttaattgcgtttcaaatgtatttttgatttctcaaacgagtctacgaagatgtctattcataacaagcacttcatttatgatttgtttggaatacgactctttcggctcaattgaacgcaacggacgtgattgcaagtccttgttgaacttctatacatatcatttacattcttaactgagtgtatctaagataatagagttcgctttctattggtgacgggatctccaatcactttcgagtgagagtgagtgatctaatcctttaggaaaactcgggcgaccgctgtaatactttctttttaaaacagaggaagattgcggcaataacaggtctgtgatgccctcagatgtcccgggcc…
>KM194188-PFR2 Spinose|Globigerinella|siphonifera|NA|NA|NA
gtgcatggccgttcttagttcgtggagtgatctgtctgcttaattgcgtttcaaatatattttattatataacgagtctacaaaggagtggttcattaacagacaatcatatctttgagcgtctggaatctactctatttggctcaattgaacgcaacggacgtgatcgcgagtccttgttgaacttcagtatatattgactatccccgtaggaagggattggcaataattgaatgttcgctttctattaggtgtgtatatatagtctcaaaattacatgtatttgtaatggcgagtaatatttatactatcctgtaggaaaactcgggcgaccgctgtaatatttctctttaaaacagaggaagattgcggcaataacaggtctgtgatgccctcaga…
>KM194189-PFR2 Spinose|Globigerinella|calida|NA|NA|NA
gtgcatggccgttcttagttcgtggagtgatctgtctgcttaattgcgtttcaaatgtatttttgatttctcaaacgagtctacgaagatgtctattcataacaagcacttcatttatgatttgtttggaatacgactctttcggctcaattgaacgcaacggacgtgattgcaagtccttgttgaacttctatacatatcatttacattcttaactgagtgtatctaagataatagagttcgctttctattggtgacgggatctccaatcactttcgagtgagagtgagtgatctaatcctttaggaaaactcgggcgaccgctgtaatactttctttttaaaacagaggaagattgcggcaataacaggtctgtgatgccctcagatgtcccgggcc…
>KM194190-PFR2 Spinose|Globigerinella|siphonifera|NA|NA|NA
gtgcatggccgttcttagttcgtggagtgatctgtctgcttaattgcgtttcaaatatattttattatataacgagtctacaaaggagtggttcattaacagacaatcatatctttgagcgtctggaatctactctatttggctcaattgaacgcaacggacgtgatcgcgagtccttgttgaacttcagtatatattgactatccccgtaggaagggattggcaataattgaatgttcgctttctattaggtgtgtatatatagtctcaaaattacatgtatttgtaatggcgagtaatatttatactatcctgtaggaaaactcgggcgaccgctgtaatatttctctttaaaacagaggaagattgcggcaataacaggtctgtgatgccctcaga…
>KM194191-PFR2 Spinose|Globigerinella|siphonifera|NA|NA|NA
gtgcatggccgttcttagttcgtggagtgatctgtctgcttaattgcgtttcaaatatattttattatataacgagtctacaaaggagtggttcattaacagacaatcatatctttgagcgtctggaatctactctatttggctcaattgaacgcaacggacgtgatcgcgagtccttgttgaacttcagtatatattgactatccccgtaggaagggattggcaataattgaatgttcgctttctattaggtgtgtatatatagtctcaaaattacatgtatttgtaatggcgagtaatatttatactatcctgtaggaaaactcgggcgaccgctgtaatatttctctttaaaacagaggaagattgcggcaataacaggtctgtgatgccctcaga…
>KM194192-PFR2 Spinose|Globigerinella|calida|NA|NA|NA
gtgcatggccgttcttagttcgtggagtgatctgtctgcttaattgcgtttcaaatgtatttttgatttctcaaacgagtctacgaagatgtctattcataacaagcacttcatttatgatttgtttggaatacgactctttcggctcaattgaacgcaacggacgtgattgcaagtccttgttgaacttctatacatatcatttacattcttaactgagtgtatctaagataatagagttcgctttctattggtgacgggatctccaatcactttcgagtgagagtgagtgatctaatcctttaggaaaactcgggcgaccgctgtaatactttctttttaaaacagaggaagattgcggcaataacaggtctgtgatgccctcagatgtcccgggcc…
>KM194193-PFR2 Spinose|Globigerinella|siphonifera|NA|NA|NA
gtgcatggccgttcttagttcgtggagtgatctgtctgcttaattgcgtttcaaatatattttattatataacgagtctacaaaggagtggttcattaacagacaatcatatctttgagcgtctggaatctactctatttggctcaattgaacgcaacggacgtgatcgcgagtccttgttgaacttcagtatatattgactatccccgtaggaagggattggcaataattgaatgttcgctttctattaggtgtgtatatatagtctcaaaattacatgtatttgtaatggcgagtaatatttatactatcctgtaggaaaactcgggcgaccgctgtaatatttctctttaaaacagaggaagattgcggcaataacaggtctgtgatgccctcaga…
>KM194194-PFR2 Spinose|Globigerinella|siphonifera|NA|NA|NA
gtgcatggccgttcttagttcgtggagtgatctgtctgcttaattgcgtttcaaatatattttattatataacgagtctacaaaggagtggttcattaacagacaatcatatctttgagcgtctggaatctactctatttggctcaattgaacgcaacggacgtgatcgcgagtccttgttgaacttcagtatatattgactatccccgtaggaagggattggcaataattgaatgttcgctttctattaggtgtgtatatatagtctcaaaattacatgtatttgtaatggcgagtaatatttatactatcctgtaggaaaactcgggcgaccgctgtaatatttctctttaaaacagaggaagattgcggcaataacaggtctgtgatgccctcaga…
>KM194195-PFR2 Spinose|Globigerinella|siphonifera|NA|NA|NA
gtgcatggccgttcttagttcgtggagtgatctgtctgcttaattgcgtttcaaatatattttattatataacgagtctacaaaggagtggttcattaacagacaatcatatctttgagcgtctggaatctactctatttggctcaattgaacgcaacggacgtgatcgcgagtccttgttgaacttcagtatatattgactatccccgtaggaagggattggcaataattgaatgttcgctttctattaggtgtgtatatatagtctcaaaattacatgtatttgtaatggcgagtaatatttatactatcctgtaggaaaactcgggcgaccgctgtaatatttctctttaaaacagaggaagattgcggcaataacaggtctgtgatgccctcaga…
>KM194196-PFR2 Spinose|Globigerinella|calida|NA|NA|NA
gtgcatggccgttcttagttcgtggagtgatctgtctgcttaattgcgtttcaaatgtatttttgatttctcaaacgagtctacgaagatgtctattcataacaagcacttcatttatgatttgtttggaatacgactctttcggctcaattgaacgcaacggacgtgattgcaagtccttgttgaacttctatacatatcatttacattcttaactgagtgtatctaagataatagagttcgctttctattggtgacgggatctccaatcactttcgagtgagagtgagtgatctaatcctttaggaaaactcgggcgaccgctgtaatactttctttttaaaacagaggaagattgcggcaataacaggtctgtgatgccctcagatgtcccgggcc…
>KM194197-PFR2 Spinose|Globigerinella|siphonifera|NA|NA|NA
gtgcatggccgttcttagttcgtggagtgatctgtctgcttaattgcgtttcaaatatattttattatataacgagtctacaaaggagtggttcattaacagacaatcatatctttgagcgtctggaatctactctatttggctcaattgaacgcaacggacgtgatcgcgagtccttgttgaacttcagtatatattgactatccccgtaggaagggattggcaataattgaatgttcgctttctattaggtgtgtatatatagtctcaaaattacatgtatttgtaatggcgagtaatatttatactatcctgtaggaaaactcgggcgaccgctgtaatatttctctttaaaacagaggaagattgcggcaataacaggtctgtgatgccctcaga…
>KM194198-PFR2 Spinose|Globigerinella|siphonifera|NA|NA|NA
gtgcatggccgttcttagttcgtggagtgatctgtctgcttaattgcgtttcaaatatattttattatataacgagtctacaaaggagtggttcattaacagacaatcatatctttgagcgtctggaatctactctatttggctcaattgaacgcaacggacgtgatcgcgagtccttgttgaacttcagtatatattgactatccccgtaggaagggattggcaataattgaatgttcgctttctattaggtgtgtatatatagtctcaaaattacatgtatttgtaatggcgagtaatatttatactatcctgtaggaaaactcgggcgaccgctgtaatatttctctttaaaacagaggaagattgcggcaataacaggtctgtgatgccctcaga…
>KM194199-PFR2 Spinose|Globigerinella|siphonifera|NA|NA|NA
gtgcatggccgttcttagttcgtggagtgatctgtctgcttaattgcgtttcaaatatattttattatataacgagtctacaaaggagtggttcattaacagacaatcatatctttgagcgtctggaatctactctatttggctcaattgaacgcaacggacgtgatcgcgagtccttgttgaacttcagtatatattgactatccccgtaggaagggattggcaataattgaatgttcgctttctattaggtgtgtatatatagtctcaaaattacatgtatttgtaatggcgagtaatatttatactatcctgtaggaaaactcgggcgaccgctgtaatatttctctttaaaacagaggaagattgcggcaataacaggtctgtgatgccctcaga…
>KM194200-PFR2 Spinose|Globigerinella|siphonifera|NA|NA|NA
gtgcatggccgttcttagttcgtggagtgatctgtctgcttaattgcgtttcaaatatattttattatataacgagtctacaaaggagtggttcattaacagacaatcatatctttgagcgtctggaatctactctatttggctcaattgaacgcaacggacgtgatcgcgagtccttgttgaacttcagtatatattgactatccccgtaggaagggattggcaataattgaatgttcgctttctattaggtgtgtatatatagtctcaaaattacatgtatttgtaatggcgagtaatatttatactatcctgtaggaaaactcgggcgaccgctgtaatatttctctttaaaacagaggaagattgcggcaataacaggtctgtgatgccctcaga…
>KM194201-PFR2 Spinose|Globigerinella|siphonifera|NA|NA|NA
gtgcatggccgttcttagttcgtggagtgatctgtctgcttaattgcgtttcaaatatattttattatataacgagtctacaaaggagtggttcattaacagacaatcatatctttgagcgtctggaatctactctatttggctcaattgaacgcaacggacgtgatcgcgagtccttgttgaacttcagtatatattgactatccccgtaggaagggattggcaataattgaatgttcgctttctattaggtgtgtatatatagtctcaaaattacatgtatttgtaatggcgagtaatatttatactatcctgtaggaaaactcgggcgaccgctgtaatatttctctttaaaacagaggaagattgcggcaataacaggtctgtgatgccctcaga…
>KM194202-PFR2 Spinose|Globigerinella|calida|NA|NA|NA
gtgcatggccgttcttagttcgtggagtgatctgtctgcttaattgcgtttcaaatgtatttttgatttctcaaacgagtctacgaagatgtctattcataacaagcacttcatttatgatttgtttggaatacgactctttcggctcaattgaacgcaacggacgtgattgcaagtccttgttgaacttctatacatatcatttacattcttaactgagtgtatctaagataatagagttcgctttctattggtgacgggatctccaatcactttcgagtgagagtgagtgatctaatcctttaggaaaactcgggcgaccgctgtaatactttctttttaaaacagaggaagattgcggcaataacaggtctgtgatgccctcagatgtcccgggcc…
>KM194203-PFR2 Spinose|Globigerinella|calida|NA|NA|NA
gtgcatggccgttcttagttcgtggagtgatctgtctgcttaattgcgtttcaaatgtatttttgatttctcaaacgagtctacgaagatgtctattcataacaagcacttcatttatgatttgtttggaatacgactctttcggctcaattgaacgcaacggacgtgattgcaagtccttgttgaacttctatacatatcatttacattcttaactgagtgtatctaagataatagagttcgctttctattggtgacgggatctccaatcactttcgagtgagagtgagtgatctaatcctttaggaaaactcgggcgaccgctgtaatactttctttttaaaacagaggaagattgcggcaataacaggtctgtgatgccctcagatgtcccgggcc…
>KM194204-PFR2 Spinose|Globigerinella|siphonifera|NA|NA|NA
gtgcatggccgttcttagttcgtggagtgatctgtctgcttaattgcgtttcaaatatattttattatataacgagtctacaaaggagtggttcattaacagacaatcatatctttgagcgtctggaatctactctatttggctcaattgaacgcaacggacgtgatcgcgagtccttgttgaacttcagtatatattgactatccccgtaggaagggattggcaataattgaatgttcgctttctattaggtgtgtatatatagtctcaaaattacatgtatttgtaatggcgagtaatatttatactatcctgtaggaaaactcgggcgaccgctgtaatatttctctttaaaacagaggaagattgcggcaataacaggtctgtgatgccctcaga…
>KM194205-PFR2 Spinose|Globigerinella|calida|NA|NA|NA
gtgcatggccgttcttagttcgtggagtgatctgtctgcttaattgcgtttcaaatgtatttttgatttctcaaacgagtctacgaagatgtctattcataacaagcacttcatttatgatttgtttggaatacgactctttcggctcaattgaacgcaacggacgtgattgcaagtccttgttgaacttctatacatatcatttacattcttaactgagtgtatctaagataatagagttcgctttctattggtgacgggatctccaatcactttcgagtgagagtgagtgatctaatcctttaggaaaactcgggcgaccgctgtaatactttctttttaaaacagaggaagattgcggcaataacaggtctgtgatgccctcagatgtcccgggcc…
>KM194206-PFR2 Spinose|Globigerinella|calida|NA|NA|NA
gtgcatggccgttcttagttcgtggagtgatctgtctgcttaattgcgtttcaaatgtatttttgatttctcaaacgagtctacgaagatgtctattcataacaagcacttcatttatgatttgtttggaatacgactctttcggctcaattgaacgcaacggacgtgattgcaagtccttgttgaacttctatacatatcatttacattcttaactgagtgtatctaagataatagagttcgctttctattggtgacgggatctccaatcactttcgagtgagagtgagtgatctaatcctttaggaaaactcgggcgaccgctgtaatactttctttttaaaacagaggaagattgcggcaataacaggtctgtgatgccctcagatgtcccgggcc…
>KM194207-PFR2 Spinose|Globigerinella|calida|NA|NA|NA
gtgcatggccgttcttagttcgtggagtgatctgtctgcttaattgcgtttcaaatgtatttttgatttctcaaacgagtctacgaagatgtctattcataacaagcacttcatttatgatttgtttggaatacgactctttcggctcaattgaacgcaacggacgtgattgcaagtccttgttgaacttctatacatatcatttacattcttaactgagtgtatctaagataatagagttcgctttctattggtgacgggatctccaatcactttcgagtgagagtgagtgatctaatcctttaggaaaactcgggcgaccgctgtaatactttctttttaaaacagaggaagattgcggcaataacaggtctgtgatgccctcagatgtcccgggcc…
>KM194208-PFR2 Spinose|Globigerinella|calida|NA|NA|NA
gtgcatggccgttcttagttcgtggagtgatctgtctgcttaattgcgtttcaaatgtatttttgatttctcaaacgagtctacgaagatgtctattcataacaagcacttcatttatgatttgtttggaatacgactctttcggctcaattgaacgcaacggacgtgattgcaagtccttgttgaacttctatacatatcatttacattcttaactgagtgtatctaagataatagagttcgctttctattggtgacgggatctccaatcactttcgagtgagagtgagtgatctaatcctttaggaaaactcgggcgaccgctgtaatactttctttttaaaacagaggaagattgcggcaataacaggtctgtgatgccctcagatgtcccgggcc…
>KM194209-PFR2 Spinose|Globigerinella|calida|NA|NA|NA
gtgcatggccgttcttagttcgtggagtgatctgtctgcttaattgcgtttcaaatgtatttttgatttctcaaacgagtctacgaagatgtctattcataacaagcacttcatttatgatttgtttggaatacgactctttcggctcaattgaacgcaacggacgtgattgcaagtccttgttgaacttctatacatatcatttacattcttaactgagtgtatctaagataatagagttcgctttctattggtgacgggatctccaatcactttcgagtgagagtgagtgatctaatcctttaggaaaactcgggcgaccgctgtaatactttctttttaaaacagaggaagattgcggcaataacaggtctgtgatgccctcagatgtcccgggcc…
>KM194210-PFR2 Spinose|Globigerinella|calida|NA|NA|NA
gtgcatggccgttcttagttcgtggagtgatctgtctgcttaattgcgtttcaaatgtatttttgatttctcaaacgagtctacgaagatgtctattcataacaagcacttcatttatgatttgtttggaatacgactctttcggctcaattgaacgcaacggacgtgattgcaagtccttgttgaacttctatacatatcatttacattcttaactgagtgtatctaagataatagagttcgctttctattggtgacgggatctccaatcactttcgagtgagagtgagtgatctaatcctttaggaaaactcgggcgaccgctgtaatactttctttttaaaacagaggaagattgcggcaataacaggtctgtgatgccctcagatgtcccgggcc…
>KM194211-PFR2 Spinose|Globigerinella|siphonifera|NA|NA|NA
gtgcatggccgttcttagttcgtggagtgatctgtctgcttaattgcgtttcaaatatattttattatataacgagtctacaaaggagtggttcattaacagacaatcatatctttgagcgtctggaatctactctatttggctcaattgaacgcaacggacgtgatcgcgagtccttgttgaacttcagtatatattgactatccccgtaggaagggattggcaataattgaatgttcgctttctattaggtgtgtatatatagtctcaaaattacatgtatttgtaatggcgagtaatatttatactatcctgtaggaaaactcgggcgaccgctgtaatatttctctttaaaacagaggaagattgcggcaataacaggtctgtgatgccctcaga…
>KM194212-PFR2 Spinose|Globigerinella|siphonifera|NA|NA|NA
gtgcatggccgttcttagttcgtggagtgatctgtctgcttaattgcgtttcaaatatattttattatataacgagtctacaaaggagtggttcattaacagacaatcatatctttgagcgtctggaatctactctatttggctcaattgaacgcaacggacgtgatcgcgagtccttgttgaacttcagtatatattgactatccccgtaggaagggattggcaataattgaatgttcgctttctattaggtgtgtatatatagtctcaaaattacatgtatttgtaatggcgagtaatatttatactatcctgtaggaaaactcgggcgaccgctgtaatatttctctttaaaacagaggaagattgcggcaataacaggtctgtgatgccctcaga…
>KM194213-PFR2 Spinose|Globigerinella|siphonifera|NA|NA|NA
gtgcatggccgttcttagttcgtggagtgatctgtctgcttaattgcgtttcaaatatattttattatataacgagtctacaaaggagtggttcattaacagacaatcatatctttgagcgtctggaatctactctatttggctcaattgaacgcaacggacgtgatcgcgagtccttgttgaacttcagtatatattgactatccccgtaggaagggattggcaataattgaatgttcgctttctattaggtgtgtatatatagtctcaaaattacatgtatttgtaatggcgagtaatatttatactatcctgtaggaaaactcgggcgaccgctgtaatatttctctttaaaacagaggaagattgcggcaataacaggtctgtgatgccctcaga…
>KM194214-PFR2 Spinose|Globigerinella|siphonifera|NA|NA|NA
gtgcatggccgttcttagttcgtggagtgatctgtctgcttaattgcgtttcaaatatattttattatataacgagtctacaaaggagtggttcattaacagacaatcatatctttgagcgtctggaatctactctatttggctcaattgaacgcaacggacgtgatcgcgagtccttgttgaacttcagtatatattgactatccccgtaggaagggattggcaataattgaatgttcgctttctattaggtgtgtatatatagtctcaaaattacatgtatttgtaatggcgagtaatatttatactatcctgtaggaaaactcgggcgaccgctgtaatatttctctttaaaacagaggaagattgcggcaataacaggtctgtgatgccctcaga…
>KM194215-PFR2 Spinose|Globigerinella|siphonifera|NA|NA|NA
gtgcatggccgttcttagttcgtggagtgatctgtctgcttaattgcgtttcaaatatattttattatataacgagtctacaaaggagtggttcattaacagacaatcatatctttgagcgtctggaatctactctatttggctcaattgaacgcaacggacgtgatcgcgagtccttgttgaacttcagtatatattgactatccccgtaggaagggattggcaataattgaatgttcgctttctattaggtgtgtatatatagtctcaaaattacatgtatttgtaatggcgagtaatatttatactatcctgtaggaaaactcgggcgaccgctgtaatatttctctttaaaacagaggaagattgcggcaataacaggtctgtgatgccctcaga…
>KM194216-PFR2 Spinose|Globigerinella|siphonifera|NA|NA|NA
gtgcatggccgttcttagttcgtggagtgatctgtctgcttaattgcgtttcaaatatattttattatataacgagtctacaaaggagtggttcattaacagacaatcatatctttgagcgtctggaatctactctatttggctcaattgaacgcaacggacgtgatcgcgagtccttgttgaacttcagtatatattgactatccccgtaggaagggattggcaataattgaatgttcgctttctattaggtgtgtatatatagtctcaaaattacatgtatttgtaatggcgagtaatatttatactatcctgtaggaaaactcgggcgaccgctgtaatatttctctttaaaacagaggaagattgcggcaataacaggtctgtgatgccctcaga…
>KM194217-PFR2 Spinose|Globigerinella|siphonifera|NA|NA|NA
gtgcatggccgttcttagttcgtggagtgatctgtctgcttaattgcgtttcaaatatattttattatataacgagtctacaaaggagtggttcattaacagacaatcatatctttgagcgtctggaatctactctatttggctcaattgaacgcaacggacgtgatcgcgagtccttgttgaacttcagtatatattgactatccccgtaggaagggattggcaataattgaatgttcgctttctattaggtgtgtatatatagtctcaaaattacatgtatttgtaatggcgagtaatatttatactatcctgtaggaaaactcgggcgaccgctgtaatatttctctttaaaacagaggaagattgcggcaataacaggtctgtgatgccctcaga…
>KM194218-PFR2 Spinose|Globigerinella|calida|NA|NA|NA
gtgcatggccgttcttagttcgtggagtgatctgtctgcttaattgcgtttcaaatgtatttttgatttctcaaacgagtctacgaagatgtctattcataacaagcacttcatttatgatttgtttggaatacgactctttcggctcaattgaacgcaacggacgtgattgcaagtccttgttgaacttctatacatatcatttacattcttaactgagtgtatctaagataatagagttcgctttctattggtgacgggatctccaatcactttcgagtgagagtgagtgatctaatcctttaggaaaactcgggcgaccgctgtaatactttctttttaaaacagaggaagattgcggcaataacaggtctgtgatgccctcagatgtcccgggcc…
>KM194219-PFR2 Spinose|Globigerinella|siphonifera|NA|NA|NA
gtgcatggccgttcttagttcgtggagtgatctgtctgcttaattgcgtttcaaatatattttattatataacgagtctacaaaggagtggttcattaacagacaatcatatctttgagcgtctggaatctactctatttggctcaattgaacgcaacggacgtgatcgcgagtccttgttgaacttcagtatatattgactatccccgtaggaagggattggcaataattgaatgttcgctttctattaggtgtgtatatatagtctcaaaattacatgtatttgtaatggcgagtaatatttatactatcctgtaggaaaactcgggcgaccgctgtaatatttctctttaaaacagaggaagattgcggcaataacaggtctgtgatgccctcaga…
>KM194220-PFR2 Spinose|Globigerinella|siphonifera|NA|NA|NA
gtgcatggccgttcttagttcgtggagtgatctgtctgcttaattgcgtttcaaatatattttattatataacgagtctacaaaggagtggttcattaacagacaatcatatctttgagcgtctggaatctactctatttggctcaattgaacgcaacggacgtgatcgcgagtccttgttgaacttcagtatatattgactatccccgtaggaagggattggcaataattgaatgttcgctttctattaggtgtgtatatatagtctcaaaattacatgtatttgtaatggcgagtaatatttatactatcctgtaggaaaactcgggcgaccgctgtaatatttctctttaaaacagaggaagattgcggcaataacaggtctgtgatgccctcaga…
>KM194221-PFR2 Spinose|Globigerinella|siphonifera|NA|NA|NA
gtgcatggccgttcttagttcgtggagtgatctgtctgcttaattgcgtttcaaattttatatttgttaacatgcgagtcttcaatgacggccgctccaccttatagacattatatgatatgcacatttgtgtatttgattataacttgtctggagtctggctcgatttttttgactcaattgaacgcaacggacgtgattgcaagtccttgttgaacaaattatatatatactacttcatcattagtatatatagttcgcttctcatgtcgtagcagtcaaacgggcgggcgtcttaattggcgcggtcacgaggcttaatatgctgcggcagggaaaacttgggcgaccgctgtaatacttctctcttaaaccagaggaagattgcggcaataacag…
>KM194223-PFR2 Spinose|Globigerinella|siphonifera|NA|NA|NA
gtgcatggccgttcttagttcgtggagtgatctgtctgcttaattgcgtttcaaattttatatttgttaacatgcgagtcttcaatgacggccactccaccttatagacattatatgatatgcacatttgtgtatttgattataacttgtctggagtctggctcgatttttttgactcaattgaacgcaacggacgtgattgcaagtccttgttgaacaaattatatatatactacttcatcattagtatatatagttcgcttctcatgtcgtagcagtcaaacgggcgggcgtcttaattggcgcggtcacgaggcttaatatgctgcggctgggaaaacttgggcgaccgctgtaatacttctctcttaaaccagaggaagattgcggcaataacag…
>KM194224-PFR2 Spinose|Globigerinella|siphonifera|NA|NA|NA
gtgcatggccgttcttagttcgtggagtgatctgtctgcttaattgcgtttcaaattttatatttgttaacatgcgagtcttcaatgacggccgctccaccttatagacattatatgatatgcacatttgtgtatttgattataacttgtctggagtctggctcgatttttttgactcaattgaacgcaacggacgtgattgcaagtccttgttgaacaaattatatatatactacttcatcattagtatatatagttcgcttctcatgtcgtagcagtcaaacgggcgggcgtcttaattggcgcggtcacgaggcttaatatgctgcggcagggaaaacttgggcgaccgctgtaatacttctctcttaaaccagaggaagattgcggcaataacag…
>KM194225-PFR2 Spinose|Globigerinella|siphonifera|NA|NA|NA
gtgcatggccgttcttagttcgtggagtgatctgtctgcttaattgcgtttcaaattttatatttgttaacatgcgagtcttcaatgacggccgctccaccttatagacattatatgatatgcacatttgtgtatttgattataacttgtctggagtctggctcgatttttttgactcaattgaacgcaacggacgtgattgcaagtccttgttgaacaaattatatatatactacttcatcattagtatatatagttcgcttctcatgtcgtagcagtcaaacgggcgggcgtcttaattggcgcggtcacgaggcttaatatgctgcggcagggaaaacttgggcgaccgctgtaatacttctctcttaaaccagaggaagattgcggcaataacag…
>U65631-PFR2 Spinose|Globigerinella|siphonifera|I|NA|NA
gtgcatggccgttcttagttcgtggagtgatctgtctgcttaattgcgtttcaaattttatatttgttaacatgcgagtcttcaatgacggccgctccaccttatagacattatatgatatgcacatttgtgtatttgattataacttgtctggagtctggctcgatttttttgactcaattgaacgcaacggacgtgattgcaagtccttgttgaacaaattatatatatactacttcatcattagtatatatagttcgcttctcatgtcgtagcagtcaaacgggcgggcgtcttaattggcgcggtcacgaggcttaatatgctgcggcagggaaaacttgggcgaccgctgtaatacttctctcttaaaccagaggaagattgcggcaataacag…
>U80787-PFR2 Spinose|Globigerinella|siphonifera|II|a|2
gtgcatggccgttcttagttcgtggagtgatctgtctgcttaattgcgtttcaaatatattttattatataacgagtctacaaaggagtggttcattaacagacaatcatatctttgagcgtctggaatctactctatttggctcaattgaacgcaacggacgtgatcgcgagtccttgttgaacttcagtatatattgactatccccgtaggaagggattggcaataattgaatgttcgctttctattaggtgtgtatatatagtctccaaattacatgtatttgtaatggcgagtaatatttactatcctgtaggaaaactcgggcgaccgctgtaatatttctctttaaaacagaggaagattgcggcaataacaggtctgtgatgccctcagatg…
>U80788-PFR2 Spinose|Globigerinella|siphonifera|II|a|1
gtgcatggccgttcttagttcgtggagtgatctgtctgcttaattgcgtttcaaatatattttattatatacgagtctacaaaggagtggttcattaacagacaatcatatctttgagcgtctggaatctactctatttggctcaattgaacgcaacggacgtgatcgcgagtccttgttgaacttcagtatatattgactttccccgtaggaagggattggcaataattgaatgttcgctttctattaggtttgtatgtaatctcaaaattacatgtatttgtaatggcgagtgatcacacctataggaaaactcgggcgaccgctgtaatatttctctttaaaacagaggaagattgcggcaataacaggtctgtgatgccctcagatgtcccgggc…
>Z69602-PFR2 Spinose|Globigerinella|siphonifera|I|a|NA
gtgcatggccgttcttagttcgtggagtgatctgtctgcttaattgcgtttcaaattttatatttgttaacatgcgagtcttcaatgacggccgctccaccttatagacattatatgatatgcacatttgtgtatttgattataacttgtctggagtctggctcgatttttttgactcaattgaacgaacggacgtgattgcaagtccttgttcgaacaaattcatatatatacctacttcatcattagtatatatagttcgcttctcatgtcgtagcagtcaaacgggcgggcgtcttaattggcgcggtcacgaggcttaatatgctgcggcagggaaaacttgggcgaccgctgtaatacttctctcttaaaccagaggaagattgcggcaataac…
>Z83959-PFR2 Spinose|Globigerinella|siphonifera|I|a|NA
gtgcatggccgttcttagttcgtggagtgatctgtctgcttaattgcgtttcaaattttatatttgttaacatgcgagtcttcaatgacggccgctccaccttatagacattatatgatatgcacatttgtgtatttgattataacttgtctggagtctggctcgatttttttgactcaattgaacgcaacggacgtgattgcaagtccttgttgaacaaattatatatatactacttcatcattagtatatatagttcgcttctcatgtcgtagcagtcaaacgggcgggcgtcttaattggcgcggtcacgaggcttaatatgctgcggcagggaaaacttgggcgaccgctgtaatacttctctcttaaaccagaggaagattgcggcaataacag…
>Z83960-PFR2 Spinose|Globigerinella|siphonifera|II|a|3
gtgcatggccgttcttagttcgtggagtgatctgtctgcttaattgcgtttcaaatatattttattatataacgagtctacaaaggagtggttcattaacagacaatcatatctttgagcgtctggaatctactctatttggctcaattgaacgcaacggacgtgatcgcgagtccttgttgaacttcagtatatattgactatccccgtaggaagggattggcaataattgaatgttcgctttctattaggtgtgtatatatagtctcaaaattacatgtatttgtaatggcgagtaatatttatactatcctgtaggaaaactcgggcgaccgctgtaatatttctctttaaaacagaggaagattgcggcaataacaggtctgtgatgccctcaga…
>AB263433-PFR2 Microperforates|Globigerinita|glutinata|II|NA|NA
gtgcatggccgttcttagttcgtggagtgatctgtctgcttagttgcgtttcagataaggatctatattctttacagaagtgttgcgttgtgcatttgacccctcgttcgcgagtgcgtgtcttttcgcgctcgcacgctttttacattaggtcctgaaagcaacgaacgtgaccgcaacctcttgttgcctcatctccctactttttagcgagcacttcggtgtgcgttaataatttcattgaggctttccaaaactagagggaccgctgtcaacttcttgaaccggaggaaggttgcggcaataacaggtctgtgatgcccttagatgttccgggctgcacacgtgctacaatgattgttgcagtgagcatctcaattttttacctaacaccgcaca…
>AB263434-PFR2 Microperforates|Globigerinita|glutinata|II|NA|NA
gtgcatggccgttcttagttcgtggagtgatctgtctgcttaattgcgtttcagataaggatctatattctttacagaagtgttgcgttgtgcatttgacccctcgttcgcgagtgcgtgtcttttcgcgctcgcacgctttttacattaggtcctgaaagtaacgaacgtgaccgcaacctcttgttgcctcatctccctactttttagcgtgcacttcggtgtgcgttaataatttcattgaggctttccaaaactagagggaccgctgtcaacttcttaaaccagaggaaggttgcggcaataacaggtctgtgatgcccttagatgttccgggctgcacacgtgctacaatgattgttgcagtgagcatctcaattttttacctaacaccgcaca…
>AB468826-PFR2 Microperforates|Globigerinita|glutinata|II|NA|NA
gtgcatggccgttcttagttcgtggagtgatctgtctgcttaattgcgtttcagataaggatctatattctttacagaagtgttgcgttgtgcgcatttgacccctcgttcgcgagtgcgtgtcttttcggtgctcgcacgctttttacattaggtcctgaaagcaacgaacgtgaccgcaacctcttgttgcctcatctccctacttttttagcacttcggtgttgaataatttcattgaggctttccaaaactagagggaccgctgtcaacttcttaaaccagaggaaggttgcggcaataacaggtctgtgatgcccttagatgttccgggctgcacacgtgctacaatgattgttgcagtgagcatctcaattttttacctaacaccgcacacgt…
>AB468827-PFR2 Microperforates|Globigerinita|glutinata|II|NA|NA
gtgcatggccgttcttagttcgtggagtgatctgtctgcttaattgcgtttcagataaggatctatattctttacagaagtgttgcgttgtgcgcatctgacccctcgttcgcgagtgcgtgtcttttcgcgctcgcacgctttttacattaggtcctgaaagcaacgaacgtgaccgcaacctcttgttgcctcatctccctactttttagcgtgcacttcggtgtgcgttaataatttcattgaggctttccaaaactagagggaccgctgtcaacttcttaaaccagaggaaggttgcggcaataacaggtctgtgatgcccttagatgttccgggctgcacacgtgctacaatgattgttgcagtgagcatctcaattttttacctaacaccgca…
>AB468828-PFR2 Microperforates|Globigerinita|glutinata|II|NA|NA
gtgcatggccgttcttagttcgtggagtgatctgtctgcttagttgcgtttcagataaggatctatattctttacagaagtgttgcgttgtgcatttgacccctcgttcgcgagtgcgtgtcttttcgcgctcgcacgctttttacattaggtcctgaaagcaacgaacgtgaccgcaacctcttgttgcctcatctccctactttttagcgagcacttcggtgtgcgttaataatttcattgaggctttccaaaactagagggaccgctgtcaacttcttgaaccggaggaaggttgcggcaataacaggtctgtgatgcccttagatgttccgggctgcacacgtgctacaatgattgttgcagtgagcatctcaattttttacctaacaccgcaca…
>AB468829-PFR2 Microperforates|Globigerinita|glutinata|II|NA|NA
gtgcatggccgttcttagttcgtggagtgatctgtctgcttaattgcgtttcagataaggatctatattctttacagaagtgttgcgttgtgcgcatttgacccctcgttcgcgagtgcgtgtcttttcggtgctcgcacgctttttacattaggtcctgaaagcaacgaacgtgaccgcaacctcttgttgcctcatctccctacttttttagcacttcggtgttgaataatttcattgaggctttccaaaactagagggaccgctgtcaacttcttaaaccagaggaaggttgcggcaataacaggtctgtgatgcccttagatgttccgggctgcacacgtgctacaatgattgttgcggtgagcatctcaattttttacctaacaccgcacacgt…
>AB468830-PFR2 Microperforates|Globigerinita|glutinata|II|NA|NA
gtgcatggccgttcttagttcgtggagtgatctgtctgcttaattgcgtttcagataaggatctatattctttacagaagtgttgcgttgtgcatttgacccctcgttcgcgagtgcgtgtcttttcgcgctcgcacgctttttacattaggtcctgaaagcaacgaacgtgaccgcaacctcttgttgcctcatctccctactttttagcgtgcacttcggtgtgcgttaataatttcattgaggctttccaaaactagagggaccgctgtcaacttcttaaaccagaggaaggttgcggcaataacaggtctgtgatgcccttagatgttccgggctgcacacgtgctacaatgattgttgcagtgagcatctcaattttttacctaacaccgcaca…
>AB468831-PFR2 Microperforates|Globigerinita|glutinata|II|NA|NA
gtgcatggccgttcttagttcgtggagtgatctgtctgcttaattgcgtttcagataaggatctatattctttacagaagtgttgcgttgtgcatttgacccctcgttcgcgagtgcgtgtcttttcgcgctcgcacgctttttacattaggtcctgaaagtaacgaacgtgaccgcaacctcttgttgcctcatctccctactttttagcgtgcacttcggtgtgcgttaataatttcattgaggctttccaaaactagagggaccgctgtcaacttcttaaaccagaggaaggttgcggcaataacaggtctgtgatgcccttagatgttccgggctgcacacgtgctacaatgattgttgcagtgagcatctcaattttttacctaacaccgcaca…
>AB468832-PFR2 Microperforates|Globigerinita|glutinata|II|NA|NA
gtgcatggccgttcttagttcgtggagtgatctgtctgcttaattgcgtttcagataaggatctatattctttacagaagtgttgcgttgtgcgcatttgacccctcgttcgcgagtgcgtgtcttttcgcgctcgcacgctttttacattaggtcctgaaagcaacgaacgtgaccgcaacctcttgttgcctcatctccctacttttttagcacttcggtgttgaataatttcattgaggctttccaaaactagagggaccgctgtcaacttcttaaaccagaggaaggttgcggcaataacaggtctgtgatgcccttagatgttccgggctgcacacgtgctacaatgattgttgcagtgagcatctcaattttttacctaacaccgcacacgtg…
>AB468833-PFR2 Microperforates|Globigerinita|glutinata|II|NA|NA
gtgcatggccgttcttagttcgtggagtgatctgtctgcttaattgcgtttcagataaggatctatattctttacagaagtgttgcgttgtgcgcatttgacccctcgttcgcgagtgcgtgtcttttcgcgctcgcacgctttttacattaggtcctgaaagcaacgaacgtgaccgcaacctcttgttgcttcatctccctacttttttagcacttcggtgttgaataatttcattgaggctttccaaaactagagggaccgctgtcaacttcttaaaccagaggaaggttgcggcaataacaggtctgtgatgcccttagatgttccgggctgcgcacgtgctacaatgattgttgcagtgagcatctcaattttttacctaacaccgcacacgtg…
>AF250105-PFR2 Microperforates|Globigerinita|glutinata|II|NA|NA
gtgcatggccgttcttagttcgtggagtgatctgtctgcttaattgcgtttcagataaggatctatattctttacagaagtgttgcgtagtgcatatgacccctcgttcgcgagtgcgtgtcttttcgcgctcgcacgctttttacattaggtcctgaaagcaacgaacgtgaccgcaacctcttgttgcctcatctccctacttttttgagcacttcggtgttgaataatttcattgaggctttccaaaactagagggaccgctgtcaacttcttaaaccagaggaaggttgcggcaataacaggtctgtgatgcccttagatgttccgggctgcacacgtgctacaatgattgttgcagtgagcatctcaattttttacctaacaccgcacacgtga…
>AF387173-PFR2 Microperforates|Globigerinita|uvula|II|NA|NA
gtgcatggccgttcttagttcgtggagtgatctgtctgcttaattgcgtttcaaattacttataaggtagcaatacgcgatgaagctttcaatagtcctcacggattcacttgagtctctcgcttcgctatcctttcgaatgcaacgaacgtgaccgcaacctcttgttgccttcgtttaacatcctgcagctcgctgtgggtactgagggcttcactcggtgactttgggctgagcaatcggtctttttgatctgagtaaactagagggaccgctgtcaacttcttaaaccagaggaaggttgcggcaataacaggtctgtgatgcccttagatgttccgggctgcacacgtgctacaatgatcgtagcagtgagcatcttatttgatttgcgcactt…
>AY453136-PFR2 Microperforates|Globigerinita|glutinata|III|NA|NA
gtgcatggccgttcttagttcgtggagtgatctgtctgcttaattgcgtttcagataaggatctatattctttacaagtgtcgcagtgtaattgacccctctttcacgagagtgtgtgtcttttttgcgctcgcactttacattaggtcctgaaagcaacgaacgtgaccgcaacctcttgttgcctcatctcccaacattctttccttcgggttagatatttccattgaggctttccaaaactagagggaccgctgtcaacttcttaaaccagaggaaggttgcggcaataacaggtctgtgatgccccttagatgtcccgggctgcacacgtgctacaatgattgttgcagtgagcatctcaattttttacctaacaccgcacacgtgagtgcatac…
>FJ643277-PFR2 Microperforates|Globigerinita|glutinata|III|NA|NA
gtgcatggccgttcttagttcgtggagtgatctgtctgcttaattgcgtttcagataaggatctatattctttacaagtgtcgcagtgtaattgacccctctttcacgagagtgtgtgtcttttttgcgctcgcactttacattaggtcctgaaagcaacgaacgtgaccgcaacctcttgttgcctcatctcccaacattctttccttcgggttagatatttccattgaggctttccaaaactagagggaccgctgtcaacttcttaaaccagaggaaggttgcggcaataacaggtctgtgatgcccttagatgttccgggctgcacacgtgctacaatgattgttgcagtgagcatctcaattttttacctaacaccgcacacgtgagtttgcata…
>FJ643278-PFR2 Microperforates|Globigerinita|glutinata|III|NA|NA
gtgcatggccgttcttagttcgtggagtgatctgtctgcttaattgcgtttcagataaggatctatattctttacaagtgtcgcagtgtaattgacccctctttcacgagagtgcgtgtcttttttgcgctcgcactttacattaggtcctgaaagcaacgaacgtgaccgcaacctcttgttgcctcatctcccaacattctttccttcgggttagatatttccattgaggctttccaaaactagagggaccgctgtcaacttcttaaaccagaggaaggttgcggcaataacaggtctgtgatgcccttagatgttccgggctgcacacgtgctacaatgattgttgcagtgagcatctcaattttttacctaacaccgcacacgtgagtttgcata…
>FJ643279-PFR2 Microperforates|Globigerinita|glutinata|III|NA|NA
gtgcatggccgttcttagttcgtggagtgatctgtctgcttaattgcgtttcagataaggatctatattctttacaagtgtcgcagtgtaattgacccctctttcacgagagtgcgtgtcttttttgcgctcgcactttacattaggtcctgaaagcaacgaacgtgaccgcaacctcttgttgcctcatctcccaacattctttccttcgggttagatatttccattgaggctttccaaaactagagggaccgctgtcaacttcttaaaccagaggaaggttgcggcaataacaggtctgtgatgcccttagatgttccgggctgcacacgtgctacaatgattgttgcagtgagcatctcaattttttacctaacaccgcacacgtgagtttgcata…
>FJ643280-PFR2 Microperforates|Globigerinita|glutinata|III|NA|NA
gtgcatggccgttcttagttcgtggagtgatctgtctgcttaattgcgtttcagataaggatctatattctttacaagtgtcgcagtgtaattgacccctctttcacgagagtgcgtgtcttttttgcgctcgcactttacattaggtcctgaaagcaacgaacgtgaccgcaacctcttgttgcctcatctcccaacattctttccttcgggttagatatttccattgaggctttccaaaactagagggaccgctgtcaacttcttaaaccagaggaaggttgcggcaataacaggtctgtgatgcccttagatgttccgggctgcacacgtgctacaatgattgttgcagtgagcatctcaattttttacctaacaccgcacacgtgagtttgcata…
>FJ643281-PFR2 Microperforates|Globigerinita|glutinata|III|NA|NA
gtgcatggccgttcttagttcgtggagtgatctgtctgcttaattgcgtttcagataaggatctatattctttacaagtgtcgcagtgtaattgacccctctttcacgagagtgcgtgtcttttttgcgctcgcactttacattaggtcctgaaagcaacgaacgtgaccgcaacctcttgttgcctcatctcccaacattctttccttcgggttagatatttccattgaggctttccaaaactagagggaccgctgtcaacttcttaaaccagaggaaggttgcggcaataacaggtctgtgatgcccttagatgttccgggctgcacacgtgctacaatgattgttgcagtgagcatctcaattttttacctaacaccgcacacgtgagtttgcata…
>FJ643282-PFR2 Microperforates|Globigerinita|glutinata|III|NA|NA
gtgcatggccgttcttagttcgtggagtgatctgtctgcttaattgcgtttcagataaggatctatattctttacaagtgtcgcagtgtaattgacccctctttcacgagagtgtgtgtcttttttgcgctcgcactttacattaggtcctgaaagcaacgaacgtgaccgcaacctcttgttgcctcatctcccaacattctttccttcgggttagatatttccattgaggctttccaaaactagagggaccgctgtcaacttcttaaaccagaggaaggttgcggcaataacaggtctgtgatgcccttagatgttccgggctgcacacgtgctacaatgattgttgcagtgagcatctcaattttttacctaacaccgcacacgtgagtttgcata…
>FJ643283-PFR2 Microperforates|Globigerinita|glutinata|III|NA|NA
gtgcatggccgttcttagttcgtggagtgatctgtctgcttaattgcgtttcagataaggatctatattctttacaagtgtcgcagtgtaattgacccctctttcacgagagtgtgtgtcttttttgcgctcgcactttacattaggtcctgaaagcaacgaacgtgaccgcaacctcttgttgcctcatctcccaacattctttccttcgggttagatatttccattgaggctttccaaaactagagggaccgctgtcaacttcttaaaccagaggaaggttgcggcaataacaggtctgtgatgcccttagatgttccgggctgcacacgtgctacaatgattgttgcagtgagcatctcaattttttacctaacaccgcacacgtgagtttgcata…
>FJ643284-PFR2 Microperforates|Globigerinita|glutinata|III|NA|NA
gtgcatggccgttcttagttcgtggagtgatctgtctgcttaattgcgtttcagataaggatctatattctttacaagtgtcgcagtgtaattgacccctctttcacgagagtgcgtgtcttttttgcgctcgcactttacattaggtcctgaaagcaacgaacgtgaccgcaacctcttgttgcctcatctcccaacattctttccttcgggttagatatttccattgaggctttccaaaactagagggaccgctgtcaacttcttaaaccagaggaaggttgcggcaataacaggtctgtgatgcccttagatgttccgggctgcacacgtgctacaatgattgttgcagtgagcatctcaattttttacctaacaccgcacacgtgagtttgcata…
>FJ643286-PFR2 Microperforates|Globigerinita|glutinata|I|NA|NA
gtgcatggccgttcttagttcgtggagtgatctgtctgcttaattgcgtttcagataaggatctatattctttacagtgctgcagtcgtaattgacccctttctcacgagagtgtgtgtctttttgcgctcacactttacattaggtcctgaaagcaacgaacgtgaccgcaacctcttgttgcctcatctccccatcactaggtagtttcggctacttaacgtatcattgaggctttccaaaactagagggaccgctgtcaacttcttaaaccagaggaaggttgcggcaataacaggtctgtgatgcccttagatgttccgggctgcacacgtgctacaatgattgttgcagtgagcatctcaattttttaccttaacaccgcacacgtgagtgcat…
>FJ643287-PFR2 Microperforates|Globigerinita|glutinata|I|NA|NA
gtgcatggccgttcttagttcgtggagtgatctgtctgcttaattgcgtttcagataaggatctatattctttacgtgagtgattgcagacccctttctcacgagagtgtgtgtctcgcatgatctctctacattaggtcctgaaagcaacgaacgtgaccgcaacctcttgttgcctcatctccccatcactaggtagtttcggctacttaacgtatcattgaggctttccaaaactagagggaccgctgtcaacttcttaaaccagaggaaggttgcggcaataacaggtctgtgatgcccttagatgttccgggctgcacacgtgctacaatgattgttgcagtgagcatctcaattttttacctaacaccgcacacgtgagtacgcatacttgta…
>FJ643288-PFR2 Microperforates|Globigerinita|glutinata|I|NA|NA
gtgcatggccgttcttagttcgtggagtgatctgtctgcttaattgcgtttcagataaggatctatattctttacagtgctgcagtcgtaattgacccctttctcacgagagtgtgtgtctttttgcgctcacactttacattaggtcctgaaagcaacgaacgtgaccgcaacctcttgttgcctcatctccccatcactaggtagtttcggctacttaacgtatcattgaggctttccaaaactagagggaccgctgtcaacttcttaaaccagaggaaggttgcggcaataacaggtctgtgatgcccttagatgttccgggctgcacacgtgctacaatgattgttgcagtgagcatctcaattttttaccttaacaccgcacacgtgagtgcat…
>FJ643289-PFR2 Microperforates|Globigerinita|glutinata|I|NA|NA
gtgcatggccgttcttagttcgtggagtgatctgtctgcttaattgcgtttcagataaggatctatattctttacgtgagtgattgcagacccctttctcacgagagtgtgtgtctcgcatgatctctctacattaggtcctgaaagcaacgaacgtgaccgcaacctcttgttgcctcatctccccatcactaggtagtttcggctacttaacgtatcattgaggctttccaaaactagagggaccgctgtcaacttcttaaaccagaggaaggttgcggcaataacaggtctgtgatgcccttagatgttccgggctgcacacgtgctacaatgattgttgcagtgagcatctcaattttttaccttaacaccgcacacgtgagtgcatacttgtat…
>FJ643290-PFR2 Microperforates|Globigerinita|glutinata|I|NA|NA
gtgcatggccgttcttagttcgtggagtgatctgtctgcttaattgcgtttcagataaggatctatattctttacagtgctgcagtcgtaattgacccctttctcacgagagtgtgtgtctttttgcgctcacactttacattaggtcctgaaagcaacgaacgtgaccgcaacctcttgttgcctcatctccccatcactaggtagtttcggctacttaacgtatcattgaggctttccaaaactagagggaccgctgtcaacttcttaaaccagaggaaggttgcggcaataacaggtctgtgatgcccttagatgttccgggctgcacacgtgctacaatgattgttgcagtgagcatctcaattttttacctaacaccgcacacgtgagtgcata…
>FJ643291-PFR2 Microperforates|Globigerinita|glutinata|I|NA|NA
gtgcatggccgttcttagttcgtggagtgatctgtctgcttaattgcgtttcagataaggatctatattctttacgtgagtgattgcagacccctttctcacgagagtgtgtgtctcgcatgatctctctacattaggtcctgaaagcaacgaacgtgaccgcaacctcttgttgcctcatctccccatcactaggtagtttcggctacttaacgtatcattgaggctttccaaaactagagggaccgctgtcaacttcttaaaccagaggaaggttgcggcaataacaggtctgtgatgcccttagatgttccgggctgcacacgtgctacaatgattgttgcagtgagcatctcaattttttacctaacaccgcacacgtgagtacgcatacttgta…
>FJ643292-PFR2 Microperforates|Globigerinita|glutinata|III|NA|NA
gtgcatggccgttcttagttcgtggagtgatctgtctgcttaattgcgtttcagataaggatctatattctttacaagtgtcgcagtgtaattgacccctctttcacgagagtgcgtgtcttttttgcgctcgcactttacattaggtcctgaaagcaacgaacgtgaccgcaacctcttgttgcctcatctcccaacattctttccttcgggttagatatttccattgaggctttccaaaactagagggaccgctgtcaacttcttaaaccagaggaaggttgcggcaataacaggtctgtgatgcccttagatgttccgggctgcacacgtgctacaatgattgttgcagtgagcatctcaattttttacctaacaccgcacacgtgagtttgcata…
>FJ643293-PFR2 Microperforates|Globigerinita|glutinata|III|NA|NA
gtgcatggccgttcttagttcgtggagtgatctgtctgcttaattgcgtttcagataaggatctatattctttacaagtgtcgcagtgtaattgacccctctttcacgagagtgcgtgtcttttttgcgctcgcactttacattaggtcctgaaagcaacgaacgtgaccgcaacctcttgttgcctcatctcccaacattctttccttcgggttagatatttccattgaggctttccaaaactagagggaccgctgtcaacttcttaaaccagaggaaggttgcggcaataacaggtctgtgatgcccttagatgttccgggctgcacacgtgctacaatgattgttgcagtgagcatctcaattttttacctaacaccgcacacgtgagtttgcata…
>FJ643294-PFR2 Microperforates|Globigerinita|glutinata|I|NA|NA
gtgcatggccgttcttagttcgtggagtgatctgtctgcttaattgcgtttcagataaggatctatattctttacgtgagtgattgcagacccctttctcacgagagtgtgtgtctcgcatgatctctctacattaggtcctgaaagcaacgaacgtgaccgcaacctcttgttgcctcatctccccatatcaactaggtagtttcggctacttaacgtatcattgaggctttccaaaactagagggaccgctgtcaacttcttaaaccagaggaaggttgcggcaataacaggtctgtgatgcccttagatgttccgggctgcacacgtgctacaatgattgttgcagtgagcatctcaattttttacctaacaccgcacacgtgagtgcatacttgt…
>FJ643295-PFR2 Microperforates|Globigerinita|glutinata|I|NA|NA
gtgcatggccgttcttagttcgaggagtgatctgtctgcttaattgcgtttcaaataaggatctatattctttacagtgctgcagtcgtaattgacccctttctcacgagagtgtgtgtctttttgcgctcacactttacattaggtcctgaaagcaacgaacgtgaccgcaacctcttgttgcctcatctccccatcactaggtagtttcggctacttaacgtatcattgaggctttccaaaactagagggaccgctgtcaacttcttaaaccagaggaaggttgcggcaataacaggtctgtgatgcccttagatgttccgggctgcacacgtgctacaatgattgttgcagtgagcatctcaattttttacctaacaccgcacacgtgagtgcata…
>FJ643296-PFR2 Microperforates|Globigerinita|glutinata|III|NA|NA
gtgcatggccgttcttagttcgtggagtgatctgtctgcttaattgcgtttcagataaggatctatattctttacaagtgtcgcagtgtaattgacccctctttcacgagagtgtgtgtcttttttgcgctcgcactttacattaggtcctgaaagcaacgaacgtgaccgcaacctcttgttgcctcatctcccaacattctttccttcgggttagatatttccattgaggctttccaaaactagagggaccgctgtcaacttcttaaaccagaggaaggttgcggcaataacaggtctgtgatgcccttagatgttccgggctgcacacgtgctacaatgattgttgcagtgagcatctcaattttttacctaacaccgcacacgtgagtgcatact…
>FJ643297-PFR2 Microperforates|Globigerinita|glutinata|III|NA|NA
gtgcatggccgttcttagttcgtggagtgatctgtctgcttaattgcgtttcagataaggatctatattctttacaagtgtcgcagtgtaattgacccctctttcacgagagtgtgtgtcttttttgcgctcgcactttacattaggtcctgaaagcaacgaacgtgaccgcaacctcttgttgcctcatctcccaacattctttccttcgggttagatatttccattgaggctttccaaaactagagggaccgctgtcaacttcttaaaccagaggaaggttgcggcaataacaggtctgtgatgcccttagatgttccgggctgcacacgtgctacaatgattgttgcagtgagcatctcaattttttacctaacaccgcacacgtgagtgcatact…
>FJ643298-PFR2 Microperforates|Globigerinita|uvula|I|NA|NA
gtgcatggccgttcttagttcgtggagtgatctgtctgcttaattgcgtttcacttaatttataggatctaatatttttacgagtgagtaggttttgacccacactgcattttattatgtggtggtccgtgcgtcattacaattactggcctgcttcgctctaattagctatcctttgaaagcaacgaacgtgaccgcaacctcttgttgccttcgtttaacatcctactcttagtggtgggtattgagggcttcactcattgcgtgtaacagcgtgtgagtaaactagagggaccgctgtcaacttcttaaaccagaggaaggttgcggcaataacaggtctgtgatgcccttagatgttccgggctgcacacgtgctacaatgattgtggcagtgag…
>FJ643299-PFR2 Microperforates|Globigerinita|uvula|I|NA|NA
gtgcatggccgttcttagttcgtggagtgatctgtctgcttaattgcgtttcacttaatttataggatctaatatttttacgagtgagtaggttttgacccacactgcattttattatgtggtggtccgtgcgtcattacaattactggcctgcttcgctctaattagctatcctttgaaagcaacgaacgtgaccgcaacctcttgttgccttcgtttaacatcctactcttagtggtgggtattgagggcttcactcattgcgtgtaacagcgtgtgagtaaactagagggaccgctgtcaacttcttaaaccagaggaaggttgcggcaataacaggtctgtgatgcccttagatgttccgggctgcacacgtgctacaatgattgtggcagtgag…
>FJ643300-PFR2 Microperforates|Globigerinita|uvula|I|NA|NA
gtgcatggccgttcttagttcgtggagtgatctgtctgcttaattgcgtttcacttaatttataggatctaatatttttacgagtgagtaggttttgacccacactgcattttattatgtggtggtccgtgcgtcattacatttccattggcctgcttcgctctaattagctatcctttgaaagcaacgaacgtgaccgcaacctcttgttgccttcgtttaacatcctactcttagtggtgggtattgagggcttcactcattgcgtgtaacagcgtgtgagtaaactagagggaccgctgtcaacttcttaaaccagaggaaggttgcggcaataacaggtctgtgatgcccttagatgttccgggctgcacacgtgctacaatgattgtggcagtg…
>FJ643301-PFR2 Microperforates|Globigerinita|uvula|I|NA|NA
gtgcatggccgttcttagttcgtggagtgatctgtctgcttaattgcgtttcacttaatttataggatctaatatttttacgagtgagtaggttttgacccacactgcattttattatgtggtggtccgtgcgtcattacaattactggcctgcttcgctctaattagctatcctttgaaagcaacgaacgtgaccgcaacctcttgttgccttcgtttaacatcctactcttagtggtgggtattgagggcttcactcattgcgtgtaacagcgtgtgagtaaactagagggaccgctgtcaacttcttaaaccagaggaaggttgcggtaataacaggtctgtgatgcccttagatgttccgggctgcacacgtgctacaatgattgtggcagtgag…
>FJ643302-PFR2 Microperforates|Globigerinita|uvula|I|NA|NA
gtgcatggccgttcttagttcgtggagtgatctgtctgcttaattgcgtttcacttaatttataggatctaatatttttacgagtgagtaggttttgacccacactgcattttattatgtggtggtccgtgcgtcattacaattactggcctgcttcgctctaattagctatcctttgaaagcaacgaacgtgaccgcaacctcttgttgccttcgtttaacatcctactcttagtggtgggtattgagggcttcactcattgcgtgtaacagcgtgtgagtaaactagagggaccgctgtcaacttcttaaaccagaggaaggttgcggcaataacaggtctgtgatgcccttagatgttccgggctgcacacgtgctacaatgattgtggcagtgag…
>JQ799900-PFR2 Microperforates|Globigerinita|glutinata|IV|NA|NA
gtgcatggccgttcttagttcgtggagtgatctgtctgcttaattgcgtttcagataaggatctatattctttacagtgtcgtagtgttttaattgacccctctttcgagagtgtgtgtcttttttttgcgctcgcactttacattaggtcctgaaagcaacgaacgtgaccgcaacctcttgttgcctcatctcccaacattcttttttccttcacgggttaaagatatttcattgaggctttccaaaactagagggaccgctgtcaacttcttaaaccagaggaaggttgcggcaataacaggtctgtgatgcccttagatgttccgggctgcacacgtgctacaatgattgttgcagtgagcatctcaattttttaccttaacaccgcacacgtga…
>KM193070-PFR2 Microperforates|Globigerinita|uvula|NA|NA|NA
gtgcatggccgttcttagttcgtggagtgatctgtctgcttaattgcgtttcacttaatttataggatctaatatttttttacgagtgagtaggttttgacccacactgcattttattatgtggtggtccgtgcgtcattacaattactggcctgcttcgctctaattagctatcctttgaaagcaacgaacgtgaccgcaacctcttgttgccttcgtttaacatcctactcttagtggtgggtattgagggcttcactctcattgcgtgtaacagcgtagtgtgagtaaactagagggaccgctgtcaacttcttaaaccagaggaaggttgcggcaataacaggtctgtgatgcccttagatgttccgggctgcacacgtgctacaatgattgtgg…
>KM193073-PFR2 Microperforates|Globigerinita|uvula|NA|NA|NA
gtgcatggccgttcttagttcgtggagtgatctgtctgcttaattgcgtttcacttaatttataggatctaatattttttacgagtgagtaggttttgacccacactgcattttattatgtggtggtccgtgcgtcattacaatctacatggcctgcttcgctctaattagctatcctttgaaagcaacgaacgtgaccgcaacctcttgttgccttcgtttaacatcctactcttagtggtgggtattgagggcttcactcattgcgtgtaacagcgtgtgagtaaactagagggaccgctgtcaacttcttaaaccagaggaaggttgcggcaataacaggtctgtgatgcccttagatgttccgggctgcacacgtgctacaatgattgtggcagt…
>KM193074-PFR2 Microperforates|Globigerinita|uvula|NA|NA|NA
gtgcatggccgttcttagttcgtggagtgatctgtctgcttaattgcgtttcacttaatttataggatctaatatttttacgagtgagtaggttttgacccacactgcattttattatgtggtggtccgtgcgtcattacaatctacatggcctgcttcgctctaattagctatcctttgaaagcaacgaacgtgaccgcaacctcttgttgccttcgtttaacatcctactcttagtggtgggtattgagggcttcactcattgcgtgtaacagcgtgtgagtaaactagagggaccgctgtcaacttcttaaaccagaggaaggttgcggcaataacaggtctgtgatgcccttagatgttccgggctgcacacgtgctacaatgattgtggcagtg…
>KM193075-PFR2 Microperforates|Globigerinita|uvula|NA|NA|NA
gtgcatggccgttcttagttcgtggagtgatctgtctgcttaattgcgtttcacttaatttataggatctaatatttttacgagtgagtaggttttgacccacactgcattttattatgtggtggtccgtgcgtcattacaattactggcctgcttcgctctaattagctatcctttgaaagcaacgaacgtgaccgcaacctcttgttgccttcgtttaacatcctactcttagtggtgggtattgagggcttcactcattgcgtgtaacagcgtgtgagtaaactagagggaccgctgtcaacttcttaaaccagaggaaggttgcggcaataacaggtctgcgatgcccttagatgttccgggctgcacacgtgctacaatgattgtggcagtgag…
>KM193076-PFR2 Microperforates|Globigerinita|uvula|NA|NA|NA
gtgcatggccgttcttagttcgtggagtgatctgtctgcttaattgcgtttcacttaatttataggatctaatatttttacgagtgagtaggttttgacccacactgcattttattatgtggtggtccgtgcgtcattacaattactggcctgcttcgctctaattagctatcctttgaaagcaacgaacgtgaccgcaacctcttgttgccttcgtttaacatcctactcttagtggtgggtattgagggcttcactcattgcgtgtaacagcgtgtgagtaaactagagggaccgctgtcaacttcttaaaccagaggaaggttgcggcaataacaggtctgtgatgcccttagatgttccgggctgcacacgtgctacaatgattgtggcagtgag…
>KM193077-PFR2 Microperforates|Globigerinita|uvula|NA|NA|NA
gtgcatggccgttcttagttcgtggagtgatctgtctgcttaattgcgtttcacttaatttataggatctaatatttttacgagtgagtaggttttgacccacactgcattttattatgtggtggtccgtgcgtcattacaattactggcctgcttcgctctaattagctatcctttgaaagcaacgaacgtgaccgcaacctcttgttgccttcgtttaacatcctactcttagtggtgggtattgagggcttcactcattgcgtgtaacagcgtgtgagtaaactagagggaccgctgtcaacttcttaaaccagaggaaggttgcggcaataacaggtctgtgatgcccttagatgttccgggctgcacacgtgctacaatgattgtggcagtgag…
>KM193078-PFR2 Microperforates|Globigerinita|uvula|NA|NA|NA
gtgcatggccgttcttagttcgtggagtgatctgtctgcttaattgcgttttacttaatttataggatctaatatttttttacgagtgagtaggttttgacccacactgcattttattatgtggtggtccgtgcgtcattacaattactggcctgcttcgctctaattagctatcctttgaaagcaacgaacgtgaccgcaaccccttgttgccttcgtttaacatcctactcttagtggtgggtattgagggcttcactctcattgcgtgtaacagcgtagtgtgagtaaactagagggaccgctgtcaacttcttaaaccagaggaaggttgcggcaataacaggtctgtgatgcccttagatgttccgggctgcacacgtgctacaatgattgtgg…
>KM193079-PFR2 Microperforates|Globigerinita|uvula|NA|NA|NA
gtgcatggccgttcttagttcgtggagtgatctgtctgcttaattgcgtttcacttaatttataggacctaatattttttacgagtgagtaggttttgacccacactgcattttattatgtggtggtccgtgcgtcattacaattactggcctgcttcgctctaattagctatcctttgaaagcaacgaacgtgaccgcaacctcttgttgccttcgtttaacatcctactcttagtggtgggtattgagggcttcactctcattgcgtgtaacagcgtgtgtgagtaaactagagggaccgctgtcaacttcttaaaccagaggaaggttgcggcaataacaggtctgtgatgcccttagatgttccgggctgcacacgtgctacaatgattgtggca…
>KM193082-PFR2 Microperforates|Globigerinita|uvula|NA|NA|NA
gtgcatggccgttcttagttcgtggagtgatctgtctgcttaattgcgtttcacttaatttataggatctaatatttttacgagtgagtaggttttgacccacactgcattttattatgtggtggtccgtgcgtcattacaattactggcctgcttcgctctaattagctatcctttgaaagcaacgaacgtgaccgcaacctcttgttgccttcgtttaacatcctactcttagtggtgggtattgagggcttcactcattgcgtgtaacagcgtgtgagtaaactagagggaccgctgtcaacttcttaaaccagaggaaggttgcggcaataacaggtctgtgatgcccttagatgctccgggctgcacacgtgctacaatgattgtggcagtgag…
>KM193083-PFR2 Microperforates|Globigerinita|uvula|NA|NA|NA
gtgcatggccgttcttagttcgtggagtgatctgtctgcttaattgcgtttcacttaatttataggatctaatatttttacgagtgagtaggttttgacccacactgcattttattatgtggtggtccgtgcgtcattacaattactggcctgcttcgccctaattagctatcctttgaaagcaacgaacgtgaccgcaacctcttgttgccttcgtttaacatcctactcttagtggtgggtattgagggcttcactcattgcgtgtaacagcgtgtgagtaaactagagggaccgctgtcaacttcttaaaccagaggaaggttgcggcaataacaggtctgtgatgcccttagatgttccgggctgcacacgtgctacaatgattgtggcagtgag…
>KM193084-PFR2 Microperforates|Globigerinita|uvula|NA|NA|NA
gtgcatggccgttcttagttcgtggagtgatctgtctgcttaattgcgtttcacttaatttataggatctaatatttttacgagtgagtaggttttgacccacactgcattttattatgtggtggtccgtgcgtcattacaatctacatggcctgcttcgctctaattagctatcctttgaaagcaacgaacgtgaccgcaacctcttgttgccttcgtttaacatcctactcttagtggtgggtattgagggcttcactcattgcgtgtaacagcgtgtgagtaaactagagggaccgctgtcaacttcttaaaccagaggaaggttgcggcaataacaggtctgtgatgcccttagatgttccgggctgcacacgtgctacaatgattgtggcagtg…
>KM193085-PFR2 Microperforates|Globigerinita|uvula|NA|NA|NA
gtgcatggccgttcttagttcgtggagtgatctgtctgcttaattgcgtttcacttaatttataggatctaatatttttacgagtgagtaggttttgacccacactgcattttattatgtggtggtccgtgcgtcattacaattactggcctgcttcgctctaattagctatcctttgaaagcaacgaacgtgaccgcaacctcttgttgccttcgtttaacatcctactcttagtggtgggtattgagggcttcactcattgcgtgtaacagcgtgtgagtaaactagagggaccgctgtcaacttcttaaaccagaggaaggttgcggcaataacaggtctgtgatgcccttagatgttccgggctgcacacgtgctacaatgattgtggcagtgag…
>KM193086-PFR2 Microperforates|Globigerinita|uvula|NA|NA|NA
gtgcatggccgttcttagttcgtggagtgatctgtctgcttaattgcgtttcacttaatttataggatctaatatttttacgagtgagtaggttttgacccacactgcattttattatgtggtggtccgtgcgtcattacaattactggcctgcttcgctctaattagctatcctttgaaagcaacgaacgtgaccgcaacctcttgttgccttcgtttaacatcctactcttagtggtgggtattgagggcttcactcattgcgtgtaacagcgtgtgagtaaactagagggaccgctgtcaacttcttaaaccagaggaaggttgcggcaataacaggtctgtgatgcccttagatgttccgggctgcacacgtgctacaatgattgtggcagtgag…
>KM193087-PFR2 Microperforates|Globigerinita|uvula|NA|NA|NA
gtgcatggccgttcttagttcgtggagtgatctgtctgcttaattgcgtttcacttaatttataggatctaatatttttacgagtgagtaggttttgacccacactgcattttattatgtggtggtccgtgcgtcattacaatctacatggcctgcttcgctctaattagctatcctttgaaagcaacgaacgtgaccgcaacctcttgttgccttcgtttaacatcctactcttagtggtgggtattgagggcttcactcatcgcgtgtaacagcgtgtgagtaaactagagggaccgctgtcaacttcttaaaccagaggaaggttgcggcaataacaggtctgtgatgcccttagatgttccgggctgcacacgtgctacaatgattgtggcagtg…
>KM193088-PFR2 Microperforates|Globigerinita|uvula|NA|NA|NA
gtgcatggccgttcttagttcgtggagtgatctgtctgcttaattgcgtttcacttaatttataggatctaatattttttacgagtgagtaggttttgacccacactgcattttattatgtggtggtccgtgcgtcattacaattccacatggcctgcttcgctctaaattagctatcctttgaaagcaacgaacgtgaccgcaacctcttgttgccttcgtttaacatcctactcttagtggtgggtattgagggcttcactctcattgcgtgtaacagcgtagtgtgagtaaactagagggaccgctgtcaacttcttaaaccagaggaaggttgcggcaataacaggtctgtgatgcccttagatgttccgggctgcacacgtgctacaatgattg…
>KM193091-PFR2 Microperforates|Globigerinita|uvula|NA|NA|NA
gtgcatggccgttcttagttcgtggagtgatctgtctgcttaattgcgtttcacttaatttataggatctaatatttttacgagtgagtaggttttgacccacactgcattttattatgtggtggtccgtgcgtcattacaattactggcctgcttcgctctaattagctatcctttgaaagcaacgaacgtgaccgcaacctcttgttgccttcgtttaacatcctactcttagtggtgggtattgagggcttcactcattgcgtgtaacagcgtgtgagtaaactagagggaccgctgtcaacttcttaaaccagaggaaggttgcggcaataacaggtctgtgatgcccttagatgttccgggctgcacacgtgctacaatgattgtggcagtgag…
>KM193092-PFR2 Microperforates|Globigerinita|uvula|NA|NA|NA
gtgcatggccgttcttagttcgtggagtgatctgtctgcttaattgcgtttcacttaatttataggatctaatatttttacgagtgagtaggttttgacccacactgcattttattatgtggtggtccgtgcgtcattacaattactggcctgcttcgctctaattagctatcctttgaaagcaacgaacgtgaccgcaacctcttgttgccttcgtttaacatcctactcttagtggtgggtattgagggcttcactcattgcgtgtaacagcgtgtgagtaaactagagggaccgctgtcaacttcttaaaccagaggaaggttgcggcaataacaggtctgtgatgcccttagatgttccgggctgcacacgtgctacaatgattgtggcagtgag…
>KM193093-PFR2 Microperforates|Globigerinita|uvula|NA|NA|NA
gtgcatggccgttcttagttcgtggagtgatctgtctgcttaattgcgtttcacttaatttataggatctaatatttttacgagtgagtaggttttgacccacactgcattttattatgtggtggtccgtgcgtcattacaattactggcctgcttcgctctaattagctatcctttgaaagcgacgaacgtgaccgcaacctcttgttgccttcgtttaacatcctactcttagtggtgggtattgagggcttcactcattgcgtgtaacagcgtgtgagtaaactagagggaccgctgtcaacttcttaaaccagaggaaggttgcggcaataacaggtctgtgatgcccttagatgttccgggctgcacacgtgctacaatgattgtggcagtgag…
>KM193094-PFR2 Microperforates|Globigerinita|uvula|NA|NA|NA
gtgcatggccgttcttagttcgtggagtgatctgtctgcttaattgcgtttcacttaatttataggatctaatatttttacgagtgagtaggttttgacccacactgcattttattatgtggtggtccgtgcgtcattacaattactggcctgcttcgctctaattagctatcctttgaaagcaacgaacgtgaccgcaacctcttgttgccttcgtttaacatcctactcttagtggtgggtattgagggcttcactcattgcgtgtaacagcgtgtgagtaaactagagggaccgctgtcaacttcttaaaccagaggaaggttgcggcaataacaggtctgtgatgcccttagatgttccgggctgcacacgtgctacaatgattgtggcagtgag…
>KM193095-PFR2 Microperforates|Globigerinita|uvula|NA|NA|NA
gtgcatggccgttcttagttcgtggagtgatctgtctgcttaattgcgttttacttaatttataggatctaatatttttttacgagtgagtaggttttgacccacactgcattttattatgtggtggtccgtgcgtcattacaattactggcctgcttcgctctaattagctatcctttgaaagcaacgaacgtgaccgcaaccccttgttgccttcgtttaacatcctactcttagtggtgggtattgagggcttcactctcattgcgtgtaacagcgtagtgtgagtaaactagagggaccgctgtcaacttcttaaaccagaggaaggttgcggcaataacaggtctgtgatgcccttagatgttccgggctgcacacgtgctacaatgattgtgg…
>KM193098-PFR2 Microperforates|Globigerinita|uvula|NA|NA|NA
gtgcatggccgttcttagttcgtggagtgatctgtctgcttaattgcgtttcacttaatttataggatctaatatttttacgagtgagtaggttttgacccacactgcattttattatgtggtggtccgtgcgtcattacaatctacatggcctgcttcgctctaattagctatcctttgaaagcaacgaacgtgaccgcaacctcttgttgccttcgtttaacatcctactcttagtggtgggtattgagggcttcactcattgcgtgtaatagcgtgtgagtaaactagagggaccgctgtcaacttcttaaaccagaggaaggttgcggcaataacaggtctgtgatgcccttagatgttccgggctgcacacgtgctacaatgattgtggcagtg…
>KM193099-PFR2 Microperforates|Globigerinita|uvula|NA|NA|NA
gtgcatggccgttcttagttcgtggagtgatctgtctgcttaattgcgtttcacttaatttataggatctaatatttttacgagtgagtaggttttgacccacactgcattttattatgtggtggtccgtgcgtcattacaatctacatgacctgcttcgctctaattagctatcctttgaaagcaacgaacgtgaccgcaacctcttgttgccttcgtttaacatcctactcttagtggtgggtattgagggcctcactcattgcgtgtaacagcgtgtgagtaaactagagggaccgctgtcaacttcttaaaccagaggaaggttgcggcaataacaggtctgtgatgcccttagatgttccgggctgcacacgtgctacaatgattgtggcagtg…
>KM193100-PFR2 Microperforates|Globigerinita|uvula|NA|NA|NA
gtgcatggccgttcttagttcgtggagtgatctgtctgcttaattgcgtttcacttaatttataggatctaatatttttacgagtgagtaggttttgacccacactgcattttattatgtggtggtccgtgcgtcattacaattactggcctgcttcgctctaattagctatcctttgaaagcaacgaacgtgaccgcaacctcttgttgccttcgtttaacatcctactcttagtggtgggtattgagggcttcactcattgcgtgtaacagcgtgtgagtaaactagagggaccgctgtcaacttcttaaaccagaggaaggttgcggcaataacaggtctgtgatgcccttagatgttccgggctgcacacgtgctacaatgattgtggcagtgag…
>KM193101-PFR2 Microperforates|Globigerinita|uvula|NA|NA|NA
gtgcatggccgttcttagttcgtggagtgatctgtctgcttaattgcgtttcacttaatttataggatctaatatttttacgagtgagtaggttttgacccacactgcattttattatgtggtggtccgtgcgtcattacaatctacatggcctgcttcgctctaattagctatcctttgaaagcaacgaacgtgaccgcaacctcttgttgccttcgtttaacatcctactcttagtggtgggtattgagggcttcactcattgcgtgtaacagcgtgtgagtaaactagagggaccgctgtcaacttcttaaaccagaggaaggttgcggcaataacaggtctgtgatgcccttagatgttccgggctgcacacgtgctacaatgattgtggcagtg…
>KM194104-PFR2 Microperforates|Globigerinita|uvula|NA|NA|NA
gtgcatggccgttcttagttcgtggagtgatctgtctgcttaattgcgtttcaaattacttataaggtagcaatacgcgatgaagctttcaatagtcctcacggattcacttgagtctctcgcttcgctatcctttcgaatgcaacgaacgtgaccgcaacctcttgttgccttcgtttaacatcctgcagctcgctgtgggtactgagggcttcactcggtgactttgggctgagcaatcggtctcttttgatctgagtaaactagagggaccgctgtcaacttcttaaaccagaggaaggttgcggcaataacaggtctgtgatgcccttagatgttccgggctgcacacgtgctacaatgatcgtagcagtgagcatcttatttgatttacttaac…
>KM194161-PFR2 Microperforates|Globigerinita|glutinata|NA|NA|NA
gtgcatggccgttcttagttcgtggagtgatctgtctgcttaattgcgtttcagataaggatctatattctttacagaagtgttgcgtagtgcatatgacccctcgttcgcgagtgcgtgtcttttcgcgctcgcacgctttttacattaggtcctgaaagcaacgaacgtgaccgcaacctcttgttgcctcatctccctacttttttgagcacttcggtgttgaataatttcattgaggctttccaaaactagagggaccgctgtcaacttcttaaaccagaggaaggttgcggcaataacaggtctgtgatgcccttagatgttccgggctgcacacgtgctacaatgattgttgcagtgagcatctcaattttttacctaacaccgcacacgtga…
>KM194293-PFR2 Microperforates|Globigerinita|uvula|NA|NA|NA
gtgcatggccgttcttagttcgtggagtgatctgtctgcttaattgcgtttcaaattacttataaggtagcaatacgcgatgaagctttcaatagtcctcacggattcacttgagtctctcgcttcgctatcctttcgaatgcaacgaacgtgaccgcaacctcttgttgccttcgtttaacatcctgcagctcgctgtgggtactgagggcttcactcggtgactttgggctgagcaatcggtctcttttgatctgagtaaactagagggaccgctgtcaacttcttaaaccagaggaaggttgcggcaataacaggtctgtgatgcccttagatgttccgggctgcacacgtgctacaatgatcgtagcagtgagcatcttatttgatttacttaac…
>KM194298-PFR2 Microperforates|Globigerinita|uvula|NA|NA|NA
gtgcatggccgttcttagttcgtggagtgatctgtctgcttaattgcgtttcaaattacttataaggtagcaatacgcgatgaagctttcaatagtctctcacgagattcacttgagtctctcgcttcgctatcctttcgaatgcaacgaacgtgaccgcaacctcttgttgccttcgtttaacatcctgcagctcgctgtgggtactgagggcttcactcggtgactttgggctgagcaatcggtctcttttgatctgagtaaactagagggaccgctgtcaacttcttaaaccagaggaaggttgcggcaataacaggtctgtgatgcccttagatgttccgggctgcacacgtgctacaatgatcgtagcagtgagcatcttatttgatttactta…
>KM194299-PFR2 Microperforates|Globigerinita|uvula|NA|NA|NA
gtgcatggccgttcttagttcgtggagtgatctgtctgcttaattgcgtttcaaattacttataaggtagcaatacgcgatgaagctttcaatagtcctcacggattcacttgagtctctcgcttcgctatcctttcgaatgcaacgaacgtgaccgcaacctcttgttgccttcgtttaacatcctgcagctcgctgtgggtactgagggcttcactcggtgactttgggctgagcaatcggtctcttttgatctgagtaaactagagggaccgctgtcaacttcttaaaccagaggaaggttgcggcaataacaggtctgtgatgcccttagatgttccgggctgcacacgtgctacaatgatcgtagcagtgagcatcttatttgatttacttaac…
>KM194304-PFR2 Microperforates|Globigerinita|uvula|NA|NA|NA
gtgcatggccgttcttagttcgtggagtgatctgtctgcttaattgcgtttcaaattacttataaggtagcaatacgcgatgaagctttcaatagtcctcacggattcacttgagtctctcgcttcgctatcctttcgaatgcaacgaacgtgaccgcaacctcttgttgccttcgtttaacatcctgcagctcgctgtgggtactgagggcttcactcggtgactttgggctgagcaatcggtctcttttgatctgagtaaactagagggaccgctgtcaacttcttaaaccagaggaaggttgcggcaataacaggtctgtgatgcccttagatgttccgggctgcacacgtgctacaatgatcgtagcagtgagcatcttatttgatttacttaac…
>KM194309-PFR2 Microperforates|Globigerinita|uvula|NA|NA|NA
gtgcatggccgttcttagttcgtggagtgatctgtctgcttaattgcgtttcaaattacttataaggtagcaatacgcgatgaagctttcaatagtcctcacggattcacttgagtctctcgcttcgctatcctttcgaatgcaacgaacgtgaccgcaacctcttgttgccttcgtttaacatcctgcagctcgctgtgggtactgagggcttcactcggtgactttgggctgagcaatcggtctcttttgatctgagtaaactagagggaccgctgtcaacttcttaaaccagaggaaggttgcggcaataacaggtctgtgatgcccttagatgttccgggctgcacacgtgctacaatgatcgtagcagtgagcatcttatttgatttacttaac…
>KM194312-PFR2 Microperforates|Globigerinita|uvula|NA|NA|NA
gtgcatggccgttcttagttcgtggagtgatctgtctgcttaattgcgtttcaaattacttataaggtagcaatacgcgatgaagctttcaatagtctctcacgagattcacttgagtctctcgcttcgctatcctttcgaatgcaacgaacgtgaccgcaacctcttgttgccttcgtttaacatcctgcagctcgctgtgggtactgagggcttcactcggtgactttgggctgagcaatcggtctcttttgatctgagtaaactagagggaccgctgtcaacttcttaaaccagaggaaggttgcggcaataacaggtctgtgatgcccttagatgttccgggctgcacacgtgctacaatgatcgtagcagtgagcatcttatttgatttactta…
>KM194313-PFR2 Microperforates|Globigerinita|uvula|NA|NA|NA
gtgcatggccgttcttagttcgtggagtgatctgtctgcttaattgcgtttcaaattacttataaggtagcaatacgcgatgaagctttcaatagtctctcacgagattcacttgagtctctcgcttcgctatcctttcgaatgcaacgaacgtgaccgcaacctcttgttgccttcgtttaacatcctgcagctcgctgtgggtactgagggcttcactcggtgactttgggctgagcaatcggtctcttttgatctgagtaaactagagggaccgctgtcaacttcttaaaccagaggaaggttgcggcaataacaggtctgtgatgcccttagatgttccgggctgcacacgtgctacaatgatcgtagcagtgagcatcttatttgatttactta…
>KM194316-PFR2 Microperforates|Globigerinita|uvula|NA|NA|NA
gtgcatggccgttcttagttcgtggagtgatctgtctgcttaattgcgtttcaaattacttataaggtagcaatacgcgatgaagctttcaatagtctctcacgagattcacttgagtctctcgcttcgctatcctttcgaatgcaacgaacgtgaccgcaacctcttgttgccttcgtttaacatcctgcagctcgctgtgggtactgagggcttcactcggtgactttgggctgagcaatcggtctcttttgatctgagtaaactagagggaccgctgtcaacttcttaaaccagaggaaggttgcggcaataacaggtctgtgatgcccttagatgttccgggctgcacacgtgctacaatgatcgtagcagtgagcatcttatttgatttactta…
>KM194317-PFR2 Microperforates|Globigerinita|uvula|NA|NA|NA
gtgcatggccgttcttagttcgtggagtgatctgtctgcttaattgcgtttcaaattacttataaggtagcaatacgcgatgaagctttcaatagtctctcacgagattcacttgagtctctcgcttcgctatcctttcgaatgcaacgaacgtgaccgcaacctcttgttgccttcgtttaacatcctgcagctcgctgtgggtactgagggcttcactcggtgactttgggctgagcaatcggtctcttttgatctgagtaaactagagggaccgctgtcaacttcttaaaccagaggaaggttgcggcaataacaggtctgtgatgcccttagatgttccgggctgcacacgtgctacaatgatcgtagcagtgagcatcttatttgatttactta…
>KM194323-PFR2 Microperforates|Globigerinita|uvula|NA|NA|NA
gtgcatggccgttcttagttcgtggagtgatctgtctgcttaattgcgtttcaaattacttataaggtagcaatacgcgatgaagctttcaatagtcctcacggattcacttgagtctctcgcttcgctatcctttcgaatgcaacgaacgtgaccgcaacctcttgttgccttcgtttaacatcctgcagctcgctgtgggtactgagggcttcactcggtgactttgggctgagcaatcggtctcttttgatctgagtaaactagagggaccgctgtcaacttcttaaaccagaggaaggttgcggcaataacaggtctgtgatgcccttagatgttccgggctgcacacgtgctacaatgatcgtagcagtgagcatcttatttgatttacttaac…
>KM194324-PFR2 Microperforates|Globigerinita|uvula|NA|NA|NA
gcgcatggccgttcttagtttgtggagtgatctgtctgcttaattgcgtttcaaattacttataaggtagcaatacgcgatgaagctttcaatagtcctcacggattcacttgagtctctcgcttcgctatcctttcgaatgcaacgaacgtgaccgcaacctcttgttgccttcgtttaacatcctgcagctcgctgtgggtactgagggcttcactcggtgactttgggctgagcaatcggtctcttttgatctgagtaaactagagggaccgctgtcaacttcttaaaccagaggaaggttgcggcaataacaggtctgtgatgcccttagatgttccgggctgcacacgtgctacaatgatcgtagcagtgagcatcttatttgatttacttaac…
>KM194325-PFR2 Microperforates|Globigerinita|uvula|NA|NA|NA
gtgcatggccgttcttagttcgtggagtgatctgtctgcttaattgcgtttcaaattacttataaggtagcaatacgcgatgaagctttcaatagtcctcacggattcacttgagtcactcgcttcgctatcctttcgaatgcaacgaacgtgaccgcaacctcttgttgccttcgtttaacatcctgcagctcgctgtgggtactgagggcttcactcggtgactttgggctgagcaatcggtcttttgatctgagtaaactagagggaccgctgtcaacttcttaaaccagaggaaggttgcggcaataacaggtctgtgatgcccttagatgttccgggctgcacacgtgctacaatgatcgtagcagtgagcatcttatttgatttacttaacac…
>KM194326-PFR2 Microperforates|Globigerinita|uvula|NA|NA|NA
gtgcatggccgttcttagttcgtggagtgatctgtctgcttaattgcgtttcaaattacttataaggtagcaatacgcgatgaagctttcaatagtcctcacggattcacttgagtctctcgcttcgctatcctttcgaatgcaacgaacgtgaccgcaacctcttgttgccttcgtttaacatcctgcagctcgctgtgggtactgagggcttcactcggtgactttgggctgagcaatcggtcttttgatctgagtaaactagagggaccgctgtcaacttcttaaaccagaggaaggttgcggcaataacaggtctgtgatgcccttagatgttccgggctgcacacgtgctacaatgatcgtagcagtgagcatcttatttgatttacttaacac…
>KM194327-PFR2 Microperforates|Globigerinita|uvula|NA|NA|NA
gtgcatggccgttcttagttcgtggagtgatctgtctgcttaattgcgtttcaaattacttataaggtagcaatacgcgatgaagctttcaatagtcctcacggattcacttgagtctctcgcttcgctatcctttcgaatgcaacgaacgtgaccgcaacctcttgttgccttcgtttaacatcctgcagctcgctgtgggtactgagggcttcactcggtgactttgggctgagcaatcggtcttttgatctgagtaaactagagggaccgctgtcaacttcttaaaccagaggaaggttgcggcaataacaggtctgtgatgcccttagatgttccgggctgcacacgtgctacaatgatcgtagcagtgagcatcttatttgatttacttaacac…
>KM194328-PFR2 Microperforates|Globigerinita|uvula|NA|NA|NA
gtgcatggccgttcttagttcgtggagtgatctgtctgcttaattgcgtttcaaattacttataaggtagcaatacgcgatgaagctttcaatagtcctcacggattcacttgagtctctcgcttcgctatcctttcgaatgcaacgaacgtgaccgcaacctcttgttgccttcgtttaacatcctgcagctcgctgtgggtactgagggcttcactcggtgactttgggctgagcaatcggtcttttgatctgagtaaactagagggaccgctgtcaacttcttaaaccagaggaaggttgcggcaataacaggtctgtgatgcccttagatgttccgggctgcacacgtgctacaatgatcgtagcagtgagcatcttatttgatttacttaacac…
>KM194329-PFR2 Microperforates|Globigerinita|uvula|NA|NA|NA
gtgcatggccgttcttagttcgtggagtgatctgtctgcttaattgcgtttcaaattacttataaggtagcaatacgcgatgaagctttcaatagtcctcacggattcacttgagtctctcgcttcgctatcctttcgaatgcaacgaacgtgaccgcaacctcttgttgccttcgtttaacatcctgcagctcgctgtgggtactgagggcttcactcggtgactttgggctgagcaatcggtcttttgatctgagtaaactagagggaccgctgtcaacttcttaaaccagaggaaggttgcggcaataacaggtctgtgatgcccttagatgttccgggctgcacacgtgctacaatgatcgtagcagtgagcatcttatttgatttacttaacac…
>KM194330-PFR2 Microperforates|Globigerinita|uvula|NA|NA|NA
gtgcatggccgttcttagttcgtggagtgatctgtctgcttaattgcgtttcaaattacttataaggtagcaatacgcgatgaagctttcaatagtcctcacggattcacttgagtctctcgcttcgctatcctttcgaatgcaacgaacgtgaccgcaacctcttgttgccttcgtttaacatcctgcagttctctgtgggtactgagggcttcactcggtgactttgggctgagcaatcggtctcttttgatctgagtaaactagagggaccgctgtcaacttcttaaaccagaggaaggttgcggcaataacaggtctgtgatgcccttagatgttccgggctgcacacgtgctacaatgatcgtagcagtgagcatcttatttgatttacttaac…
>KM194331-PFR2 Microperforates|Globigerinita|uvula|NA|NA|NA
gtgcatggccgttcttagttcgtggagtgatctgtctgcttaattgcgtttcaaattacttataaggtagcaatacgcgatgaagctttcaatagtcctcacggattcacttgagtctctcgcttcgctatcctttcgaatgcaacgaacgtgaccgcaacctcttgttgccttcgtttaacatcctgcagctcgctgtgggtactgagggcttcactcggtgactttgggctgagcaatcggtctcttttgatctgagtaaactagagggaccgctgtcaacttcttaaaccagaggaaggttgcggcaataacaggtctgtgatgcccttagatgttccgggctgcacacgtgctacaatgatcgtagcagtgagcatcttatttgatttacttaac…
>KM194332-PFR2 Microperforates|Globigerinita|uvula|NA|NA|NA
gcgcatggccgttcttagtttgtggagtgatctgtctgcttaattgcgtttcaaattacttataaggtagcaatacgcgatgaagctttcaatagtcctcacggattcacttgagtctctcgcttcgctatcctttcgaatgcaacgaacgtgaccgcaacctcttgttgccttcgtttaacatcctgcagctcgctgtgggtactgagggcttcactcggtgactttgggctgagcaatcggtctcttttgatctgagtaaactagagggaccgctgtcaacttcttaaaccagaggaaggttgcggcaataacaggtctgtgatgcccttagatgttccgggctgcacacgtgctacaatgatcgtagcagtgagcatcttatttgatttacttaac…
>KM194333-PFR2 Microperforates|Globigerinita|uvula|NA|NA|NA
gtgcatggccgttcttagttcgtggagtgatctgtctgcttaattgcgtttcaaattacttataaggtagcaatacgcgatgaagctttcaatagtcctcacggattcacttgagtctctcgcttcgctatcctttcgaatgcaacgaacgtgaccgcaacctcttgttgccttcgtttaacatcctgcagctcgctgtgggtactgagggcttcactcggtgactttgggctgagcaatcggtcttttgatctgagtaaactagagggaccgctgtcaacttcttaaaccagaggaaggttgcggcaataacaggtctgtgatgcccttagatgttccgggctgcacacgtgctacaatgatcgtagcagtgagcatcttatttgatttacttaacac…
>KM194334-PFR2 Microperforates|Globigerinita|uvula|NA|NA|NA
gtgcatggccgttcttagttcgtggagtgatctgtctgcttaattgcgtttcaaattacttataaggtagcaatacgcgatgaagctttcaatagtcctcacggattcacttgagtctctcgcttcgctatcctttcgaatgcaacgaacgtgaccgcaacctcttgttgccttcgtttaacatcctgcagctcgctgtgggtactgagggcttcactcggtgactttgggctgagcaatcggtcttttgatctgagtaaactagagggaccgctgtcaacttcttaaaccagaggaaggttgcggcaataacaggtctgtgatgcccttagatgttccgggctgcacacgtgctacaatgatcgtagcagtgagcatcttatttgatttacttaacac…
>KM194335-PFR2 Microperforates|Globigerinita|uvula|NA|NA|NA
gtgcatggccgttcttagttcgtggagtgatctgtctgcttaattgcgtttcaaattacttataaggtagcaatacgcgatgaagctttcaatagtcctcacggattcacttgagtctctcgcttcgctatcctttcgaatgcaacgaacgtgaccgcaacctcttgttgccttcgtttaacatcctgcagctcgctgtgggtactgagggcttcactcggtgactttgggctgagcaatcggtcttttgatctgagtaaactagagggaccgctgtcaacttcttaaaccagaggaaggttgcggcaataacaggtctgtgatgcccttagatgttccgggctgcacacgtgctacaatgatcgtagcagtgagcatcttatttgatttacttaacac…
>KM194355-PFR2 Microperforates|Globigerinita|glutinata|NA|NA|NA
gtgcatggccgttcttagttcgtggagtgatctgtctgcttaattgcgtttcagataaggatctatattctttacagaagtgttgcgttgtgcatttgacccctcgttcgcgagtgcgtgtcttttcgcgctcgcacgctttttacattaggtcctgaaagcaacgaacgtgaccgcaacctcttgttgcctcatctccctacttttttagcacttcggtgttgaataatttcattgaggctttccaaaactagagggaccgctgtcaacttcttaaaccagaggaaggttgcggcaataacaggtctgtgatgcccttagatgttccgggctgcacacgtgctacaatgattgttgcagtgagcatctcaattttttacctaacaccgcacacgtgag…
>KM194367-PFR2 Microperforates|Globigerinita|glutinata|NA|NA|NA
gtgcatggccgttcttagttcgtggagtgatctgtctgcttaattgcgtttcagataaggatctatattctttacagaagtgttgcgttgtgcgcatttgacccctcgttcgcgagtgcgtgtcttttcgcgctcgcacgctttttacattaggtcctgaaagcaacgaacgtgaccgcaacctcttgttgcctcatctccctacttttttagcacttcggtgttgaataatttcattgaggctttccaaaactagagggaccgctgtcaacttcttaaaccagaggaaggttgcggcaataacaggtctgtgatgcccttagatgttccgggctgcacacgtgctacaatgattgttgcagtgagcatctcaattttttacctaacaccgcacacgtg…
>KM194377-PFR2 Microperforates|Globigerinita|glutinata|NA|NA|NA
gtgcatggccgttcttagttcgtggagtgatctgtctgcttaattgcgtttcagataaggatctatattctttacagaagtgttgcgttgtgcgcatttgacccctcgttcgtgagtgcgtgtcttttcgctgctcgcacgctttttacattaggtcctgaaagcaacgaacgtgaccgcaacctcttgttgcctcatctccctacttttttagcacttcggtgttgaataatttcattgaggctttccaaaactagagggaccgctgtcaacttcttaaaccagaggaaggttgcggcaataacaggtctgtgatgcccttagatgttccgggctgcacacgtgctacaatgattgttgcagtgagcatctcaattttttacctaacaccgcacacgt…
>KM194378-PFR2 Microperforates|Globigerinita|glutinata|NA|NA|NA
gtgcatggccgttcttagttcgtggagtgatctgtctgcttaattgcgtttcagataaggatctatattctttacagaagtgttgcgttgtgcatttgacccctcgttcgcgagtgcgtgtcttttcgcgctcgcacgctttttacattaggtcctgaaagcaacgaacgtgaccgcaacctcttgttgcctcatctccctactttttagcgtgcacttcggtgtgcgttaataatttcattgaggctttccaaaactagagggaccgctgtcaacttcttaaaccagaggaaggttgcggcaataacaggtctgtgatgcccttagatgttccgggctgcacacgtgctacaatgattgttgcagtgagcatctcaattttttaccttaacaccgcac…
>KM194382-PFR2 Microperforates|Globigerinita|glutinata|NA|NA|NA
gtgcatggccgttcttagttcgtggagtgatctgtctgcttaattgcgtttcagataaggatctatattctttacagaagtgttgcgtagtgcatttgacccctcgttcgcgagtgcgtgtcttttcgcgctcgcacgctttttacattaggtcctgaaagcaacgaacgtgaccgcaacctcttgttgcctcatctccctacttttttagcacttcggtgttaataatttcattgaggctttccaaaactagagggaccgctgtcaacttcttaaaccagaggaaggttgcggcaataacaggtctgtgatgcccttagatgttccgggctgcacacgtgctacaatgattgttgcagtgagcatctcaattttttacctaacaccgcacacgtgagt…
>KM194383-PFR2 Microperforates|Globigerinita|glutinata|NA|NA|NA
gtgcatggccgttcttagttcgtggagtgatctgtctgcttaattgcgtttcagataaggatctatattctttacagaagtgttgcgtagtgcatttgacccctcgttcgcgagtgcgtgtcttttcgcgctcgcacgctttttacattaggtcctgaaagcaacgaacgtgaccgcaacctcttgttgcctcatctccctacttttttagcacttcggtgttaataatttcattgaggctttccaaaactagagggaccgctgtcaacttcttaaaccagaggaaggttgcggcaataacaggtctgtgatgcccttagatgttccgggctgcacacgtgctacaatgattgttgcagtgagcatctcaattttttacctaacaccgcacacgtgagt…
>KM194384-PFR2 Microperforates|Globigerinita|glutinata|NA|NA|NA
gtgcatggccgttcttagttcgtggagtgatctgtctgcttaattgcgtttcagataaggatctatattctttacagaagtgttgcgtagtgcatttgacccctcgttcgcgagtgcgtgtcttttcgcgctcgcacgctttttacattaggtcctgaaagcaacgaacgtgaccgcaacctcttgttgcctcatctccctacttttttagcacttcggtgttgaataatttcattgaggctttccaaaactagagggaccgctgtcaacttcttaaaccagaggaaggttgcggcaataacaggtctgtgatgcccttagatgttccgggctgcacacgtgctacaatgattgttgcagtgagcatctcaattttttaccttaacaccgcacacgtga…
>KM194390-PFR2 Microperforates|Globigerinita|uvula|NA|NA|NA
gtgcatggccgttcttagttcgtggagtgatctgtctgcttaattgcgtttcaaattacttataaggtagcaatacgcgatgaagctttcaatagtcctcacggattcacttgagtctctcgcttcgctatcctttcgaatgcaacgaacgtgaccgcaacctcttgttgccttcgtttaacatcctgcagctcgctgtgggtactgagggcttcacttggtgactttgggctgagcaatcggtctcttttgatctgagtaaactagagggaccgctgtcaacttcttaaaccagaggaaggttgcggcaataacaggtctgtgatgcccttagatgttccgggctgcacacgtgctacaatgatcgtagcagtgagcatcttatttgatttacttaac…
>KM194398-PFR2 Microperforates|Globigerinita|uvula|NA|NA|NA
gtgcatggccgttcttagttcgtggagtgatctgtctgcttaattgcgtttcagataaggatctatattctttacagaagtgttgcgtagtgcatttgacccctcgttcgcgagtgcgtgtcttttcgcgctcgcacgctttttacattaggtcctgaaagcaacgaacgtgaccgcaacctcttgttgcctcatctccctacttttttagcacttcggtgttgaataatttcattgaggctttccaaaactagagggaccgctgtcaacttcttaaaccagaggaaggttgcggcaataacaggtctgtgatgcccttagatgttccgggctgcacacgtgctacaatgattgttgcagtgagcatctcaattttttacctaacaccgcacacgtgag…
>KM194432-PFR2 Microperforates|Globigerinita|glutinata|NA|NA|NA
gtgcatggccgttcttagttcgtggagtgatctgtctgcttaattgcgtttcgcaatatataaatctgcgcagtgccctttttcgctgggtgcggngtaagatctngaaagcaacgaangagatcgcaacctttagttgacctatgtagcgggtcataagaaantaaactaaagggantgctgccatatgtgcttaaaccagaggaaggttgcggcaataacaggtctgtgatgccnttagatgttccgggctgcacacgtgctacaatgatcatttcattaagcataaagcgcaacggtaacttctattaccccagctatacacaaagcgcattgagatgtgcgcgngtgtangtatcacagcctgccccgaaagggagcaagtgggtaatcaattag…
>KM194542-PFR2 Microperforates|Globigerinita|glutinata|NA|NA|NA
gtgcatggccgttcttagttcgtggagtgatctgtctgcttaattgcgtttcagataaggatctatattctttacagaagtgttgcgtttgtgcgcatttgacccctcgttcgcgagtgcgtgtcttttcgcgctcgcacgctttttacattaggtcctgaaagcaacgaacgtgaccgcaacctcttgttgcctcatctccctactttttagcacttcggtgttaataatttcattgaggctttccaaaactagagggaccgctgtcaacttcttaaaccagaggaaggttgcggcaataacaggtctgtgatgcccttagatgttccgggctgcacacgtgctacaatgattgttgcagtgagcatctcaattttttaccttaacaccgcacacgtg…
>KM194543-PFR2 Microperforates|Globigerinita|glutinata|NA|NA|NA
gtgcatggccgttcttagttcgtggagtgatctgtctgcttaattgcgtttcagataaggatctatattctttacagaagtgttgcgttgtgcgcatttgacccctcgttcgcgagtgcgtgtcttttcgcgctcgcacgctttttacattaggtcctgaaagcaacgaacgtgaccgcaacctcttgttgcctcatctccctacttttttagcacttcggtgttgaataatttcattgaggctttccaaaactagagggaccgctgtcaacttcttaaaccagaggaaggttgcggcaataacaggtctgtgatgcccttagatgttccgggctgcacacgtgctacaatgattgttgcagtgagcatctcaattttttaccttaacaccgcacacgt…
>KM194545-PFR2 Microperforates|Globigerinita|glutinata|NA|NA|NA
gtgcatggccgttcttagttcgtggagtgatctgtctgcttaattgcgtttcagataaggatctatattctttacagaagtgttgcgttgtgcgcatttgacccctcgttcgcgagtgngtgtcttttcgcgctcgcacgctttttacattaggtcctgaaagcaacgaacgtgaccgcaacctcttgttgcctcatctccctacttttttagcanttnggtgttgaataatttcattgaggctttccaaaactagagggaccgctgtcaacttcttaaaccagaggaaggttgcggcaataacaggtctgtgatgcccttagatgttccgggctgcacacgtgctacaatgattgttgcagtgagcatctcaattttttaccttaacaccgcacacgt…
>KM194559-PFR2 Microperforates|Globigerinita|uvula|NA|NA|NA
gtgcatggccgttcttagttcgtggagtgatctgtctgcttaattgcgtttcaaattacttataaggtagcaatacgcgatgaagctttcaatagtcctcacggattcacttgagtctctcgcttcgctatcctttcgaatgcaacgaacgtgaccgcaacctcttgttgccttcgtttaacatcctgcagctcgctgtgggtactgagggcttcactcggtgactttgggctgagcaatcggtcttttgatctgagtaaactagagggaccgctgtcaacttcttaaaccagaggaaggttgcggcaataacaggtctgtgatgcccttagatgttccgggctgcacacgtgctacaatgatcgtagcagtgagcatcttatttgatttacttaacac…
>KM194561-PFR2 Microperforates|Globigerinita|glutinata|NA|NA|NA
gtgcatggccgttcttagttcgtggagcgatctgtctgcttaattgcgtttcgttatataaatctactgtagcctcccttacagggggtgagagtaagatatgaaagcaacgaacgagatcgcaacctttagttgaccctttaatacaggggggtcataagcaaataaactaaagggaccgctgccaaaaatgcttaaaccagaggaaggttgcggcaataacaggtctgtgatgcccttagatgttccgggctgcacacgtgctacaatgatcatttcactaagcataaacgtgcaacggtagcttcttgttacccctaagataccacacaaagaggcacttacgtgtcacgcgtgtgagtactctaaatcacaacagcctcccccgaaagggagcta…
>KM194562-PFR2 Microperforates|Globigerinita|uvula|NA|NA|NA
gtgcatggccgttcttagttcgtggagtgatctgtctgcttaattgcgtttcaaattacttataaggtagcaatacgcgatgaagctttcaatagtcctcacggattcacttgagtctctcgcttcgctatcctttcgaatgcaacgaacgtgaccgcaacctcttgttgccttcgtttaacatcctgcagctcgctgtgggtactgagggcttcactcggtgactttgggctgagcaatcggtcttttgatctgagtaaactagagggaccgctgtcaacttcttaaaccagaggaaggttgcggcaataacaggtctgtgatgcccttagatgttccgggctgcacacgtgctacaatgatcgtagcagtgagcatcttatttgatttacttaacac…
>KM194563-PFR2 Microperforates|Globigerinita|uvula|NA|NA|NA
gtgcatggccgttcttagttcgtggagtgatctgtctgcttaattgcgtttcaaattacttataaggtagcaatacgcgatgaagctttcaatagtcctcacggattcacttgagtctctcgcttcgctatcctttcgaatgcaacgaacgtgaccgcaacctcttgttgccttcgtttaacatcctgcagttctctgtgggtactgagggcttcactcggtgactttgggctgagcaatcggtcttttgatctgagtaaactagagggaccgctgtcaacttcttaaaccagaggaaggttgcggcaataacaggtctgtgatgcccttagatgttccgggctgcacacgtgctacaatgatcgtagcagtgagcatcttatttgatttacttaacac…
>KM194564-PFR2 Microperforates|Globigerinita|uvula|NA|NA|NA
gtgcatggccgttcttagttcgtggagtgatctgtctgcttaattgcgtttcaaattacttataaggtagcaatacgcgatgaagctttcaatagtcctcacggattcacttgagtctctcgcttcgctatcctttcgaatgcaacgaacgtgaccgcaacctcttgttgccttcgtttaacatcctgcagctcgctgtgggtactgagggcttcactcggtgactttgggctgagcaatcggtcttttgatctgagtaaactagagggaccgctgtcaacttcttaaaccagaggaaggttgcggcaataacaggtctgtgatgcccttagatgttccgggctgcacacgtgctacaatgatcgtagcagtgagcatcttatttgatttacttaacac…
>KM194566-PFR2 Microperforates|Globigerinita|uvula|NA|NA|NA
gtgcatggccgttcttagttcgtggagtgatctgtctgcttaattgcgtttcaaattacttataaggtagcaatacgcgatgaagctttcaatagtcctcacggattcacttgagtctctcgcttcgctatcctttcgaatgcaacgaacgtgaccgcaacctcttgttgccttcgtttaacatcctgcagctcgctgtgggtactgagggcttcactcggtgactttgggctgagcaatcggtctcttttgatctgagtaaactagagggaccgctgtcaacttcttaaaccagaggaaggttgcggcaataacaggtctgtgatgcccttagatgttccgggctgcacacgtgctacaatgatcgtagcagtgagcatcttatttgatttacttaac…
>KM194567-PFR2 Microperforates|Globigerinita|uvula|NA|NA|NA
gtgcatggccgttcttagttcgtggagtgatctgtctgcttaattgcgtttcaaattacttataaggtagcaatacgcgatgaagctttcaatagtcctcacggattcacttgagtctctcgcttcgctatcctttcgaatgcaacgaacgtgaccgcaacctcttgttgccttcgtttaacatcctgcagctcgctgtgggtactgagggcttcactcggtgactttgggctgagcaatcggtcttttgatctgagtaaactagagggaccgctgtcaacttcttaaaccagaggaaggttgcggcaataacaggtctgtgatgcccttagatgttccgggctgcacacgtgctacaatgatcgtagcagtgagcatcttatttgatttacttaacac…
>KM194573-PFR2 Microperforates|Globigerinita|glutinata|NA|NA|NA
gtgcatggccgttcttagttcgtggagcgatctgtctgcttaattgcgtttcgttatataaatctactgtagcctcccttacagggggtgagagtaagatatgaaagcaacgaacgagatcgcaacctttagttgaccctttaatacaggggggtcataagcaaataaactaaagggaccgctgccaaaaatgcttaaaccagaggaaggttgcggcaataacaggtctgtgatgcccttagatgttccgggctgcacacgtgctacaatgatcatttcactaagcataaacgtgcaacggtagcttcttgttacccctaagataccacacaaagaggcacttacgtgtcacgcgtgtgagtactctaaatcacaacagcctcccccgaaagggagcta…
>KM194574-PFR2 Microperforates|Globigerinita|uvula|NA|NA|NA
gtgcatggccgttcttagttcgtggagtgatctgtctgcttaattgcgtttcaaattacttataaggtagcaatacgcgatgaagctttcaatagtcctcacggattcacttgagtctctcgcttcgctatccttcgaatgcaacgaacgtgaccgcaacctcttgttgccttcgtttaacatcctgcagctcgctgtgggtactgagggcttcactcggtgactttgggctgagcaatcggtcttttgatctgagtaaactagagggaccgctgtcaacttcttaaaccagaggaaggttgcggcaataacaggtctgtgatgcccttagatgttccgggctgcacacgtgctacaatgatcgtagcagtgagcatcttatttgatttacttaacacc…
>KM194576-PFR2 Microperforates|Globigerinita|uvula|NA|NA|NA
gtgcatggccgttcttagttcgtggagtgatctgtctgcttaattgcgtttcaaattacttataaggtagcaatacgcgatgaaactttcaatagtcctcacggattcacttgagtctctcgcttcgctatcctttcgaatgcaacgaacgtgaccgcaacctcttgttgccttcgtttaacatcctgcagctcgctgtgggtactgagggcttcactcggtgactttgggctgagcaatcggtcttttgatctgagtaaactagagggaccgctgtcaacttcttaaaccagaggaaggttgtggcaataacaggtctgtgatgcccttagatgttccgggctgcacacgtgctacaatgatcgtagcagtgagcatcttatttgatttacttaacac…
>KM194577-PFR2 Microperforates|Globigerinita|uvula|NA|NA|NA
gtgcatggccgttcttagttcgtggagtgatctgtctgcttaattgcgtttcaaattacttataaggtagcaatacgcgatgaagctttcaatagtcctcacggattcacttgagtctctcgcttcgctatcctttcgaatgcaacgaacgtgaccgcaacctcttgttgccttcgtttaacatcctgcagctcgctgtgggtactgagggcttcactcggtgactttgggctgagcaatcggtcttttgatctgagtaaactagagggaccgctgtcaacttcttaaaccagaggaaggttgcggcaataacaggtctgtgatgcccttagatgttccgggctgcacacgtgctacaatgatcgtagcagtgagcatcttatttgatttacttaacac…
>Z83974-PFR2 Microperforates|Globigerinita|glutinata|III|NA|NA
gtgcatggccgttcttagttcgtggagtgatctgtctgcttaattgcgtttcagataaggatctatattctttacaagtgtcgcagtgtaattgacccctctttcacgagagtgtgtgtcttttttgcgctcgcactttacattaggtcctgaaagcaacgaacgtgaccgcaacctcttgttgcctcatctcccaacattctttccttcgggttagatatttccattgaggctttccaaaactagagggaccgctgtcaacttcttaaaccagaggaaggttgcggcaataacaggtctgtgatgcccttagatgttccgggctgcacacgtgctacaatgattgttgcagtgagcatctcaattttttacctaacaccgcacacgtgagtgcatact…
>AB263459-PFR2 Spinose|Globigerinoides|sacculifer|NA|NA|NA
gtgcatggccgttcttagttcgtgaagtgattcgttcgcccaaacgcatttccaaacaactaacaactcagaatgctgggcaataggacgtttaaagtggctccttacaccttacaaaggaatggctgatgagaaacaactcgatccactcagcgttctattggaatgcaacggacgtgattgcaagcttttgttttgagttgcggttttactgaaagactctacaatccgcaaacttcaatgatctgaagtagaaaacctacatgctacagtgagatattgtggataaacttaagcgaccgctccaacattgtgtttttttaaaactgatgaaggttgcggcaataacaggtctgtgttgcccttcgatgtcctgggctgcacacgtgctacaatggc…
>AB263460-PFR2 Spinose|Globigerinoides|sacculifer|NA|NA|NA
gtgcatggccgttcttagttcgtgaagtgattcgttcgcccaatcgcatttccaaacaacaaacaactcagaatgctgggcaataggacgtttaaagtggctccttacaccttacaaaggaatggctgatgagaaacaactcgatccgctcagcgttctattggaatgcaacggacgtgattgcaagcttttgttttgagttgcggttttactgaaagactctacaatccgcaaacttcaatgatctgaagtagaaaacctacatgctacagtgagatattgtggataaacttaagctaccgctccaacattgtgtttttttaaaactgatgaaggttgcggcaataacaggtctgtgacgcccttcgatgtcctgggctgcacacgtgctacaatggc…
>AB263461-PFR2 Spinose|Globigerinoides|sacculifer|NA|NA|NA
gtgcatggccgttcttagttcgtgaagtgattcgttcgcccaatcgcatttccaaacaacaaacaactcagaatgctgggcaataggacgtttaaagtggctccttacaccttacaaaggaatggctgatgagaaacaactcgatccgctcagcgttctattggaatgcaacggacgtgattgcaagcttttgttttgagttgcggttttactgaaagactctacaatccgcaaacttcaatgatctgaagtagaaaacctacatgctacagtgagatattgtggataaacttaagcgaccgctccaacattgtgtttttttaaaactgatgaaggttgcggcaataacaggtctgtgatgcccttcgatgtcctgggctgcacacgtgctacaatggc…
>AB263462-PFR2 Spinose|Globigerinoides|sacculifer|NA|NA|NA
gtgcatggccgttcttagttcgtgaagtgattcgttcgcccaatcgcatttccaaacaactaacaactcagaatgctgggcaataggacgtttaaagtggctccttacaccttacaaaggaatggctgatgagaaacaactcgatccgctcagcgttctattggaatgcaacggacgtgattgcaagcttttgttttgagttgcggttttactgaaagactctacaatccgcaaacttcaatgatctgaagtagaaaacctacatgctacagtgagatattgtggataaacttaagcgaccgctccaacattgtgtttttttaaaactgatgaaggttgcggcaataacaggtctgtgatgcccttcgatgacctgggctgcacacgtgctacaatggc…
>AB263463-PFR2 Spinose|Globigerinoides|ruber|I|b|NA
gtgcatggccgttcttagttcgtggagtgatctgtctgcttaattgcgtttcaaatttttaaccgaggaccgggttttggtttggctagtggtcctacgatgactgtgaactgtcatgtcttcggatgtacgactatcggtctaggatcacatgacttgcccctgggactcttttgaacgcaacggacgtgattgcaaccccttgttgagattagagatagtctcgatattcactggccaaactggctgctttatgcagtcttgttgaatggtggataaactcgggggactgctgactataaccatttctcaaaacagaggaaggttgcggcaataacaggtctgtgatgccctcagatgtcccgggctgcacacgtgctacaatgagtggcgcaatgt…
>AB263464-PFR2 Spinose|Globigerinoides|ruber|I|a|NA
gtgcatggccgttcttagttcgtggagtgatctgtctgcttaattgcgtttcaaaatttaacttgaggaccgggttttggtttggctagtggttctacgatgactgtgaactgtcatgtcttcggatgtgcgactattggtctaggatcacatgacttgcccctgggactcttttgaacgcaacggacgtgattgcaaccccttgttgagattagagatagtctcgatattcactggacaaactggctgctttatgctgtcttgttgaatggtggataaactcgggggactgctgactataaccatttctcaaaacagaggaaggttgcggcaataacaggtctgtgatgccctcagatgtcccgggctgcacacgtgctacaatgagtggcgcaatgt…
>AB263465-PFR2 Spinose|Globigerinoides|conglobatus|NA|NA|NA
gtgcatggccgttcttagttcgtggagtgatctgtctgcttaattgcgtttcaaaatatgaatttgagtaccaggttccaagtgtttcaagtaaatctgtctctgagtgtgaactgtatctcttcggatatgcgactatcactcttaggcaattatgatttgcttgtagcccctggtactcttttgaacgcaacggacgtgattgcaaccccttgttgagtttgcttctcttaagaactctacgtctactgatccacctaccttagcgggtaggtggtgaggtggataaactcgggggactgctgactataaccatttctcaaaacagaagaaggttgcggcaataacaggtctgtgatgccctcagatgtcccgggctgcacacgtgctacaatgagt…
>AB263466-PFR2 Spinose|Globigerinoides|conglobatus|NA|NA|NA
gtgcatggccgttcttagttcgtggagtgatctgtctgcttaattgcgtttcaaaatatgaatttgagtaccaggtcccaagtgtttcaagtaaatctgtctctgagtgtgaactgtatctcttcggatatgcgactatcactcttaggcaattatgatttgcttgtagcccctggtactcttttgaacgcaacggacgtgattgcaaccccttgttgagtttgcttctcttaggaactctacgtctactgatccacctaccttagcaggtaggtggtgaggtggataaactcgggggactgctgactataaccatttctcaaaacagaggaaggttgcggcaataacaggtctgtgatgccctcagatgtcccgggctgcacacgtgctacaatgagt…
>AB468875-PFR2 Spinose|Globigerinoides|sacculifer|NA|NA|NA
gtgcatggccgttcttagttcgtgaagtgattcgttcgcccaatcgcatttccaaacaactaacaactcagaatgctgggcaataggacgtttaaagtggctccttacaccttacaaaggaatggctgatgagaaacaactcgatccgctcagcgttctattggaatgcaacggacgtgattgcaagcttttgttttgagttgcggttttactgaaagattctacaatccgcaagcttcaatgatctgaagtagaaaacctacatgctacagtgagatattgtggataaacttaagcgaccgctccaacattgtgtttttttaaaactgatgaaggttgcggcaataacaggtctgtgatgcccttcgatgtcctgggctgcacacgtgctacaatggc…
>AB468876-PFR2 Spinose|Globigerinoides|sacculifer|NA|NA|NA
gtgcatggccgttcttagttcgtgaagtgattcgttcgcccaatcgcatttccaaacaacaaacaactcagaatgctgggcaataggacgtttaaagtggctccttacaccttacaaaggaatggctgatgagaaacaactcgatccgctcagcgttctattggaatgcaacggacgtgattgcaagcttttgttttgagttgcggttttactgaaagactctacaatccgcaaacttcaatgatctgaagtagaaaacctacatgctacagtgagatattgtggataaacttaagctaccgctccaacattgtgtttttttaaaactgatgaaggttgcggcaataacaggtctgtgacgcccttcgatgtcctgggctgcacacgtgctacaatggc…
>AB468877-PFR2 Spinose|Globigerinoides|sacculifer|NA|NA|NA
gtgcatggccgttcttagttcgtgaagtgattcgttcgcccaatcgcatttccaaacaactaacaactcagaatgctgggcaataggacgtttaaagtggctccttacaccttacaaaggaatggctgatgagaaacaactcgatccgctcagcgttctattggaatgcaacggacgtgattgcaagcttttgttttgagttgcggttttactgaaagattctacaatccgcaagcttcaatgatctgaagtagaaaacctacatgctacagtgagatattgtggataaacttaagcgaccgctccaacattgtgtttttttaaaactgatgaaggttgcggcaataacaggtctgtgatgcccttcgatgtcctgggctgcacacgtgctacaatggc…
>AB468878-PFR2 Spinose|Globigerinoides|sacculifer|NA|NA|NA
gtgcatggccgttcttagttcgtgaagtgattcgttcgcccaatcgcatttccaaacaactaacaactcagaatgctgggcaataggacgtttaaagtggctccttacaccttacaaaggaatggctgatgagaaacaactcgatccgctcagcgttctattggaatgcaacggacgtgattgcaagcttttgttttgagttgcggttttactgaaagactctacaatccgcaaacttcaatgatctgaagtagaaaacctacatgctacagtgagatattgtggataaacttaagcgaccgctccaacattgtgtttttttaaaactgatgaaggttgcggcaataacaggtctgtgatgcccttcgatgtcctgggctgcacacgtgctacaatggc…
>AB468879-PFR2 Spinose|Globigerinoides|sacculifer|NA|NA|NA
gtgcatggccgttcttagttcgtgaagtgattcgttcgcccaatcgcatttccaaacaacaaacaactcagaatgctgggcaataggacgtttaaagtggctccttacaccttacaaaggaatggctgatgagaaacaactcgatccgctcagcgttctattggaatgcaacggacgtgattgcaagcttttgttttgagttgcggttttactgaaagactctacaatccgcaaacttcaatgatctgaagtagaaaacctacatgctacagtgagatattgtggataaacttaagcgaccgctccaacattgtgtttttttaaaactgatgaaggttgcggcaataacaggtctgtgatgcccttcgacgtcctgggctgcgcacgtgctacaatggc…
>AB468880-PFR2 Spinose|Globigerinoides|sacculifer|NA|NA|NA
gtgcatggccgttcttagttcgtgaagtgattcgttcgcccaatcgcatttccaaacaactaacaactcagaatgctgggcaataggacgtttaaagtggctccttacaccttacaaaggaatggctgatgagaaacaactcgatccgctcagcgttctattggaatgcaacggacgtgattgcaagcttttgttttgagttgcggttttactgaaagactctacaatccgcaaacttcaatgatctgaagtagaaaacctacatgctacagtgagatattgtggataaacttaagcgaccgctccaacattgtgtttttttaaaactgatgaaggttgcggcaataacaggtctgtgatgcccttcgatgtcctgggctgcacacgtgctacaatggc…
>AB468881-PFR2 Spinose|Globigerinoides|sacculifer|NA|NA|NA
gtgcatggccgttcttagttcgtgaagtgattcgttcgcccaaacgcatttccaaacaactaacaactcagaatgctgggcaataggacgtttaaagtggctccttacaccttacaaaggaatggctgatgagaaacaactcgatccactcagcgttctattggaatgcaacggacgtgattgcaagcttttgttttgagttgcggttttactgaaagactctacaatccgcaaacttcaatgatctgaagtagaaaacctacatgctacagtgagatattgtggataaacttaagcgaccgctccaacattgtgtttttttaaaactgatgaaggttgcggcaataacaggtctgtgttgcccttcgatgtcctgggctgcacacgtgctacaatggc…
>AB468882-PFR2 Spinose|Globigerinoides|ruber|I|b|NA
gtgcatggccgttcttagttcgtggagtgatctgtctgcttaattgcgtttcaaatttttaaccgaggaccgggttttggtttggctagtggtcttacgatgactgtgaactgtcatgtcttcggatgtacgactatcggtctaggatcacatgacttgcccctgggactcttttgaacgcaacggacgtgattgcaaccccttgttgagattagagatagtctcgatattcactggccaaactggctgctttatgcagtcttgttgaatggtggataaactcgggggactgctgactataaccatttctcaaaacagaggaaggttgcggcaataacaggtctgtgatgccctcagatgtcccgggctgcacacgtgctacaatgagtggcgcaatgt…
>AB468883-PFR2 Spinose|Globigerinoides|ruber|I|b|NA
gcgcatggccgttcttagttcgtggagtgatctgtctgcttaattgcgtttcaaatttttaaccgaggaccgggttttggtttggctagtggtcctacgatgactgtgaactgtcatgtcttcggatgtacgactatcggtctaggatcacatgacttgcccctgggactcttttgaacgcaacggacgtgattgcaaccccttgttgaggttagagatagtctcgatattcactggccaaactggctgctttatgcagtcttgttgaatggtggataaactcgggggactgctgactataaccatttctcaaaacagaggaaggttgcggcaataacaggtctgtgatgccctcagatgtcccgggctgcacacgtgctacaatgagtggcgcaatgt…
>AB468884-PFR2 Spinose|Globigerinoides|ruber|I|b|NA
gtgcatggccgttcttagttcgtggagtgatctgtctgcttaattgcgtttcaaatttttaaccgaggaccgggttttggtttggctagtggtcctacgatgactgtgaactgtcatgtcttcggatgtacgactatcggtctaggatcacatgacttgcccctgggactcttttgaacgcaacggacgtgattgcaaccccttgttgagattagagatagtctcgatattcactggccaaactggctgctttatgcagtcttgttgaatggtggataaactcgggggactgctgactataaccatttctcaaaacagaagaaggttgcggcaataacaggtctgtgatgccctcagatgtcccgggctgcacacgtgctacaatgagtggcgcaatgt…
>AB468885-PFR2 Spinose|Globigerinoides|ruber|I|a|NA
gtgcatggccgttcttagttcgtggagtgatctgtctgcttaattgcgtttcaaaatttaacttgaggaccgggttttggtttggctagtggttctacgatgactgtgaactgtcatgtcttcggatgtgcgactattggtctaggatcacatgacttgcccctgggactcttttgaacgcaacggacgtgattgcaaccccttgttgagattagagatagtctcgatattcactggacaaactggctgctttatgctgtcttgttgaatggtggataaactcgggggactgctgactataaccatttctcaaaacagaggaaggttgcggcaataacaggtctgtgatgccctcagatgtcccgggctgcacacgtgctacaatgagtggcgcaatgt…
>AB468886-PFR2 Spinose|Globigerinoides|ruber|I|a|NA
gtgcatggccgttcttagttcgtggagtgatctgtctgcttaattgcgtttcaaaatttaacttgaggaccgggttttggtttggctagtggttctacgatgactgtgaactgtcatgtcttcggatgtgcgactattggtctaggatcacatgacttgcccctgggactcttttgaacgcaacggacgtgattgcaaccccttgttgagattagagatagtctcgatattcactggacaaactggctgctttatgcagtcttgttgaatggtggataaactcgggggactgctgactataaccatttctcaaaacagaggaaggttgcggcaataacaggtctgtgatgccctcagatgtcccgggctgcacacgtgctacaatgagtggcgcaatgt…
>AB468887-PFR2 Spinose|Globigerinoides|conglobatus|NA|NA|NA
gtgcatggccgttcttagttcgtggagtgatctgtctgcttaattgcgtttcaaaatatgaatttgagtaccaggttccaagtgtttcaagtaaatctgtctctgagtgtgaactgtatctcttcggatatgcgactatcactcttaggcaattatgatttgcttgtagcccctggtactcttttgaacgcaacggacgtgattgcaaccccttgttgagtttgcttctcttaagaactctacgtctactgatccacctaccttagcgggtaggtggtgaggtggataaactcgggggactgctgactataaccatttctcaaaacagaagaaggttgcggcaataacaggtctgtgatgccctcagatgtcccgggctgcacacgtgctacaatgagt…
>AB468888-PFR2 Spinose|Globigerinoides|conglobatus|NA|NA|NA
gtgcatggccgttcttagttcgtggagtgatctgtctgcttaattgcgtttcaaaatatgaatttgagtaccaggtcccaagtgtttcaagtaaatctgtctctgagtgtgaactgtatctcttcggatatgcgactatcactcttaggcaattatgatttgcttgtagcccctggtactcttttgaacgcaacggacgtgattgcaaccccttgttgagtttgcttctcttaggaactctacgtctactgatccacctaccttagcaggtaggtggtgaggtggataaactcgggggactgctgactataaccatttctcaaaacagaggaaggttgcggcaataacaggtctgtgatgccctcagatgtcccgggctgcacacgtgctacaatgagt…
>AF102230-PFR2 Spinose|Globigerinoides|elongatus|II|a|NA
gtgcatggccgttcttagttcgtggagtgatctgtctgcttaattgcgtttcaaaatctaaacctgagcgacaaggtgctgctatcgaaactgtctttgagtgtgaactataagtcttttgacttatgaccatcactctagacgtttatgttttggtgttggcccttgatgctcatttgaacgcaacggacgtgattgcaaccccttgttgagatttatccgatctctacgttcactgaaccacactctttagcgagagcagtggggatgtggataaactcgggggactgctgactataaacttttctcaaaccagaggaaggttgcggcaataacaggtctgtgatgccctcagatgttccgggctgcacacgtgctacatttagtagcgcagtgtgc…
>EU012452-PFR2 Spinose|Globigerinoides|elongatus|II|a|2
gtgcatggccgttcttagttcgtggagtgatctgtctgcttaattgcgtttcaaaatttaaacctgggcgacaaggtgctactatcgaaactgtctttgagtgtgaactataagtcttttgacttatgaccatcactctagacgtttatgttttggtgttggcccttgatgctcatttgaacgcaacggacgtgattgcaaccccttgttgagatttatccgatctctacgttcactgaaccacactctttagcgagacagtggggatgtggataaactccggggactgctgactataaacttttctcaaaccagaggaaggttgcggcaataacaggtctgtgatgccctcagatgttccgggctgcacacgtgctacatttagtagcgcagtgtgca…
>EU012453-PFR2 Spinose|Globigerinoides|elongatus|II|a|2
gtgcatggccgttcttagttcgtggagtgatctgtctgcttaattgcgtttcaaaatttaaacctgagcgacagggtgctactatcgaaactgtctttgagtgtgaactataagtcttttgacttatgaccatcactctagacgtttatgttttggtgttggtccttgatgctcatttgaacgcaacggacgtgattgcaaccccttgttgagatttatccgatccctacgttcactgaaccacactctttagcgagagcagtggggatgtggataaactcgggggactgctgactataaacttttctcaaaccagaggaaggttgcggcaataacaggtctgtgatgccctcagatgttccgggctgcacacgtgctacatttagtagcgcagtgtgc…
>EU012454-PFR2 Spinose|Globigerinoides|elongatus|II|a|2
gtgcatggccgttcttagttcgtggagtgatctgtctgcttaattgcgtttcaaaatttaaacctgagcgacaaggtgctactatcgaaactgtctttgagtgtgaactataagtcttttgacttatgaccatcactctagacgtttatgttttggtgttggcccttgatgctcatttgaacgcaacggacgtgattgcaaccccttgttgagatttatccgatctctacgttcactgaaccacactctttagcgagagcagtggggatgtggataaactcgggggactgctgactataaacttttctcaaaccagaggaaggttgcggcaataacaggtctgtgatgccctcagatgttccgggctgcacacgtgctacatttagtagcgcagtgtgc…
>EU012455-PFR2 Spinose|Globigerinoides|ruber|I|a|NA
gtgcatggccgttcttggttcgtggagtgatctgtctgcttaattgcgtttcaaaatttaacttgaggaccgggttttggtttggctagtggttctacgatgactgtgaactgtcatgtcttcggatgtgcgactattggtctaggatcacatgacttgcccctgggactcttttgaacgcaacggacgtgattgcaaccccttgttgagattagagatagtctcgatattcactggacaaactggctgctttatgcagtcttgttgaatggtggataaactcgggggactgctgactataaccatttctcaaaacagaggaaggttgcggcaataacaggtctgtgatgccctcagatgtcccggggctgcacacgtgctacaatgagtggcgcaatg…
>EU012456-PFR2 Spinose|Globigerinoides|ruber|I|a|NA
gtgcatggccgttcttagttcgtggagtgatctgtctgcttaattgcgtttcaaaatttaacttgaggaccgggttttggtttggctagtggttctacgatgactgtgaactgtcatgtcttcggatgtgcgactattggtctaggatcacatgacttgcccctgggactcttttgaacgcaacggacgtgattgcaaccccttgttgagattagagatagtctcgatattcactggacaaactggctgctttatgcagtcttgttgaatggtggataaactcgggggactgctgactataaccatttctcaaaacagaggaaggttgcggcaataacaggtctgtgatgccctcagatgtcccgggctgcacacgtgctacaatgagtggcgcaatgt…
>EU012457-PFR2 Spinose|Globigerinoides|ruber|I|a|NA
gtgcatggccgttcttagttcgtggagtgatctgtctgcttaattgcgtttcaaaatttaacttgaggaccgggttttggtttggctagtggttctacgatgactgtgaactgtcatgtcttcggatgtgcgactattggtctaggatcacatgacttgcccctgggactcttttgaacgcaacggacgtgattgcaaccccttgttgagattagagatagtctcgatattcactggacaaactggctgctttatgcagtcttgttgaatggtggataaactcgggggactgctgactataaccatttctcaaaacagaggaaggttgcggcaataacaggtctgtgatgccctcagatgtcccgggctgcacacgtgctacaatgagtggcgcaatgt…
>EU012458-PFR2 Spinose|Globigerinoides|ruber|I|a|NA
gtgcatggccgttcttagttcgtggagtgatctgtctgcttaattgcgtttcaaaatttaacttgaggaccgggttttggtttggctagtggttctacgatgactgtgaactgtcatgtcttcggatgtgcgactattggtctaggatcacatgacttgcccctgggactcttttgaacgcaacggacgtgattgcaaccccttgttgagattagagatagtctcgatattcactggacaaactggctgctttatgcagtcttgttgaatggtggataaactcgggggactgctgactataaccatttctcaaaacagaggaaggttgcggcaataacaggtctgtgatgccctcagatgtcccgggctgcacacgtgctacaatgagtggcgcaatgt…
>EU012459-PFR2 Spinose|Globigerinoides|ruber|I|b|2
gtgcatggccgttcttagttcgtggagtgatctgtctgcttaattgcgtttcaaatttttaaccgaggaccgggttttggtttggctagtggtcctacgatgactgtgaactgtcatgtcttcggatgtacgactatcggtctaggatcacatgacttgcccctgggactcttttgaacgcaacggacgtgattgcaaccccttgttgagattagagatagtctcgatattcactggccaaactggctgctttatgcagtcttgttgaatggtggataaactcgggggactgctgactataaccatttctcaaaacagaggaaggttgcggcaataacaggtctgtgatgccctcagatgtcccgggctgcacacgtgctacaatgagtggcgcaatgt…
>EU012460-PFR2 Spinose|Globigerinoides|ruber|I|b|2
gtgcgtggccgttcttagttcgtggagtgatctgtctgcttaattgcgtttcaaatttttaaccgaggaccgggttttggtttggctagtggtcctacgatgactgtgaactgtcatgtcttcggatgtacgactatcggtctaggatcacatgacttgcccctgggactcttttgaacgcaacggacgtgattgcaaccccttgttgagattagagatagtctcgatattcactggccaaactggctgctttatgcagtcttgttgaatggtggataaactcgggggactgctgactataaccatttctcaaaacagaggaaggttgcggcaataacaggtctgtgatgccctcagatgtcccgggctgcacacgtgctacaatgagtggcgcaatgt…
>EU012461-PFR2 Spinose|Globigerinoides|ruber|I|b|2
gtgcatggccgttcttagttcgtggagtgatctgtctgcttaattgcgtttcaaatttttaaccgaggaccgggttttggtttggctagtggtcctacgatgactgtgaactgtcatgtcttcggatgtgcgactatcggtctaggatcacatgacttgcccctgggactcttttgaacgcaacggacgtgattgcaaccccttgttgagattagagatagtctcgatattcactggccaaactggctgctttatgcagtcttgttgaatggtggataaactcgggggactgctgactatgaccatttctcaaaacagaggaaggttgcggcaataacaggtctgtgatgccctcagatgtcccggactgcacacgtgctacaatgagtggcgcaatgt…
>EU012462-PFR2 Spinose|Globigerinoides|ruber|I|b|2
gtgcgtggccgttcttagttcgtggagtgatctgtctgcttaattgcgtttcaaatttttaaccgaggaccgggttttggtttggctagtggtcctacgatgactgtgaactgtcatgtcttcggatgtacgactatcggtctaggatcacatgacttgcccctgggactcttttgaacgcaacggacgtgattgcaaccccttgttgagattagagatagtctcgatattcactggccaaactggctgctttatgcagtcttgttgaatggtggataaactcgggggactgctgactataaccatttctcaaaacagaggaaggttgcggcaataacaggtctgtgatgccctcagatgtcccgggctgcacacgtgctacaatgagtggcgcaatgt…
>EU012463-PFR2 Spinose|Globigerinoides|elongatus|II|a|0
gtgcatggccgttcttagttcgtggagtgatctgtctgcttaattgcgtttcaaaatctaaacctgagcgacaaggtgctgctatcgaaactgtctttgagtgtgaactataagtcttttgacttacaaccatcactctagacgtttatgttttggtgttggcccttgatgctcatttgaacgcaacggacgtgattgcaaccccttgttgagatttatccgatctctacgttcactgaaccacactctttagcgagagcagtggggatgtggataaactcgggggactgctgactataaacttttctcaaaccagaggaaggttgcggcaataacaggtctgtgatgccctcagatgttccgggctgcacacgtgctacatttagtagcgcagtgtgc…
>EU012464-PFR2 Spinose|Globigerinoides|elongatus|II|a|0
gtgcatggccgttcttagttcgtggagtgatctgtctgcttaattgcgtttcaaaatctaaacctgagcgacaaggtgctgctatcgaaactgtctttgagtgtgaactataagtcttttgacttatgaccatcactctagacgtttatgttttggtgttggcccttgatgctcatttgaacgcaacggacgtgattgcaaccccttgttgagatttatccgatctctacgttcactgaaccacactctttagcgagagcagtggggatgtggataaactcgggggactgctgactataaacttttctcaaaccagaggaaggttgcggcaataacaggtctgtgatgccctcagatgttccgggctgcacacgtgctacatttagtagcgcagtgtgc…
>EU012465-PFR2 Spinose|Globigerinoides|elongatus|II|a|0
gtgcatggccgttcttagttcgtggagtgatctgtctgcttaattgcgtttcaaaatctaaacctgagcgacaaggtgctgctatcgaaactgtctttgagtgtgaactataagtcttttgacttatgaccatcactctagacgtttatgttttggtgttggcccttgatgctcatttgaacgcaacggacgtgattgcaaccccttgttgagatttatccgatctctacgttcactgaaccacactctttagcgagagcagtggggatgtggataaactcgggggactgctgactataaacttttctcaaaccagaggaaggttgcggcaataacaggtctgtgatgccctcagatgttccgggctgcacacgtgctacatttagtagcgcagtgtgc…
>EU012466-PFR2 Spinose|Globigerinoides|elongatus|II|a|0
gtgcatggccgctcttagttcgtggagtgatctgtctgcttaattgcgtttcaaatctaaacctgagcgacaaggtgctgctatcgaaactgtctttgagtgtgaactataagtcttttgacttatgaccatcactctagacgtttatgttttggtgttggcccttgatgctcatttgaacgcaacggacgtgattgcaaccccttgttgagatttatccgatctctacgttcactgaaccacactctttagcgagagcagtggggatgtggataaactcgggggactgctgactataaacttttctcaaaccagaggaaggttgcggcaataacaggtctgtgatgccctcagatgttccgggctgcacacgtgctacatttagtagcgcagtgtgca…
>EU012467-PFR2 Spinose|Globigerinoides|elongatus|II|a|0
gtgcatggccgttcttagttcgtggagtgatctgtctgcttaattgcgtttcaaaatctaaacctgagcgacaaggtgctgctatcgaaactgtctttgagtgtgaactataagtcttttgacttatgaccatcactctagacgtttatgttttggtgttggcccttgatgctcatctgaacgcagcggacgtgattgcaaccccttgttgagatttatccgatctctacgttcactgaaccacactctttagcgagagcaatggggatgtggataaactcgggggactgctgactataaacttttctcaaaccagaggaaggttgcggcaataacaggtctgtgatgccctcagatgttccgggctgcacacgtgctacatttagtagcgcagtgtgc…
>EU012468-PFR2 Spinose|Globigerinoides|ruber|I|b|2
gtgcatggccgttcttagttcgtggagtgatctgtctgcttaattgcgtttcaaatttttaaccgaggaccgggttttggtttggctagtggtcctacgatgactgtgaactgtcatgtcttcggatgtacgactatcggtctaggatcacatgacttgcccctgggactcttttgaacgcaacggacgtgattgcaaccccttgttgagattagagatagtctcgatattcactggccaaactggctgctttatgcagtcttgttgaatggtggataaactcgggggactgctgactataaccatttctcaaaacagaggaaggttgcggcaataacaggtctgtgatgccctcagatgtcccgggctgcacacgtgctacaatgagtggcgcaatgt…
>EU012469-PFR2 Spinose|Globigerinoides|ruber|I|b|2
gtgcatggccgttcttagttcgtggagtgatctgtctgcttaattgcgtttcaaatttttaaccgaggaccgggttttggtttggctagtggtcctacgatgactgtgaactgtcatgtcttcggatgtacgactatcggtctaggatcacatgacttgcccctgggactcttttgaacgcaacggacgtgattgcaaccccttgttgagactagagatagtctcgatattcactggccaaactggctgctttatgcagtcttgttgaatggcggataaactcgggggactgctgactataaccatttctcaaaacagaggaaggttgcggcaataacaggtctgtgatgccctcagatgtcccgggctgcacacgtgctacaatgagtggcgcaatgt…
>EU012470-PFR2 Spinose|Globigerinoides|ruber|I|b|2
gtgcatggccgttcttagttcgtggagtgatctgtctgcttaattgcgtttcaaatttttaaccgaggaccgggttttggtttggctagtggtcctacgatgactgtgaactgtcatgtcttcggatgtacgactatcggtctaggatcacatgacttgcccctgggactcttttgaacgcaacggacgtgattgcaaccccttgttgagattagtgatagtctcgatattcactggccaaactggctgctttatgcagtcttgttgaatggtggataaactcgggggactgctgactataaccatttctcaaaacagaggaaggttgcggcaataacaggtctgtgatgccctcagatgtcccgggctgcacacgtgctacaatgagtggcgcaatgt…
>EU012471-PFR2 Spinose|Globigerinoides|ruber|I|b|2
gtgcatggccgttcttagttcgtggagtgatctgtctgcttaattgcgtttcaaatttttaaccgaggaccgggttttggtttggctagtggtcctacgatgactgtgaactgtcatgtcttcggatgtacgactatcggtctaggatcacatgacttgcccctgggactcttttgaacgcaacggacgtgattgcaaccccttgttgagattagagatagtctcgatattcactggccaaactggctgctttatgcagtcttgttgaatggtggataaactcgggggactgctgactataaccatttctcaaaacagaggaaggttgcggcaataacaggtctgtgatgccctcagatgtcccgggctgcacacgtgctacaatgagtggcgcaatgt…
>EU012472-PFR2 Spinose|Globigerinoides|elongatus|II|a|0
gtgcatggccgttcttagttcgtggagtgatctgtctgcttaattgcgtttcaaaatctaaacctgagcgacaaggtgctgctatcgaaactgtctttgagtgtgaactataagtcttttgacttatgaccatcactctagacgtttatgttttggtgttggcccttgatgctcatttgaacgcaacggacgtgattgcaaccccttgttgagatttatccgatctctacgttcactgaaccacactctttagcgagagcagtggggatgtggataaactcgggggactgctgactataaacttttctcaaaccagaggaaggttgcggcaataacaggtctgtgatgccctcagatgttccgggctgcacacgtgctacatttagtagcgcagtgtgc…
>EU012473-PFR2 Spinose|Globigerinoides|elongatus|II|a|0
gtgcatggccgttcttagttcgtggagtgatctgtctgcttaattgcgtttcaaaatctaaacctgagcgacaaggtgctgctatcgaaactgtctttgagtgtgaactataagtcttttgacttatgaccatcactctagacgtttatgttttggtgttggcccttgatgctcatttgaacgcaacggacgtgattgcaaccccttgttgagatttatccgatctctacgttcactgaaccacactctttagcgagagcagtggggatgtggataaactcgggggactgctgactataaacttttctcaaaccagaggaaggttgcggcaataacaggtctgtgatgccctcagatgttccgggctgcacacgtgctacatttagtagcgcagtgtgc…
>EU012474-PFR2 Spinose|Globigerinoides|elongatus|II|a|0
gtgcatggccgttcttagttcgtggagtgatctgtctgcttaattgcgtttcaaaatctaaacctgagcgacaaggtgctgctatcgaaactgtctttgagtgtgaactataagtcttttgacttatgaccatcactctagacgtttatgttttggtgttggcccttgatgctcatttgaacgcaacggacgtgattgcaaccccttgttgagatttatccgatctctacgttcactgaaccacactctttagcgagagcagtggggatgtggacaaactcgggggactgctgactataaacttttctcaaaccagaggaaggttgcggcaataacaggtctgtgatgccctcggatgttccgggctgcacacgtgctacatttagtagcgcagtgtgc…
>EU012475-PFR2 Spinose|Globigerinoides|elongatus|II|a|0
gtgcatggccgttcttagttcgtggagtgatctgtctgcttaattgcgtttcaaaatctaaacctgagcgacaaggtgctgctatcgaaactgtctttgagtgtgaactataagtcttttgacttatgaccatcactctagacgtttatgttttggtgttggcccttgatgctcatttgaacgcaacggacgtgattgcaaccccttgttgagatttatccgatctctacgttcactgaaccacactctttagcgagagcagtggggatgtggataaactcgggggactgccgactataaacttttctcaaaccagaggaaggttgcggcaataacaggtctgtgatgccctcagatgttccgggctgcacacgtgctacatttagtagcgcagtgtgc…
>EU012476-PFR2 Spinose|Globigerinoides|elongatus|II|a|0
gtgcatggccgttcttagttcgtggagtgatctgtctgcttaattgcgtttcaaaatctaaacctgagcgacaaggtgctgctatcgaaactgtctttgagtgtgaactataagtcttttgacctatgaccatcactctagacgtttatgttttggtgttggcccttgatgctcatttgaacgcaacggacgtgattgcaaccccttgttgagatttatccgatctctacgttcactgaaccacactctttagcgagagcagtggggatgtggataaactcgggggactgctgactataaacttttctcaaaccagaggaaggttgcggcaataacaggtctgtgatgccctcagatgttccgggctgcacacgtgctacatttagtagcgcagtgtgc…
>EU012477-PFR2 Spinose|Globigerinoides|elongatus|II|a|0
gtgcatggccgttcttagttcgtggagtgatctgtctgcttaattgcgtttcaaaatctaaacctgagcgacaaggtgctgctatcgaaactgtctttgagtgtgaactataagtcttttgacttatgaccatcactctagacgtttatgttttggtgttggcccttgatgctcatttgaacgcaacggacgtgattgcaaccccttgttgagatttatccgatctctacgttcactgaaccacactctttagcgagagcagtggggatgtggataaactcgggggactgctgactataaacttttctcaaaccagaggaaggttgcggcaataacaggtctgtgatgccctcagatgttccgggctgcacacgtgctacatttagtagcgcagtgtgc…
>EU012478-PFR2 Spinose|Globigerinoides|elongatus|II|a|0
gtgcatggccgttcttagttcgtggagtgatctgtctgcttaattgcgtttcaaaatctaaacctgagcgacaaggtgctgctatcgaaactgtctttgagtgtgaactataagtcttttgacttatgaccatcactctagacgtttatgttttggtgttggcccttgatgctcatttgaacgcaacggacgtgattgtaaccccttgttgagatttatccgatctctacgtccactgaaccacactctttagcgagagcagtggggatgtggataaactcgggggactgctgactataaacttttctcaaaccagaggaaggttgcggcaataacaggtctgtgatgccctcagatgttccgggctgcacacgtgctacatttagtagcgcagtgtgc…
>EU012479-PFR2 Spinose|Globigerinoides|elongatus|II|a|0
gtgcatggccgttcttagttcgtggagtgatctgtctgcctaattgcgtttcaaaatctaaacctgagcgacaaggtgctgctatcgaaactgtctttgagtgcgaactataagtcttttgacttatgaccatcactctagacgtttatgttttggtgttggcccttgatgctcatttgaacgcaacggacgtgattgcaaccccttgttgagatttatccgatctctacgttcactgaaccacactctttagcgagagcagtggggatgtggataaactcgggggactgctgactataaacttttctcaaaccagaggaaggttgcggcaataacaggtctgtgatgccctcagatgttccgggctgcacacgtgctacatttagtagcgcagtgtgc…
>EU012480-PFR2 Spinose|Globigerinoides|elongatus|II|a|0
gtgcatggccgttcttagttcgtggagtgatctgtctgcttaattgcgtttcaaaatctaaacctgagcgacaaggtgctgctatcgaaactgtctttgagtgtgaactataagtcttttgacttatgaccatcactctagacgtttatgttttggtgttggcccttgatgctcatttgaacgcaacggacgtgattgcaaccccttgttgagatttatccgatctctacgttcactgaaccacactctttagcgagagcagtggggatgtggataaacttgggggactgctgactataaacttttctcaaaccagaggaaggttgcggcaataacaggtctgtgatgccctcagatgttccgggctgcacacgtgctacatttagtagcgcagtgtgc…
>EU012481-PFR2 Spinose|Globigerinoides|elongatus|II|a|0
gtgcatggccgttcttagttcgtggagtgatctgtctgcttaattgcgtttcaaaatctaaacctgagcgacaaggtgctgctatcgaaactgtctttgagtgtgaactataagtcttttgacttatgaccatcactctagacgtttatgttttggtgttggcccttgatgctcatttgaacgcaacggacgtgattgcaaccccttgttgagatttatccgatctctacgttcactgaaccacactctttagcgagagcagtggggatgtggataaactcgggggactgctgactataaacttttctcaaaccagaggaaggttgcggcaataacaggtctgtgatgccctcagatgttccgggctgcacacgtgctacatttagtagcgcagtgtgc…
>EU012482-PFR2 Spinose|Globigerinoides|elongatus|II|a|0
gtgcatggccgttcttagttcgtggagtgatctgtctgcttaattgcgtttcaaaatctaaacctgagcgacaaggtgctgctatcgaaactgtctttgagtgtgaactataagtcttttgacttatgaccatcactctagacgtttatgttttggtgttggcccttgatgctcatttgaacgcaacggacgtgattgcaaccccttgttgagatttatccgatctctacgttcactgaaccacactctttagcgagagcagtggggatgtggataaactcgggggactgctgactataaacttttctcaaaccagaggaaggttgcggcaataacaggtctgtgatgccctcagatgttccgggctgcacacgtgctacatttagtagcgcagtgtgc…
>EU012483-PFR2 Spinose|Globigerinoides|elongatus|II|a|0
gtgcatggccgttcttagttcgtggagtgatctgtctgcttaattgcgtttcaaaatctaaacctgagcgacaaggtgctgctatcgaaactgtctttgagtgtgaactataagtcttttgacttatgaccatcactctagacgtttatgttttggtgttggcccttgatgctcatttgaacgcaacggacgtgattgcaaccccttgttgagatttatccgatctctacgttcactgaaccacactctttagcgagagcagtggggatgtggataaactcgggggactgctgactataaacttttctcaaaccagaggaaggttgcggcaataacaggtctgtgatgccctcagatgttccgggctgcacacgtgctacatttagtagcgcagtgtgc…
>EU012484-PFR2 Spinose|Globigerinoides|elongatus|II|a|0
gtgcatggccgtccttagttcgtggagtgatctgtctgcttaattgcgtttcaaaatctaaacctgagcgacaaggtgctgctatcgaaactgtctttgagtgtgaactataagtcttttgacttatgaccatcactctagacgtttatgttttggtgttggcccttgatgctcatttgaacgcaacggacgtgattgcaaccccttgttgagatttatccgatctctacgttcactgaaccacactctttagcgagagcagtggggatgtggataaactcgggggactgctgactataaacttttctcaaaccagaggaaggttgcggcaataacaggtctgtgatgccctcagatgttccgggctgcacacgtgctacatttagtagcgcagtgtgc…
>EU012485-PFR2 Spinose|Globigerinoides|ruber|I|a|NA
gtgcatggccgttcttagttcgtggagtgatctgtctgcttaattgcgtttcaaaatttaacttgaggaccgggttttggtttggctagtggttctacgatgactgtgaactgtcatgtcttcggatgtgcgactattggtctaggatcacatgacttgcccctgggactcttttgaacgcaacggacgtgattgcaaccccttgttgagattagagatagtctcgatattcactggacaaactggctgctttatgcagtcttgttgaatggtggataaactcgggggactgctgactataaccatttctcaaaacagaggaaggttgcggcaataacaggtctgtgatgccctcagatgtcccgggctgcacacgtgctacaatgagtggcgcaatgt…
>EU012486-PFR2 Spinose|Globigerinoides|ruber|I|a|NA
gtgcatggccgttcttagttcgtggagtgatctgtctgcttaattgcgtttcaaaatttaacttgaggaccgggttttggtttggctagtggttctacgatgactgtgaactgtcatgtcttcggatgtgcgactattggtctaggatcacatgacttgcccctgggactcttttgaacgcaacggacgtgattgcaaccccttgttgagattagagatagtctcgatattcactggacaaactggctgctttatgcagtcttgttgaatggtggataaactcgggggactgctgactataaccatttctcaaaacagaggaaggttgcggcaataacaggtctgtgatgccctcagatgtcccgggctgcacacgtgctacaatgagtggcgcaatgt…
>EU012487-PFR2 Spinose|Globigerinoides|ruber|I|a|NA
gtgcatggccgttcttagttcgtggagtgatctgtctgcttaattgcgtttcaaaatttaacttgaggaccgggttttggtttggctagtggttctacgatgactgtgaactgtcatgtcttcggatgtgcgactattggtctaggatcacatgacttgcccctgggactcttttgaacgcaacggacgtgattgcaaccccttgttgagattagagatagtctcgatattcactggacaaactggctgctttatgcagtcttgttgaatggtggataaactcgggggactgctgactataaccatttctcaaaacagaggaaggttgcggcaataacaggtctgtgatgccctcagatgtcccgggctgcacacgtgctacaatgagtggtgcaatgt…
>FM865982-PFR2 Spinose|Globigerinoides|ruber|Pink|NA|NA
gtgcatggccgttcttagttcgtggagtgatctgtctgcttaattgcgtttcaaatttttatttgaggaccaggttttggtttgggtagtggtcctacgatgactgtgaactgtcatgtcttcggatgtgcgactatcggtctaggatcgcatctcagcccctgggactcttttgaacgcaacggacgtgattgcaaccccttgttgagattagaggagtctcgatattcattggccaaacttaccgcttcgagcttgctcgtgcagttttgttagccggtggataaactcgggggactgctgactataaccatttctcaaaacagaggaaggttgcggcaataacaggtctgtgatgcccttagatgtcccgggctgcacacgtgctacaatgagtgg…
>FM865983-PFR2 Spinose|Globigerinoides|ruber|Pink|NA|NA
gtgcatggccgttcttagttcgtggagtgatctgtctgcttaattgcgtttcaaatttttatttgaggaccaggttttggtttgggtagtggtcctacgatgactgtgaactgtcatgtcttcggatgtgcgactatcggtctaggatcgcatctcagcccctgggactcttttgaacgcaacggacgtgattgcaaccccttgttgagattagaggagtctcgatattcattggccaaacttaccgcttcgagcttgctcgtgcagttttgttagccggtggataaactcgggggactgctgactataaccatttctcaaaacagaggaaggttgcggcaataacaggtctgtgatgcccttagatgtcccgggctgcacacgtgctacaatgagtgg…
>FM865984-PFR2 Spinose|Globigerinoides|ruber|Pink|NA|NA
gtgcatggccgttcttagttcgtggagtgatctgtctgcttaattgcgtttcaaatttttatttgaggaccaggttttggtttgggtagtggtcctacgatgactgtgaactgtcatgtcttcggatgtgcgactatcggtctaggatcgcatctcagcccctgggactcttttgaacgcaacggacgtgattgcaaccccttgttgagattagaggagtctcgatattcattggccaaacttaccgcttcgagcttgctcgtgcagttttgttagccggtggataaactcgggggactgctgactataaccatttctcaaaacagaggaaggttgcggcaataacaggtctgtgatgcccttagatgtcccgggctgcacacgtgctacaatgagtgg…
>FM865986-PFR2 Spinose|Globigerinoides|ruber|Pink|NA|NA
gtgcatggccgttcttagttcgtggagtgatctgtctgcttaattgcgtttcaaatttttatttgaggaccaggttttggtttgggtagtggtcctacgatgactgtgaactgtcatgtcttcggatgtgcgactatcggtctaggatcgcatctcagcccctgggactcttttgaacgcaacggacgtgattgcaaccccttgttgagattagaggagtctcgatattcattggccaaacttaccgcttcgagcttgctcgtgcagttttgttagccggtggataaactcgggggactgctgactataaccatttctcaaaacagaggaaggttgcggcaataacaggtctgtgatgcccttagatgtcccgggctgcacacgtgctacaatgagtgg…
>FM865987-PFR2 Spinose|Globigerinoides|ruber|Pink|NA|NA
gtgcatggccgttcttagttcgtggagtgatctgtctgcttaattgcgtttcaaatttttatttgaggaccaggttttggtttgggtagtggtcctacgatgactgtgaactgtcatgtcttcggatgtgcgactatcggtctaggatcgcatctcagcccctgggactcttttgaacgcaacggacgtgattgcaaccccttgttgagattagaggagtctcgatattcattggccaaacttaccgcttcgagcttgctcgtgcagttttgttagccggtggataaactcgggggactgctgactataaccatttctcaaaacagaggaaggttgcggcaataacaggtctgtgatgcccttagatgtcccgggctgcacacgtgctacaatgagtgg…
>FM865992-PFR2 Spinose|Globigerinoides|ruber|Pink|NA|NA
gtgcatggccgttcttagttcgtggagtgatctgtctgcttaattgcgtttcaaatttttatttgaggaccaggttttggtttgggtagtggtcctacgatgactgtgaactgtcatgtcttcggatgtgcgactatcggtctaggatcgcatctcagcccctgggactcttttgaacgcaacggacgtgattgcaaccccttgttgagattagaggagtctcgatattcattggccaaacttaccgcttcgagcttgctcgtgcagttttgttagccggtggataaactcgggggactgctgactataaccatttctcaaaacagaggaaggttgcggcaataacaggtctgtgatgcccttagatgtcccgggctgcacacgtgctacaatgagtgg…
>FM865993-PFR2 Spinose|Globigerinoides|ruber|Pink|NA|NA
gtgcatggccgttcttagttcgtggagtgatctgtctgcttaattgcgtttcaaatttttatttgaggaccaggttttggtttgggtagtggtcctacgatgactgtgaactgtcatgtcttcggatgtgcgactatcggtctaggatcgcatctcagcccctgggactcttttgaacgcaacggacgtgattgcaaccccttgttgagattagaggagtctcgatattcattggccaaacttaccgcttcgagcttgctcgtgcagttttgttagccggtggataaactcgggggactgctgactataaccatttctcaaaacagaggaaggttgcggcaataacaggtctgtgatgcccttagatgtcccgggctgcacacgtgctacaatgagtgg…
>FM866093-PFR2 Spinose|Globigerinoides|ruber|Pink|NA|NA
gtgcatggccgttcttagttcgtggagtgatctgtctgcttaattgcgtttcaaatttttatttgaggaccaggttttggtttgggtagtggtcctacgatgactgtgaactgtcatgtcttcggatgtgcgactatcggtctaggatcgcatctcagcccctgggactcttttgaacgcaacggacgtgattgcaaccccttgttgagattagaggagtctcgatattcattggccaaacttaccgcttcgagcttgctcgtgcagttttgttagccggtggataaactcgggggactgctgactataaccatttctcaaaacagaggaaggttgcggcaataacaggtctgtgatgcccttagatgtcccgggctgcacacgtgctacaatgagtgg…
>FM866126-PFR2 Spinose|Globigerinoides|ruber|I|a|NA
gtgcatggccgttcttagttcgtggagtgatctgtctgcttaattgcgtttcaaaatttaacttgaggaccgggttttggtttggctagtggttctacgatgactgtgaactgtcatgtcttcggatgtgcgactattggtctaggatcacatgacttgcccctgggactcttttgaacgcaacggacgtgattgcaaccccttgttgagattagagatagtctcgatattcactggacaaactggctgctttatgcagtcttgttgaatggtggataaactcgggggactgctgactataaccatttctcaaaacagaggaaggtgcggcaataacaggtctgtgatgccctcagatgtcccgggctgcacacgtgctacaatgagtggcgcaatgtg…
>FM866138-PFR2 Spinose|Globigerinoides|ruber|II|b|NA
gtgcatggccgttcttagttcgtggagtgatctgtctgcttaattgcgtttcaaaattttgtactgagtgacaaggtgctgctgtcgaaactgtctaggccgagtgtgaactgtatgtcttttgatatgcgaccatcactcatagacgttatgttttggtggtagcccttggtgctcatttgaacgcaacggacgtgattgcaaccccttgttgagattgattggatctctacgtctactgaaccaaacagtttagcrattgtttgcggatgtggataaactcgggggactgctgactataaactttcttcaaaccagaggaaggttgcggcaataacaggtctgtgatgccctcagatgttccgggctgcacacgtgctacatttagtagcgcagtgt…
>FM866139-PFR2 Spinose|Globigerinoides|ruber|II|b|NA
gtgcatggccgttcttagttcgtggagtgatctgtctgcttaattgcgtttcaaaattttgtactgagtgacaaggtgctgctgtcgaaactgtctaggccgagtgtgaactgtatgtcttttgatatgcgaccatcactcatagacgttatgttttggtggtagcccttggtgctcatttgaacgcaacggacgtgattgcaaccccttgttgagattgattggatctctacgtctactgaaccaaacagtttagcrattgtttgcggatgtggataaactcgggggactgctgactataaactttcttcaaaccagaggaaggttgcggcaataacaggtctgtgatgccctcagatgttccgggctgcacacgtgctacatttagtagcgcagtgt…
>FM866140-PFR2 Spinose|Globigerinoides|ruber|II|b|NA
gtgcatggccgttcttagttcgtggagtgatctgtctgcttaattgcgtttcaaaattttgtactgagtgacaaggtgctgctgtcgaaactgtctaggccgagtgtgaactgtatgtcttttgatatgcgaccatcactcatagacgttatgttttggtggtagcccttggtgctcatttgaacgcaacggacgtgattgcaaccccttgttgagattgattggatctctacgtctactgaaccaaacagtttagcrattgtttgcggatgtggataaactcgggggactgctgactataaactttcttcaaaccagaggaaggttgcggcaataacaggtctgtgatgccctcagatgttccgggctgcacacgtgctacatttagtagcgcagtgt…
>FM866154-PFR2 Spinose|Globigerinoides|elongatus|II|a|2
gtgcatggccgttcttagttcgtggagtgatctgtctgcttaattgcgtttcaaaatttaaacctgagcgacaaggtgctactatcgaaactgtctttgagtgtgaactataagtcttttgacttatgaccatcactctagacgtttatgttttggtgttggcccttgatgctcatttgaacgcaacggacgtgattgcaaccccttgttgagatttatccgatctctacgttcactgaaccacactctttagcgagagcagtggggatgtggataaactcgggggactgctgactataaacttttctcaaaccagaggaaggttgcggcaataacaggtctgtgatgccctcagatgttccgggctgcacacgtgctacatttagtagcgcagtgtgc…
>FM866155-PFR2 Spinose|Globigerinoides|elongatus|II|a|1
gtgcatggccgttcttagttcgtggagtgatctgtctgcttaattgcgtttcaaaatttaaacctgagcgacaaggtgctgctatcgaaactgtctttgagtgtgaactataagtcttttgacttatgaccatcactctagacgtttatgttttggtgttggcccttgatgctcatttgaacgcaacggacgtgattgcaaccccttgttgagatttatccgatctctacgttcactgaaccacactctttagcgagagcagtggggatgtggataaactcgggggactgctgactataaacttttctcaaaccagaggaaggttgcggcaataacaggtctgtgatgccctcagatgttccgggctgcacacgtgctacatttagtagcgcagtgtgc…
>FM866157-PFR2 Spinose|Globigerinoides|elongatus|II|a|1
gtgcatggccgttcttagttcgtggagtgatctgtctgcttaattgcgtttcaaaatttaaacctgagcgacaaggtgctgctatcgaaactgtctttgagtgtgaactataagtcttttgacttatgaccatcactctagacgtttatgttttggtgttggcccttgatgctcatttgaacgcaacggacgtgattgcaaccccttgttgagatttatccgatctctacgttcactgaaccacactctttagcgagagcagtggggatgtggataaactcgggggactgctgactataaacttttctcaaaccagaggaaggttgcggcaataacaggtctgtgatgccctcagatgttccgggctgcacacgtgctacatttagtagcgcagtgtgc…
>FM866158-PFR2 Spinose|Globigerinoides|elongatus|II|a|1
gtgcatggccgttcttagttcgtggagtgatctgtctgcttaattgcgtttcaaaatttaaacctgagcgacaaggtgctgctatcgaaactgtctttgagtgtgaactataagtcttttgacttatgaccatcactctagacgtttatgttttggtgttggcccttgatgctcatttgaacgcaacggacgtgattgcaaccccttgttgagatttatccgatctctacgttcactgaaccacactctttagcgagagcagtggggatgtggataaactcgggggactgctgactataaacttttctcaaaccagaggaaggttgcggcaataacaggtctgtgatgccctcagatgttccgggctgcacacgtgctacatttagtagcgcagtgtgc…
>FM866159-PFR2 Spinose|Globigerinoides|elongatus|II|a|1
gtgcatggccgttcttagttcgtggagtgatctgtctgcttaattgcgtttcaaaatttaaacctgagcgacaaggtgctgctatcgaaactgtctttgagtgtgaactataagtcttttgacttatgaccatcactctagacgtttatgttttggtgttggcccttgatgctcatttgaacgcaacggacgtgattgcaaccccttgttgagatttatccgatctctacgttcactgaaccacactctttagcgagagcagtggggatgtggataaactcgggggactgctgactataaacttttctcaaaccagaggaaggttgcggcaataacaggtctgtgatgccctcagatgttccgggctgcacacgtgctacatttagtagcgcagtgtgc…
>FM866160-PFR2 Spinose|Globigerinoides|elongatus|II|a|2
gtgcatggccgttcttagttcgtggagtgatctgtctgcttaattgcgtttcaaaatttaaacctgagcgacaaggtgctactatcgaaactgtctttgagtgtgaactataagtcttttgacttatgaccatcactctagacgtttatgttttggtgttggcccttgatgctcatttgaacgcaacggacgtgattgcaaccccttgttgagatttatccgatctctacgttcactgaaccacactctttagcgagagcagtggggatgtggataaactcgggggactgctgactataaacttttctcaaaccagaggaaggttgcggcaataacaggtctgtgatgccctcagatgttccgggctgcacacgtgctacatttagtagcgcagtgtgc…
>FM866161-PFR2 Spinose|Globigerinoides|elongatus|II|a|2
gtgcatggccgttcttagttcgtggagtgatctgtctgcttaattgcgtttcaaaatttaaacctgagcgacaaggtgctactatcgaaactgtctttgagtgtgaactataagtcttttgacttatgaccatcactctagacgtttatgttttggtgttggcccttgatgctcatttgaacgcaacggacgtgattgcaaccccttgttgagatttatccgatctctacgttcactgaaccacactctttagcgagagcagtggggatgtggataaactcgggggactgctgactataaacttttctcaaaccagaggaaggttgcggcaataacaggtctgtgatgccctcagatgttccgggctgcacacgtgctacatttagtagcgcagtgtgc…
>FM866162-PFR2 Spinose|Globigerinoides|elongatus|II|a|1
gtgcatggccgttcttagttcgtggagtgatctgtctgcttaattgcgtttcaaaatttaaacctgagcgacaaggtgctgctatcgaaactgtctttgagtgtgaactataagtcttttgacttatgaccatcactctagacgtttatgttttggtgttggcccttgatgctcatttgaacgcaacggacgtgattgcaaccccttgttgagatttatccgatctctacgttcactgaaccacactctttagcgagagcagtggggatgtggataaactcgggggactgctgactataaacttttctcaaaccagaggaaggttgcggcaataacaggtctgtgatgccctcagatgttccgggctgcacacgtgctacatttagtagcgcagtgtgc…
>FM866163-PFR2 Spinose|Globigerinoides|elongatus|II|a|1
gtgcatggccgttcttagttcgtggagtgatctgtctgcttaattgcgtttcaaaatttaaacctgagcgacaaggtgctgctatcgaaactgtctttgagtgtgaactataagtcttttgacttatgaccatcactctagacgtttatgttttggtgttggcccttgatgctcatttgaacgcaacggacgtgattgcaaccccttgttgagatttatccgatctctacgttcactgaaccacactctttagcgagagcagtggggatgtggataaactcgggggactgctgactataaacttttctcaaaccagaggaaggttgcggcaataacaggtctgtgatgccctcagatgttccgggctgcacacgtgctacatttagtagcgcagtgtgc…
>FM866164-PFR2 Spinose|Globigerinoides|elongatus|II|a|1
gtgcatggccgttcttagttcgtggagtgatctgtctgcttaattgcgtttcaaaatttaaacctgagcgacaaggtgctgctatcgaaactgtctttgagtgtgaactataagtcttttgacttatgaccatcactctagacgtttatgttttggtgttggcccttgatgctcatttgaacgcaacggacgtgattgcaaccccttgttgagatttatccgatctctacgttcactgaaccacactctttagcgagagcagtggggatgtggataaactcgggggactgctgactataaacttttctcaaaccagaggaaggttgcggcaataacaggtctgtgatgccctcagatgttccgggctgcacacgtgctacatttagtagcgcagtgtgc…
>FM866165-PFR2 Spinose|Globigerinoides|elongatus|II|a|1
gtgcatggccgttcttagttcgtggagtgatctgtctgcttaattgcgtttcaaaatttaaacctgagcgacaaggtgctgctatcgaaactgtctttgagtgtgaactataagtcttttgacttatgaccatcactctagacgtttatgttttggtgttggcccttgatgctcatttgaacgcaacggacgtgattgcaaccccttgttgagatttatccgatctctacgttcactgaaccacactctttagcgagagcagtggggatgtggataaactcgggggactgctgactataaacttttctcaaaccagaggaaggttgcggcaataacaggtctgtgatgccctcagatgttccgggctgcacacgtgctacatttagtagcgcagtgtgc…
>FM866167-PFR2 Spinose|Globigerinoides|elongatus|II|a|1
gtgcatggccgttcttagttcgtggagtgatctgtctgcttaattgcgtttcaaaatttaaacctgagcgacaaggtgctgctatcgaaactgtctttgagtgtgaactataagtcttttgacttatgaccatcactctagacgtttatgttttggtgttggcccttgatgctcatttgaacgcaacggacgtgattgcaaccccttgttgagatttatccgatctctacgttcactgaaccacactctttagcgagagcagtggggatgtggataaactcgggggactgctgactataaacttttctcaaaccagaggaaggttgcggcaataacaggtctgtgatgccctcagatgttccgggctgcacacgtgctacatttagtagcgcagtgtgc…
>FM866168-PFR2 Spinose|Globigerinoides|elongatus|II|a|2
gtgcatggccgttcttagttcgtggagtgatctgtctgcttaattgcgtttcaaaatttaaacctgagcgacaaggtgctactatcgaaactgtctttgagtgtgaactataagtcttttgacttatgaccatcactctagacgtttatgttttggtgttggcccttgatgctcatttgaacgcaacggacgtgattgcaaccccttgttgagatttatccgatctctacgttcactgaaccacactctttagcgagagcagtggggatgtggataaactcgggggactgctgactataaacttttctcaaaccagaggaaggttgcggcaataacaggtctgtgatgccctcagatgttccgggctgcacacgtgctacatttagtagcgcagtgtgc…
>FM866169-PFR2 Spinose|Globigerinoides|elongatus|II|a|1
gtgcatggccgttcttagttcgtggagtgatctgtctgcttaattgcgtttcaaaatttaaacctgagcgacaaggtgctgctatcgaaactgtctttgagtgtgaactataagtcttttgacttatgaccatcactctagacgtttatgttttggtgttggcccttgatgctcatttgaacgcaacggacgtgattgcaaccccttgttgagatttatccgatctctacgttcactgaaccacactctttagcgagagcagtggggatgtggataaactcgggggactgctgactataaacttttctcaaaccagaggaaggttgcggcaataacaggtctgtgatgccctcagatgttccgggctgcacacgtgctacatttagtagcgcagtgtgc…
>FM866170-PFR2 Spinose|Globigerinoides|elongatus|II|a|1
gtgcatggccgttcttagttcgtggagtgatctgtctgcttaattgcgtttcaaaatttaaacctgagcgacaaggtgctgctatcgaaactgtctttgagtgtgaactataagtcttttgacttatgaccatcactctagacgtttatgttttggtgttggcccttgatgctcatttgaacgcaacggacgtgattgcaaccccttgttgagatttatccgatctctacgttcactgaaccacactctttagcgagagcagtggggatgtggataaactcgggggactgctgactataaacttttctcaaaccagaggaaggttgcggcaataacaggtctgtgatgccctcagatgttccgggctgcacacgtgctacatttagtagcgcagtgtgc…
>FM866171-PFR2 Spinose|Globigerinoides|elongatus|II|a|1
gtgcatggccgttcttagttcgtggagtgatctgtctgcttaattgcgtttcaaaatttaaacctgagcgacaaggtgctgctatcgaaactgtctttgagtgtgaactataagtcttttgacttatgaccatcactctagacgtttatgttttggtgttggcccttgatgctcatttgaacgcaacggacgtgattgcaaccccttgttgagatttatccgatctctacgttcactgaaccacactctttagcgagagcagtggggatgtggataaactcgggggactgctgactataaacttttctcaaaccagaggaaggttgcggcaataacaggtctgtgatgccctcagatgttccgggctgcacacgtgctacatttagtagcgcagtgtgc…
>FM866172-PFR2 Spinose|Globigerinoides|elongatus|II|a|1
gtgcatggccgttcttagttcgtggagtgatctgtctgcttaattgcgtttcaaaatttaaacctgagcgacaaggtgctgctatcgaaactgtctttgagtgtgaactataagtcttttgacttatgaccatcactctagacgtttatgttttggtgttggcccttgatgctcatttgaacgcaacggacgtgattgcaaccccttgttgagatttatccgatctctacgttcactgaaccacactctttagcgagagcagtggggatgtggataaactcgggggactgctgactataaacttttctcaaaccagaggaaggttgcggcaataacaggtctgtgatgccctcagatgttccgggctgcacacgtgctacatttagtagcgcagtgtgc…
>FM866173-PFR2 Spinose|Globigerinoides|elongatus|II|a|2
gtgcatggccgttcttagttcgtggagtgatctgtctgcttaattgcgtttcaaaatttaaacctgagcgacaaggtgctactatcgaaactgtctttgagtgtgaactataagtcttttgacttatgaccatcactctagacgtttatgttttggtgttggcccttgatgctcatttgaacgcaacggacgtgattgcaaccccttgttgagatttatccgatctctacgttcactgaaccacactctttagcgagagcagtggggatgtggataaactcgggggactgctgactataaacttttctcaaaccagaggaaggttgcggcaataacaggtctgtgatgccctcagatgttccgggctgcacacgtgctacatttagtagcgcagtgtgc…
>FM866174-PFR2 Spinose|Globigerinoides|elongatus|II|a|1
gtgcatggccgttcttagttcgtggagtgatctgtctgcttaattgcgtttcaaaatttaaacctgagcgacaaggtgctgctatcgaaactgtctttgagtgtgaactataagtcttttgacttatgaccatcactctagacgtttatgttttggtgttggcccttgatgctcatttgaacgcaacggacgtgattgcaaccccttgttgagatttatccgatctctacgttcactgaaccacactctttagcgagagcagtggggatgtggataaactcgggggactgctgactataaacttttctcaaaccagaggaaggttgcggcaataacaggtctgtgatgccctcagatgttccgggctgcacacgtgctacatttagtagcgcagtgtgc…
>FM866175-PFR2 Spinose|Globigerinoides|elongatus|II|a|1
gtgcatggccgttcttagttcgtggagtgatctgtctgcttaattgcgtttcaaaatttaaacctgagcgacaaggtgctgctatcgaaactgtctttgagtgtgaactataagtcttttgacttatgaccatcactctagacgtttatgttttggtgttggcccttgatgctcatttgaacgcaacggacgtgattgcaaccccttgttgagatttatccgatctctacgttcactgaaccacactctttagcgagagcagtggggatgtggataaactcgggggactgctgactataaacttttctcaaaccagaggaaggttgcggcaataacaggtctgtgatgccctcagatgttccgggctgcacacgtgctacatttagtagcgcagtgtgc…
>FM866177-PFR2 Spinose|Globigerinoides|elongatus|II|a|1
gtgcatggccgttcttagttcgtggagtgatctgtctgcttaattgcgtttcaaaatttaaacctgagcgacaaggtgctgctatcgaaactgtctttgagtgtgaactataagtcttttgacttatgaccatcactctagacgtttatgttttggtgttggcccttgatgctcatttgaacgcaacggacgtgattgcaaccccttgttgagatttatccgatctctacgttcactgaaccacactctttagcgagagcagtggggatgtggataaactcgggggactgctgactataaacttttctcaaaccagaggaaggttgcggcaataacaggtctgtgatgccctcagatgttccgggctgcacacgtgctacatttagtagcgcagtgtgc…
>FM866178-PFR2 Spinose|Globigerinoides|elongatus|II|a|1
gtgcatggccgttcttagttcgtggagtgatctgtctgcttaattgcgtttcaaaatttaaacctgagcgacaaggtgctgctatcgaaactgtctttgagtgtgaactataagtcttttgacttatgaccatcactctagacgtttatgttttggtgttggcccttgatgctcatttgaacgcaacggacgtgattgcaaccccttgttgagatttatccgatctctacgttcactgaaccacactctttagcgagagcagtggggatgtggataaactcgggggactgctgactataaacttttctcaaaccagaggaaggttgcggcaataacaggtctgtgatgccctcagatgttccgggctgcacacgtgctacatttagtagcgcagtgtgc…
>FM866179-PFR2 Spinose|Globigerinoides|elongatus|II|a|1
gtgcatggccgttcttagttcgtggagtgatctgtctgcttaattgcgtttcaaaatttaaacctgagcgacaaggtgctgctatcgaaactgtctttgagtgtgaactataagtcttttgacttatgaccatcactctagacgtttatgttttggtgttggcccttgatgctcatttgaacgcaacggacgtgattgcaaccccttgttgagatttatccgatctctacgttcactgaaccacactctttagcgagagcagtggggatgtggataaactcgggggactgctgactataaacttttctcaaaccagaggaaggttgcggcaataacaggtctgtgatgccctcagatgttccgggctgcacacgtgctacatttagtagcgcagtgtgc…
>FM866180-PFR2 Spinose|Globigerinoides|elongatus|II|a|1
gtgcatggccgttcttagttcgtggagtgatctgtctgcttaattgcgtttcaaaatttaaacctgagcgacaaggtgctgctatcgaaactgtctttgagtgtgaactataagtcttttgacttatgaccatcactctagacgtttatgttttggtgttggcccttgatgctcatttgaacgcaacggacgtgattgcaaccccttgttgagatttatccgatctctacgttcactgaaccacactctttagcgagagcagtggggatgtggataaactcgggggactgctgactataaacttttctcaaaccagaggaaggttgcggcaataacaggtctgtgatgccctcagatgttccgggctgcacacgtgctacatttagtagcgcagtgtgc…
>FM866181-PFR2 Spinose|Globigerinoides|elongatus|II|a|2
gtgcatggccgttcttagttcgtggagtgatctgtctgcttaattgcgtttcaaaatttaaacctgagcgacaaggtgctactatcgaaactgtctttgagtgtgaactataagtcttttgacttatgaccatcactctagacgtttatgttttggtgttggcccttgatgctcatttgaacgcaacggacgtgattgcaaccccttgttgagatttatccgatctctacgttcactgaaccacactctttagcgagagcagtggggatgtggataaactcgggggactgctgactataaacttttctcaaaccagaggaaggttgcggcaataacaggtctgtgatgccctcagatgttccgggctgcacacgtgctacatttagtagcgcagtgtgc…
>FM866182-PFR2 Spinose|Globigerinoides|elongatus|II|a|1
gtgcatggccgttcttagttcgtggagtgatctgtctgcttaattgcgtttcaaaatttaaacctgagcgacaaggtgctgctatcgaaactgtctttgagtgtgaactataagtcttttgacttatgaccatcactctagacgtttatgttttggtgttggcccttgatgctcatttgaacgcaacggacgtgattgcaaccccttgttgagatttatccgatctctacgttcactgaaccacactctttagcgagagcagtggggatgtggataaactcgggggactgctgactataaacttttctcaaaccagaggaaggttgcggcaataacaggtctgtgatgccctcagatgttccgggctgcacacgtgctacatttagtagcgcagtgtgc…
>FM866194-PFR2 Spinose|Globigerinoides|elongatus|II|a|1
gtgcatggccgttcttagttcgtggagtgatctgtctgcttaattgcgtttcaaaatttaaacctgagcgacaaggtgctgctatcgaaactgtctttgagtgtgaactataagtcttttgacttatgaccatcactctagacgtttatgttttggtgttggcccttgatgctcatttgaacgcaacggacgtgattgcaaccccttgttgagatttatccgatctctacgttcactgaaccacactctttagcgagagcagtggggatgtggataaactcgggggactgctgactataaacttttctcaaaccagaggaaggttgcggcaataacaggtctgtgatgccctcagatgttccgggctgcacacgtgctacatttagtagcgcagtgtgc…
>FM866195-PFR2 Spinose|Globigerinoides|elongatus|II|a|1
gtgcatggccgttcttagttcgtggagtgatctgtctgcttaattgcgtttcaaaatttaaacctgagcgacaaggtgctgctatcgaaactgtctttgagtgtgaactataagtcttttgacttatgaccatcactctagacgtttatgttttggtgttggcccttgatgctcatttgaacgcaacggacgtgattgcaaccccttgttgagatttatccgatctctacgttcactgaaccacactctttagcgagagcagtggggatgtggataaactcgggggactgctgactataaacttttctcaaaccagaggaaggttgcggcaataacaggtctgtgatgccctcagatgttccgggctgcacacgtgctacatttagtagcgcagtgtgc…
>JQ004106-PFR2 Spinose|Globigerinoides|sacculifer|I|NA|NA
gtgcatggccgttcttagttcgtgaagtgattcgttcgcccaatcgcatttccaaacaactaacaactcagaatgctgggcaataggacgtttaaagtggctccttacaccttacaaaggaatggctgatgagaaacaactcgatccgctcagcgttctattggaatgcaacggacgtgattgcaagcttttgttttgagttgcggttttactgaaagactctacaatccgcaaacttcaatgatctgaagtagaaaacctacatgctacagtgagatattgtggataaacttaagcgaccgctccaacattgtgtttttttaaaactgatgaaggttgcggcaataacaggtctgtgatgcccttcgatgtcctgggctgcacacgtgctacaatggc…
>JQ004107-PFR2 Spinose|Globigerinoides|sacculifer|I|NA|NA
gtgcatggccgttcttagttcgtgaagtgattcgttcgcccaatcgcatttccaaacaactaacaactcagaatgctgggcaataggacgtttaaagtggctccttacaccttacaaaggaatggctgatgagaaacaactcgatccgctcagcgttctattggaatgcaacggacgtgattgcaagcttttgttttgagttgcggttttactgaaagactctacaatccgcaaacttcaatgatctgaagtagaaaacctacatgctacagtgagatattgtggataaacttaagcgaccgctccaacattgtgtttttttaaaactgatgaaggttgcggcaataacaggtctgtgatgcccttcgatgtcctgggctgcacacgtgctacaatggc…
>JQ799893-PFR2 Spinose|Globigerinoides|ruber|I|b|2
gtgcatggccgttcttagttcgtggagtgatctgtctgcttaattgcgtttcaaatttttaaccgaggaccgggttttggtttggctagtggtcctacgatgactgtgaactgtcatgtcttcggatgtacgactatcggtctaggatcacatgacttgcccctgggactcttttgaacgcaacggacgtgattgcaaccccttgttgagattagagatagtctcgatattcactggccaaactggctgctttatgcagtcttgttgaatggtggataaactcgggggactgctgactataaccatttctcaaaacagaggaaggttgcggcaataacaggtctgtgatgccctcagatgtcccgggctgcacacgtgctacaatgagtggcgcaatgt…
>KM194159-PFR2 Spinose|Globigerinoides|conglobatus|NA|NA|NA
gtgcatggccgttcttagttcgtggagtgatctgtctgcttaattgcgtttcaaatatgaatttgagtaccaggtcccaagtgtttcaagtaaatctgtctctgagtgtgaactgtatctcttcggatatgcgactatcactcttaggcaactatgatctgcttgtagcccctggtactcttttgaacgcaacggacgtgattgcaaccccttgttgagtttgcttctcttaggaactctacgtctactgatccacctaccttagcgggtaggtggtgaggtggataaactcgggggactgctgactataaccatttctcaaaacaaaggaaggttgcggcaataacaggtctgtgatgccctcagatgtcccgggctgcacacgtgctacaatgagta…
>KM194165-PFR2 Spinose|Globigerinoides|sacculifer|NA|NA|NA
gtgcatggccgttcttagttcgtgaagtgattcgttcgcccaatcgcatttccaaacaactaacaactcagaatgctgggcaataggacgtttaaagtggctccttacaccttacaaaggaatggctgatgagaaacaactcgatccgctcagcgttctattggaatgcaacggacgtgattgcaagcttttgttttgagttgcggttttactgaaagactctacaatccgcaaacttcaatgatctgaagtagaaaacctacatgctacagtgagatattgtggataaacttaagcgaccgctccaacattgtgtttttttaaaactgatgaaggttgcggcaataacaggtctgtgatgcccttcgatgtcctgggctgcacacgtgctacaatggc…
>KM194177-PFR2 Spinose|Globigerinoides|sacculifer|NA|NA|NA
gtgcatggccgttcttagttcgtgaagtgattcgttcgcccaatcgcatttccaaacaactaacaactcagaatgctgggcaataggacgtttaaagtggctccttacaccttacaaaggaatggctgatgagaaacaactcgatccgctcagcgttctattggaatgcaacggacgtgattgcaagcttttgttttgagttgcggttttactgaaagactctacaatccgcaaacttcaatgatctgaagtagaaaacctacatgctacagtgagatattgtggataaacttaagcgaccgctccaacattgtgtttttttaaaactgatgaaggttgcggcaataacaggtctgtgatgcccttcgatgtcctgggctgcacacgtgctacaatggc…
>U65633-PFR2 Spinose|Globigerinoides|sacculifer|I|NA|NA
gtgcatggccgttcttagttcgtgaagtgattcgttcgcccaatcgcatttccaaacaactaacaactcagaatgctgggcaataggacgtttaaagtggctccttacaccttacaaaggaatggctgatgagaaacaactcgatccgctcagcgttctattggaatgcaacggacgtgattgcaagcttttgttttgagttgcggttttactgaaagactctacaatccgcaaacttcaatgatctgaagtagaaaacctacatgctacagtgagatattgtggataaacttaagcgaccgctccaacattgtgtttttttaaaactgatgaaggttgcggcaataacaggtctgtgatgcccttcgatgtcctgggctgcacacgtgctacaatggc…
>U65634-PFR2 Spinose|Globigerinoides|ruber|Pink|NA|NA
gtgcatggccgttcttagttcgtggagtgatctgtctgcttaattgcgtttcaaatttttatttgaggaccaggttttggtttgggtagtggtcctacgatgactgtgaactgtcatgtcttcggatgtgcgactatcggtctaggatcgcatctcagcccctgggactcttttgaacgcaacggacgtgattgcaaccccttgttgagattagaggagtctcgatattcattggccaaacttaccgcttcgagcttgctcgtgcagttttgttagccggtggataaactcgggggactgctgactataaccatttctcaaaacagaggaaggttgcggcaataacaggtctgtgatgcccttagatgtcccgggctgcacacgtgctacaatgagtgg…
>U80789-PFR2 Spinose|Globigerinoides|ruber|I|a|NA
gtgcatggccgttcttagttcgtggagtgatctgtctgcttaattgcgtttcaaaatttaacttgaggaccgggttttggtttggctagtggttctacgatgactgtgaactgtcatgtcttcggatgtgcgactattggtctaggatcacatgacttgcccctgggactcttttgaacgcaacggacgtgattgcaaccccttgttgagattagagatagtctcgatattcactggacaaactggctgctttatgcagtcttgttgaatggtggataaactcgggggactgctgactataaccatttctcaaaacagaggaaggttgcggcaataacaggtctgtgatgccctcagatgtcccgggctgcacacgtgctacaatgagtggcgcaatgt…
>U80790-PFR2 Spinose|Globigerinoides|conglobatus|NA|NA|NA
gtgcatggccgttcttagttcgtggagtgatctgtctgcttaattgcgtttcaaatatgaatttgagtaccaggtcccaagtgtttcaagtaaatctgtctctgagtgtgaactgtatctcttcggatatgcgactatcactcttaggcaactatgatctgcttgtagcccctggtactcttttgaacgcaacggacgtgattgcaaccccttgttgagtttgcttctcttaggaactctacgtctactgatccacctaccttagcgggtaggtggtgaggtggataaactcgggggactgctgactataaccatttctcaaaacaaaggaaggttgcggcaataacaggtctgtgatgccctcagatgtcccgggctgcacacgtgctacaatgagta…
>U80792-PFR2 Spinose|Globigerinoides|sacculifer|I|NA|NA
gtgcatggccgttcttagttcgtgaagtgattcgttcgcccaatcgcatttccaaacaactaacaactcagaatgctgggcaataggacgtttaaagtggctccttacaccttacaaaggaatggctgatgagaaacaactcgatccgctcagcgttctattggaatgcaacggacgtgattgcaagcttttgttttgagttgcggttttactgaaagactctacaatccgcaaacttcaatgatctgaagtagaaaacctacatgctacagtgagatattgtggataaacttaagcgaccgctccaacattgtgtttttttaaaactgatgaaggttgcggcaataacaggtctgtgatgcccttcgatgtcctgggctgcacacgtgctacaatggc…
>Z69599-PFR2 Spinose|Globigerinoides|ruber|I|b|NA
gtgcatggccgttcttagttcgtggagtgatctgtctgcttaattgcgtttcaaaatttaacttgaggaccgggttttggtttggctagtggtcctacgatgactgtgaactgtcatgtcttcggatgtacgactatcggtctaggatcacatgacttgcccctgggactcttttgaacgcaacggacgtgattgcaaccccttgttgagattagagatagtctcgatattcactggccaaactggctgctttatgcagtcttgttgaatggtggataaactcgggggactgctgactataaccatttctcaaaacagaggaaggttgcggcaataacaggtctgtgatgccctcagatgtcccgggctgcacacgtgctacaatgagttggcgcaatg…
>Z69600-PFR2 Spinose|Globigerinoides|conglobatus|NA|NA|NA
gtgcatggccgttcttagttcgtggagtgatctgtctgcttaattgcgtttcaaaatatgaatttgagtaccaggtcccaagtgtttcaagtaaatctgtctctgagtgtgaactgtatctcttcggatatgcgactatcactcttaggcaattatgatttgcttgtagcccctggtactcttttgaacgcaacggacgtgattgcaaccccttgttgagtttgcttctcttaggaactctacgtctactgatccacctaccttagcgggtaggtggtgaggtggataaactcgggggactgctgactataaccatttctcaaaacagaggaaggttgcggcaataacaggtctgtgatgccctcagatgtcccgggctgcacgcgtgctacaatgagt…
>Z83963-PFR2 Spinose|Globigerinoides|sacculifer|I|NA|NA
gtgcatggccgttcttagttcgtgaagtgattcgttcgcccaatcgcatttccaaacaactaacaactcagaatgctgggcaataggacgtttaaagtggctccttacaccttacaaaggaatggctgatgagaaacaactcgatccgctcagcgttctattggaatgcaacggacgtgattgcaagcttttgttttgagttgcggttttactgaaagactctacaatccgcaaacttcaatgatctgaagtagaaaacctacatgctacagtgagatattgtggataaacttaagcgaccgctccaacattgtgtttttttaaaactgatgaaggttgcggcaataacaggtctgtgatgcccttcgatgtcctgggctgcacacgtgctacaatggc…
>Z83964-PFR2 Spinose|Globigerinoides|sacculifer|I|NA|NA
gtgcatggccgttcttagttcgtgaagtgattcgttcgcccaatcgcatctccaaacaactaacaactcagaatgctgggcaataggacgtttaaagtggctccttacaccttacaaaggaatggctgatgagaaacaactcgatccgctcagcgttctattggaatgcaacggacgtgattgcaagcttttgttttgagttgcggttttacataaacactctacaatctgcaaacttcaatgatctgaagtagaaaacctacatgctacagtgagatattgtggataaacttaagcgaccgctccaacattgtgtttttttaaaactgatgaaggttgcggcaataacaggtctgtgatgcccttcgatgtcctgggctgcacacgtgctacaatggc…
>Z83965-PFR2 Spinose|Globigerinoides|ruber|I|b|NA
gtgcatggccgttcttagttcgtggagtgatctgtctgcttaattgcgtttcaaaatttaacttgaggaccgggttttggtttggctagtggtcctacgatgactgtgaactgtcatgtcttcggatgtacgactatcggtctaggatcacatgacttgcccctgggactcttttgaacgcaacggacgtgattgcaaccccttgttgagattagagatagtctcgatattcactggccaaactggctgctttatgcagtcttgttgaatggtggataaactcgggggactgctgactataaccatttctcaaaacagaggaaggttgcggcaataacaggtctgtgatgccctcagatgtcccgggctgcacacgtgctacaatgagtggcgcaatgt…
>Z83967-PFR2 Spinose|Globigerinoides|conglobatus|NA|NA|NA
gtgcatggccgttcttagttcgtggagtgatctgtctgcttaattgcgtttcaaaatatgaatttgagtaccaggtcccaagtgtttcaagtaaatctgtctctgagtgtgaactgtatctcttcggatatgcgactatcactcttaggcaattatgatttgcttgtagcccctggtactcttttgaacgcaacggacgtgattgcaaccccttgttgagtttgcttctcttaggaactctacgtctactgatccacctaccttagcgggtaggtggtgaggtggataaactcgggggactgctgactataaccatttctcaaaacagaggaaggttgcggcaataacaggtctgtgatgccctcagatgtcccgggctgcacgcgtgctacaatgagt…
>KJ633130-PFR2 Non-spinose|Globoquadrina|conglomerata|NA|NA|NA
gtgcatggccgttcttagttcgtggagtgatctgtctgcttaattgcgtttcactaagggctcataattaattgtatgtttcatttgcactctttgaccccttcttcacggaagcgtgtgtcttagaaattgcagtgagcgtacttttgggtcctgaaagcaacgaacgtgaccgcaacctcttgttgcctttattaccaaacgcattttccactttttgtgtgaatttgcaaaaaaaggctttctaaactagagggaccgctgttactttcttaaaccagaggaaggttgcggcaataacaggtctgtgatgcccttagatgttccgggctgcacacgtgctacaatgatcagtacagtgagcatctcattttttacacaccgcatgcgcgagtccat…
>KJ633131-PFR2 Non-spinose|Globoquadrina|conglomerata|NA|NA|NA
gtgcatggccgttcttagttcgtggagtgatctgtctgcttaattgcgtttcactaagggctcataattaattgtatgtttcatttgcactctttgaccccttcttcacggaagcgtgtgtcttagaaattgcagtgagcgtacttttgggtcctgaaagcaacgaacgtgaccgcaacctcttgttgcctttattaccaaacgcattttccactttttgtgtgaatttgcaaaaaaaggctttctaaactagagggaccgctgttactttcttaaaccagaggaaggttgcggcaataacaggtctgtgatgcccttagatgttccgggctgcacacgtgctacaatgatcagtacagtgagcatctcattttttacacaccgcatgcgcgagtccat…
>KJ633132-PFR2 Non-spinose|Globoquadrina|conglomerata|NA|NA|NA
gtgcatggccgttcttagttcgtggagtgatctgtctgcttaattgcgtttcactaagggctcataattaattgtatgtttcatttgcactctttgaccccttcttcacggaagcgtgtgtcttagaaattgcagtgagcgtacttttgggtcctgaaagcaacgaacgtgaccgcaacctcttgttgcctttattaccaaacgcattttccactttttgtgtgaatttgcaaaaaaaggctttctaaactagagggaccgctgttactttcttaaaccagaggaaggttgcggcaataacaggtctgtgatgcccttagatgttccgggctgcacacgtgctacaatgatcagtacagtgagcatctcattttttacacaccgcatgcgcgagtccat…
>KJ633133-PFR2 Non-spinose|Globoquadrina|conglomerata|NA|NA|NA
gtgcatggccgttcttagttcgtgaagcgatctgtctgcttaattgcgtttcactaagggctcataattaattgtatgtttcatttgcactctttgaccccttcttcacggaagcgtgtgtcttagaaattgcagtgagcgtacttttgggtcctgaaagcaacgaacgtgaccgcaacctcttgttgcctttattaccaaacgcattttccactttttgtgtggatttgcaaaaaaaggctttctaaactagagggaccgctgttactttcttaaaccagaggaaggttgcggcaataacaggtctgtgatgcccttagatgttccgggctgcacacgtgctacaatgatcagtacagtgagcatctcattctttacacaccgcatgcgcgagtccat…
>KJ633134-PFR2 Non-spinose|Globoquadrina|conglomerata|NA|NA|NA
gtgcatggccgttcttagttcgtggagtgatctgtctgcttaattgcgtttcactaagggctcataattaattgtatgtttcatttgcactctttgaccccttcttcacggaagcgtgtgtcttagaaattgcagtgagcgtacttttgggtcctgaaagcaacgaacgtgaccgcaacctcttgttgcctttattaccaaacgcattttccactctttgtgtgaatttgcaaaaaaaggctttctaaactagagggaccgctgttactttcttaaaccagaggaaggttgcggcaataacaggtctgtgatgcccttagatgttccgggctgcacacgtgctacaatgatcagtacagtgagcatctcattttttacacaccgcatgcgcgagtccat…
>KJ633135-PFR2 Non-spinose|Globoquadrina|conglomerata|NA|NA|NA
gtgcatgnccgttcttagttcgtggagtgatctgtctgcttaattgcgtttcactaagggctcataattaattgtatgtttcatttgcactctttgaccccttcttcacggaagcgtgtgtcttagaaattgcagtgagcgtacttttgggtcctgaaagcaacgaacgtgaccgcaacctcttgttgcctttattaccaaacgcattttccactttttgtgtgaatttgcaaaaaaaggctttctaaactagagggaccgctgttactttcttaaaccagaggaaggttgcggcaataacaggtctgtgatgcccttagatgttccgggctgcacacgtgctacaatgatcagtacagtgagcatctcattttttacacaccgcatgcgcgagtccat…
>KJ633136-PFR2 Non-spinose|Globoquadrina|conglomerata|NA|NA|NA
gtgcatggccgttcttagttcgtggagtgatctgtctgcttaattgcgtttcactaagggctcataattaattgtatgtttcatttgcactctttgaccccttcttcacggaagcgtgtgtcttagaaattgcagtgagcgtacttttgggtcctgaaagcaacgaacgtgaccgcaacctcttgttgcctttattaccaaacgcattttccactttttgtgtgaatttgcaaaaaaaggctttctaaactagagggaccgctgttactttcttaaaccagaggaaggttgcggcaataacaggtctgtgatgcccttagatgttccgggctgcacacgtgctacaatgatcagtacagtgagcatctcattttttacacaccgcatgcgcgagtccat…
>KJ633137-PFR2 Non-spinose|Globoquadrina|conglomerata|NA|NA|NA
gtgcatggccgttcttagttcgtggagtgatctgtctgcttaattgcgtttcactaagggctcataattaattgtatgtttcatttgcactctttgaccccttcttcacggaagcgtgtgtcttagaaattgcagtgagcgtacttttgggtcctgaaagcaacgaacgtgaccgcaacctcttgttgcctttattaccaaacgcattttccactttttgtgtgaatttgcaaaaaaaggctttctaaactagagggaccgctgttactttcctaaaccagaggaaggttgcggcaataacaggtctgtgatgcccttagatgttccgggctgcacacgtgctacaatgatcagtacagtgagcatctcattttttacacaccgcatgcgcgagtccat…
>AB263443-PFR2 Non-spinose|Globorotalia|hirsuta|NA|NA|NA
gtgcatggccgttcttagttcgtggagtgatctgtctgcttaattgcgtttcactaaggtcccagtaatctaaggtatgctcgtctacttatctcatatgacgctgatagacccctcgtaagagcgcgttgtctattgcgttaatatatgtaacaagtgacacatactgttgggatctgaaagcaacgaacgtgaccgcaacgtcttgttgcctttctaatttaatctaattcttttgtaattagtttaataacaaaggctattctttaaactagacggaccgctgtttctcttttaaaccagaggaaggttgcggcaataacaggtctgtgatgcccttagatgttccgggctgcacacgtgctacaatgatcagtacagtgagcatctcaatttatt…
>AB263444-PFR2 Non-spinose|Globorotalia|hirsuta|NA|NA|NA
gtgcatggccgttcttagttcgtggagtgatctgtctgcttaattgcgtttcactaaggtcccagtaatctaaggtatgctcgtctacttatctcatatgacgctgatagacccctcgtaagagcgcgttgtctattgcgttaatatatgtaacaagtgacacatactgttgggatctgaaagcaacgaacgtgaccgcaacgtcttgttgcctttctaatttattctaattcttttgtaattagtttaataacaaaggctattctttaaactagacggaccgctgtttctcttttaaaccagaggaaggttgcggcaataacaggtctgtgatgcccttagatgttccgggctgcacacgtgctacaatgatcagtacagtgagcatctcaatttatt…
>AB263445-PFR2 Non-spinose|Globorotalia|menardii|NA|NA|NA
gtgcatggccgttgttagttcgtggagtaatctgtctgcttaattgcgtttcgtacaagtactcactcaatcctggacgtatctcaattatatgtggcggtgtctgtcatggaaagcagcctacgttgtttcatacgtgcagctgtgtcgcctctgagttattgtcatttggagagtacgtgaatgcaacgaacgtgaccgtagtgttttagtttgcatttcaaacaagtgacattcatttgacacggtttgtattccggctacgtatcatcccagtgcataaccataaccattgcaactatacataccactgctttcttttctctaaccaggggaaggttgcggcaataacaggtctgtgatgccctcagatgttccgggctgcacacgtgctacaat…
>AB263446-PFR2 Non-spinose|Globorotalia|truncatulinoides|V|NA|NA
gtgcatggccgttcttagttcgtggagtgatctgtctgcctaattgcgtttcactaaggtcccattcatcatacgtatgaatagcgtcttaactcacttttatcattacttattgtagtaagcgctcatactattgggaccggaatgcaacgagcgcgactgcaccacctaattgccccttatctaccattaattattattattattaaccgccctgtacgggcaccggggccttacctttactgaaactagctggaccgctgctttcctttaagccagaggaaggttgcggcaataacaggtctgtgatgccctcagatgttccgggccgcacacgtgctacaatgatcagcacaaagagtattacctatcttcttatacctaacctaatatgttaaa…
>AB263447-PFR2 Non-spinose|Globorotalia|truncatulinoides|V|NA|NA
gtgcatggccgttcttagttcgtggagtgatctgtctgcctaattgcgtttcactaaggtcccattcatcatacgtatgaatagcgtcttaactcacttttatcattacttattgtagtaagcgctcatactattgggaccggaatgcaacgagcgcgactgcaccacctaattgccccttatctaccactaattattattattaaccgccctgtacgggcaccggggccttacctttactgaaactagctggaccgctgctttcctttaagccagaggaaggttgcggcaataacaggtctgtgatgccctcagatgttccgggccgcacacgtgctacaatgatcagcacaaagagtattacctatcttcttatacctaacctaatatgttaaactt…
>AB468846-PFR2 Non-spinose|Globorotalia|hirsuta|NA|NA|NA
gtgcatggccgttcttagttcgtggagtgatctgtctgcttaattgcgtttcactaaggtcccagtaatctaaggtatgctcgtctacttatctcatatgacgctgatagacccctcgtaagagcgcgttgtctattgcgttaatatatgtaacaagtgacacatactgttgggatctgaaagcaacgaacgtgaccgcaacgtcttgttgcctttctaatttaatctaattcttttgtaattagtttaataacaaaggctattctttaaactagacggaccgctgtttctcttttaaaccagaggaaggttgcggcaataacaggtctgtgatgcccttagatgttccgggctgcacacgtgctacaatgatcagtacagtgagcatctcaatttatt…
>AB468847-PFR2 Non-spinose|Globorotalia|hirsuta|NA|NA|NA
gtgcatggccgttcttagttcgtggagtgatctgtctgcttaattgcgtttcactaaggtcccagtaatctaaggtatgctcgtctacttatctcatatgacgctgatagacccctcgtaagagcgcgttgtctattgcgttaatatatgtaacaagtgacacatactgttgggatctgaaagcaacgaacgtgaccgcaacgtcttgttgcctttctaatttaatctaattcttttgtaattagtttaataacaaaggctattctttaaactagacggaccgctgtttctcttttaaaccagaggaaggttgcggcaataacaggtctgtgatgcccttagatgttccgggctgcacacgtgctacaatgatcagtacagtgagcatctcaatttatt…
>AB468848-PFR2 Non-spinose|Globorotalia|hirsuta|NA|NA|NA
gtgcatggccgttcttagttcgtggagtgatctgtctgcttaattgcgtttcactaaggtcccagtaatctaaggtatgctcgtctacttatctcatatgacgctgatagacccctcgtaagagcgcgttgtctattgcgttaatatatgtaacaagtgacacatactgttgggatctgaaagcaacgaacgtgaccgcaacgtcttgttgcctttctaatttattctaattcttttgtaattagtttaataacaaaggctattctttaaactagacggaccgctgtttctcttttaaaccagaggaaggttgcggcaataacaggtctgtgatgcccttagatgttccgggctgcacacgtgctacaatgatcagtacagtgagcatctcaatttatt…
>AB468849-PFR2 Non-spinose|Globorotalia|hirsuta|NA|NA|NA
gtgcatggccgttcttagttcgtggagtgatctgtctgcttaattgcgtttcactaaggtcccagtaatctaaggtatgctcgtctacttatctcatatgacgctgatagacccctcgtaagagcgcgttgtctattgcgttaatatatgtaacaagtgacacatactgttgggatctgaaagcaacgaacgtgaccgcaacgtcttgttgcctttctaatttaatctaattcttttgtaattagtttaataacaaaggctattctttaaactagacggaccgctgtttctcttttaaaccagaggaaggttgcggcaataacaggtctgtgatgcccttagatgttccgggctgcacacgtgctacaatgatcagtacagtgagcatctcaatttatt…
>AB468850-PFR2 Non-spinose|Globorotalia|menardii|NA|NA|NA
gtgcatggccgttgttagttcgtggagtaatctgtctgcttaattgcgtttcgtacaagtactcactcaatcctggacgtatctcaattatatgtggcggtgtctgtcatggaaagcagcctacgttgtttcatacgtgcagctgtgtcgcctctgagttattgtcatttggagagtacgtgaatgcaacgaacgtgaccgtagtgttttagtttgcatttcaaacaagtgacattcatttgacacggtttgtattccggctacgtatcatcccagtgcataaccataaccattgcaactatacataccactgctttcttttctctaaccaggggaaggttgcggcaataacaggtctgtgatgccctcagatgttccgggctgcacacgtgctacaat…
>AB468851-PFR2 Non-spinose|Globorotalia|menardii|NA|NA|NA
gtgcatggctgttgttagttcgtggagtaatctgtctgcttaattgcgtttcgtacaagtactcactcaatcctggacgtatctcaattatatgtggcggtgtctgtcatggaaagcagcctacgttgtttcatacgtgcagctgtgtcgcctctgagttattgtcatttggagagtacgtgaatgcaacgaacgtgaccgtagtgttttagtttgcatttcaaacaagtgacattcatttgacacggtttgtattccggctacgtatcatcccagtgcataaccataaccattgcaactatacataccactgctttcttttctctaaccagggaaggttgcggcaataacaggtctgtgatgccctcaggtgttccgggctgcacacgcgctacaatg…
>AB468852-PFR2 Non-spinose|Globorotalia|truncatulinoides|V|NA|NA
gtgcatggccgttcttagttcgtggagtgatctgtctgcctaattgcgtttcactaaggtcccattcatcatacgtatgaatagcgtcttaactcacttttatcattacttattgtagtaagcgctcatactattgggaccggaatgcaacgagcgcgactgcaccacctaattgccccttatctaccattaattattattattattaaccgccctgtacgggcaccggggccttacctttactgaaactagctggaccgctgctttcctttaagccagaggaaggttgcggcaataacaggtctgtgatgccctcagatgttccgggccgcacacgtgctacaatgatcagcacaaagagtattacctatcttcttatacctaacctaatatgttaaa…
>AB468853-PFR2 Non-spinose|Globorotalia|truncatulinoides|V|NA|NA
gtgcatggccgttcttagttcgtggagtgatctgtctgcctaattgcgtttcactaaggtcccattcatcatacgtatgaatagcgtcttaactcacttttatcattacttacttgtagtaagcgctcatactattgggaccggaatgcaacgagcgcgactgcaccacctaattgccccttatctaccattaattattattattattaaccgccctgtacgggcaccggggccttacctttactgaaactagctggaccgctgctttcctttaagccagaggaaggttgcggcaataacaggtctgtgatgccctcagatgttccgggccgcacacgtgctacaatgatcagcacaaagagtattacctatcttcttatacctaacctaatatgttaa…
>AB468854-PFR2 Non-spinose|Globorotalia|truncatulinoides|V|NA|NA
gtgcatggccgttcttagttcgtggagtgatctgtctgcctaattgcgtttcactaaggtcccattcatcatacgtatgaatagcgtcttaactcacttttatcattacttacttgtagtaagcgctcatactattgggaccggaatgcaacgagcgcgactgcaccacctaattgccccttaactaccattaattattattattaaccgccctgtacgggcaccggggccctacctttactgaaactagctggaccgctgctttcctttaagccagaggaaggttgcggcaataacaggtctgtgatgccctcagatgttccgggccgcacacgtgctacaatgatcagcacaaagagtattacctatcttcttatacctaacctaatatgttaaact…
>AB468855-PFR2 Non-spinose|Globorotalia|truncatulinoides|V|NA|NA
gtgcatggccgttcttagttcgtggagtgatctgtctgcctaattgcgtttcactaaggtcccattcatcatacgtatgaatagcgtcttaaatcacttttatcattacttacttgtagtaagcgctcatactattgggaccggaatgcaacgagcgcgactgcaccacctaattgccccttatctaccattaattattattattaaccgccctgtacgggcaccggggccttacctttactgaaactagctggaccgctgctttcctttaagccagaggaaggttgcggcaataacaggtccgtgatgccctcagatgttccgggccgcacacgtgccacaatgatcagcacaaagagtattacctatcttcttatacctaacctaatatgttaaact…
>AJ272474-PFR2 Non-spinose|Globorotalia|truncatulinoides|I|NA|NA
gtgcatggccgttcttagttcgtggagtgatctgtctgcctaattgcgtttcactaaggtcccattcatcatacgtatgaatagcgtcttaactcacttttaccgctacctatttgtagtaagcgctcatactattgggaccggaatgcaacgagcgcgactgcaccacctaattgccccttatctaccattaattactttatattaaccgccctgtacgggcaccggggccttacctttactgaaactagctggaccgctgctttcctttaagccagaggaaggttgcggcaataacaggtctgtgatgccctcagatgttccgggccgcacacgtgctacaatgatcagcacaaagagtattacctatcttcttatacctaacccagtatgttaaac…
>AJ272475-PFR2 Non-spinose|Globorotalia|truncatulinoides|II|NA|NA
gtgcatggccgttcttagttcgtggagtgatctgtctgcctaattgcgtttcactaaggtcccattcttcatacgtatgaatagcgtcttaactcacttttaccgctacctatttgtagtaagcgctcatactattgggaccggaatgcaacgagcgcgactgcaccacctaattgccccttatctaccattaattactttattaaccgccctgtacgggcaccggggccttacctttactgaaactagctggaccgctgctttcctttaagccagaggaaggttgcggcaataacaggtctgtgatgccctcagatgttccgggccgcacacgtgctacaatgatcagcacaaagagtattacctatcttcttatacctaacccaatatgttaaactt…
>AJ272476-PFR2 Non-spinose|Globorotalia|truncatulinoides|III|NA|NA
gtgcatggccgttcttagttcgtggagtgatctgtctgcctaattgcgtttcactaaggtcccattcttcatacgtatgaatagcgtcttaactcactcttaccgctacctatttgtagtaagcgctcatactattgggaccggaatgcaacgagcgcgactgcaccacctaattgccccttatctaccattaactactattaaccgccctgtatgggcaccggggccttacctttactgaaactagctggaccgctgctttcctttaagccagaggaaggttgcggcaataacaggtctgtgatgccctcagatgttccgggccgcacacgtgctacaatgatcagcacaaagagtattacctatttcttatacctaacctaatatgttatcctttct…
>AJ272477-PFR2 Non-spinose|Globorotalia|truncatulinoides|IV|NA|NA
gtgcatggccgttcttagttcgtggagtgatctgtctgcctaattgcgtttcactaaggtcccattcttcatacgtatgaatagcgtcttaactcacttttaccgctacctatttgtagtaagcgctcatactattgggaccggaatgcaacgagcgcgactgcaccacctaattgccccttatctaccattaactactatttaccgccctgtatgggcaccggggccttacctttactgaaactagctggaccgctgctttcctttaagccagaggaaggttgcggcaataacaggtctgtgatgccctcagatgttccgggccgcacacgtgctacaatgatcagcacaaagagtattacctatttcttatacctaacccaatatgttatcctttct…
>AY359166-PFR2 Non-spinose|Globorotalia|truncatulinoides|NA|NA|NA
gtgcatggccgttcttagttcgtggagtgatctgtctgcctaattgcgtttcactaaggtcccattcttcatacgtatgaatagcgtcttaactcacttttaccgctacctatttgtagtaagcgctcatactattgggaccggaatgcaacgagcgcgactgcaccacctaattgccccttatctaccattaattactttattaaccgccctgtacgggcaccggggccttacctttactgaaactagctggaccgctgctttcctttaagccagaggaaggttgcggcaataacaggtctgtgatgccctcagatgttccgggccgcacacgtgctacaatgatcagcacaaagagtattacctatcttcttatacctaacccaatatgttaaactt…
>AY359167-PFR2 Non-spinose|Globorotalia|truncatulinoides|NA|NA|NA
gtgcatggccgttcttagttcgtggagtgatctgtctgcctaattgcgtttcactaaggtcccattcttcatacgtatgaatagcgtcttaactcacttttaccgctacctatttgtagtaagcgctcatactattgggaccggaatgcaacgagcgcgactgcaccacctaattgccccttatctaccattaattactttattaaccgccctgtacgggcaccggggccttacctttactgaaactagctggaccgctgctttcctttaagccagaggaaggttgcggcaataacaggtctgtgatgccctcagatgttccgggccgcacacgtgctacaatgatcagcaccaaagaggtattacctatcttcttataccttaacccaatatgttaaa…
>AY453133-PFR2 Non-spinose|Globorotalia|truncatulinoides|V|NA|NA
gtgcatggccgttcttagttcgtggagtgatctgtctgcctaattgcgtttcactaaggtcccattcatcatacgtatgaatagcgtcttaactcacttttatcattacttattgtagtaagcgctcatactattgggaccggaatgcaacgagcgcgactgcaccacctaattgccccttatctaccattaattattattattaaccgccctgtacgggcaccggggccttacctttactgaaactagctggaccgctgctttcctttaagccagaggaaggttgcggcaataacaggtctgtgatgccctcagatgttccgggccgcacacgtgctacaatgatcagcacaaagagtattacctatcttcttatacctaacccaatatgttaaactt…
>AY453134-PFR2 Non-spinose|Globorotalia|inflata|NA|NA|NA
gtgcatggccgttcttagttcgtggagtgatctgtctgcttaattgcgtttcactaagggcccataaattcaaggtatgttagcaaatgctgctctattgacccctaataggcttaactgtctttagcgcgtgtctctacgagttctttaaagcactgcgcatgctgttgggtcctgaaagcaacgaacgtgaccgcaacgtcttgttgcctctctataatatcctcttatttttaataagagtatttacctgaggctattttaaaactagacggaccgctgttttctttcttaaaccagaggaaggttgcggcataaacaggtctgtgatgcccttagatgttccgggctgcacacgtgctacaatgatcagtacagtgagcatctcaattttataac…
>EU199447-PFR2 Non-spinose|Globorotalia|inflata|I|NA|NA
gtgcatggccgttcttagttcgtggagtgatctgtctgcttaattgcgtttcactaagggccataaattcaaggtatgttagcaaatgctgctctattgacccctaataggcttaactgtctttagcgcgtgtctcacgagttctttaaagcactgcgcatgctgttgggtcctgaaagcaacgaacgtgaccgcaacgtcttgttgcctctctataataccttcttatttttaataagagtatttacctgaggctattttaaaactagacggaccgctgtttctttcttaaaccagaggaaggttgcggcaataacaggtctgtgatgcccttagatgttccgggctgcacacgtgctacaatgatcagtacagtgagcatctcaattttataacacc…
>EU199448-PFR2 Non-spinose|Globorotalia|hirsuta|NA|NA|NA
gtgcatggccgttcttagttcgtggagtgatctgtctgcttaattgcgtttcactaaggtccagtaatctaaggtatgctcgtctacttatctcatatgacgctgatagacccctcgtaagagcgcgttgtctattgcgttaatatatgtaacaagtgacacatactgttgggatctgaaagcaacgaacgtgaccgcaacgtcttgttgcctttctaatttattctaattcttttgtaattagtctaataacaaaggctattctttaaactagacggaccgctgtttctcttttaaaccagaggaaggttgcggcaataacaggtctgtgatgcccttagatgttccgggctgcacacgtgctacaatgatcagtacagtgagcatctcaatttatta…
>FJ643303-PFR2 Non-spinose|Globorotalia|hirsuta|NA|NA|NA
gtgcatggccattcttagttcgtggagtgatctgtctgcttaattgcgtttcactaaggtcccagtaatctaaggtatgctcgtctacttatctcatatgacgctgatagacccctcgtaagagcgcgttgtctattgcgttaatatatgtaacaagtgacacatactgttgggatctgaaagcaacgaacgtgaccgcaacgtcttgttgcctttctaatttattctaattcttttgtaattagtctaataacaaaggctattctttaaactagacggaccgctgtttctcttttaaaccagaggaaggttgcggcaataacaggtctgtgatgcccttagatgttccgggctgcacacgtgctacaatgatcagtacagtgagcatctcaatttatt…
>FJ643304-PFR2 Non-spinose|Globorotalia|hirsuta|NA|NA|NA
gtgcatggccgttcttagttcgtggagtgatctgtctgcttaattgcgtttcactaaggtcccagtaatctaaggtatgctcgtctacttatctcatatgacgctgatagacccctcgtaagagcgcgttgtctattgcgttaatatatgtaacaagtgacacatactgttgggatctgaaagcaacgaacgtgaccgcaacgtcttgttgcctttctaatttattctaattcttttgtaattagtctaataacaaaggctattctttaaactagacggaccgctgtttctcttttaaaccagaggaaggttgcggcaataacaggtctgtgatgcccttagatgttccgggctgcacacgtgctacaatgatcagtacagtgagcatctcaatttatt…
>FJ643305-PFR2 Non-spinose|Globorotalia|hirsuta|NA|NA|NA
gtgcatggccgttcttagttcgtggagtgatctgtctgcttaattgcgtttcactaaggtcccagtaatctaaggtatgctcgtctacttatctcatatgacgctgatagacccctcgtaagagcgcgttgtctattgcgttaatatatgtaacaagtgacacatactgttgggatctgaaagcaacgaacgtgaccgcaacgtcttgttgcctttctaatttattctaattcttttgtaattagtctaataacaaaggctattctttaaactagacggaccgctgtttctcttttaaaccagaggaaggttgcggcaataacaggtctgtgatgcccttagatgttccgggctgcacacgtgctacaatgatcagtacagtgagcatctcaatttatt…
>FJ643306-PFR2 Non-spinose|Globorotalia|hirsuta|NA|NA|NA
gtgcatggccgttcttagttcgtggagtgatctgtctgcttaattgcgtttcactaaggtcccagtaatctaaggtatgctcgtctacttatctcatatgacgctgatagacccctcgtaagagcgcgttgtctattgcgttaatatatgtaacaagtgacacatactgttgggatctgaaagcaacgaacgtgaccgcaacgtcttgttgcctttctaatttattctaattcttttgtaattagtctaataacaaaggctattctttaaactagacggaccgctgtttctcttttaaaccagaggaaggttgcggcaataacaggtctgtgatgcccttagatgttccgggctgcacacgtgctacaatgatcagtacagtgagcatctcaatttatt…
>FJ643307-PFR2 Non-spinose|Globorotalia|hirsuta|NA|NA|NA
gtgcatggccgttcttagttcgtggagtgatctgtctgcttaattgcgtttcactaaggtcccagtaatctaaggtatgctcgtctacttatctcatatgacgctgatagacccctcgtaagagcgcgttgtctattgcgttaatatatgtaacaagtgacacatactgttgggatctgaaagcaacgaacgtgaccgcaacgtcttgttgcctttctaatttattctaattcttttgtaattagtctaataacaaaggctattctttaaactagacggaccgctgtttctcttttaaaccagaggaaggttgcggcaataacaggtctgtgatgcccttagatgttccgggctgcacacgtgctacaatgatcagtacagtgagcatctcaatttatt…
>FJ643308-PFR2 Non-spinose|Globorotalia|hirsuta|NA|NA|NA
gtgcatggccgttcttagttcgtggagtgatctgtctgcttaattgcgtttcactaaggtcccagtaatctaaggtatgctcgtctacttatctcatatgacgctgatagacccctcgtaagagcgcgttgtctattgcgttaatatatgtaacaagtgacacatactgttgggatctgaaagcaacgaacgtgaccgcaacgtcttgttgcctttctaatttattctaattcttttgtaattagtctaataacaaaggctattctttaaactagacggaccgctgtttctcttttaaaccagaggaaggttgcggcaataacaggtctgtgatgcccttagatgttccgggctgcacacgtgctacaatgatcagtacagtgagcatctcaatttatt…
>FJ643309-PFR2 Non-spinose|Globorotalia|hirsuta|NA|NA|NA
gtgcatggccgttcttagttcgtggagtgatctgtctgcttaattgcgtttcactaaggtcccagtaatctaaggtatgctcgtctacttatctcatatgacgctgatagacccctcgtaagagcgcgttgtctattgcgttaatatatgtaacaagtgacacatactgttgggatctgaaagcaacgaacgtgaccgcaacgtcttgttgcctttctaatttattctaattcttttgtaattagtctaataacaaaggctattctttaaactagacggaccgctgtttctcttttaaaccagaggaaggttgcggcaataacaggtctgtgatgcccttagatgttccgggctgcacacgtgctacaatgatcagtacagtgagcatctcaatttatt…
>FJ643310-PFR2 Non-spinose|Globorotalia|hirsuta|NA|NA|NA
gtgcatggccgttcttagttcgtggagtgatctgtctgcttaattgcgtttcactaaggtcccagtaatctaaggtatgctcgtctacttatctcatatgacgctgatagacccctcgtaagagcgcgttgtctattgcgttaatatatgtaacaagtgacacatactgttgggatctgaaagcaacgaacgtgaccgcaacgtcttgttgcctttctaatttattctaattcttttgtaattagtctaataacaaaggctattctttaaactagacggaccgctgtttctcttttaaaccagaggaaggttgcggcaataacaggtctgtgatgcccttagatgttccgggctgcacacgtgctacaatgatcagtacagtgagcatctcaatttatt…
>FJ643311-PFR2 Non-spinose|Globorotalia|hirsuta|NA|NA|NA
gtgcatggccgttcttagttcgtggagtgatctgtctgcttaattgcgtttcactaaggtcccagtaatctaaggtatgctcgtctacttatctcatatgacgctgatagacccctcgtaagagcgcgttgtctattgcgttaatatatgtaacaagtgacacatactgttgggatctgaaagcaacgaacgtgaccgcaacgtcttgttgcctttctaatttattctaattcttttgtaattagtctaataacagaggctattctttaaactagacggaccgctgtttctcttttaaaccagaggaaggttgcggcaataacaggtctgtgatgcccttagatgttccgggctgcacacgtgctacaatgatcagtacagtgagcatctcaatttatt…
>FJ643313-PFR2 Non-spinose|Globorotalia|hirsuta|NA|NA|NA
gtgcatggccgttcttagttcgtggagtgatctgtctgcttaattgcgtttcactaaggtcccagtaatctaaggtatgctcgtctacttatctcatatgacgctgatagacccctcgtaagagcgcgttgtctattgcgttaatatatgtaacaagtgacacatactgttgggatctgaaagcaacgaacgtgaccgcaacgtcttgttgcctttctaatttattctaattcttttgtaattagtctaataacagaggctattctttaaactagacggaccgctgtttctcttttaaaccagaggaaggttgcggcaataacaggtctgtgatgcccttagatgttccgggctgcacacgtgctacaatgatcagtacagtgagcatctcaatttatt…
>FJ643314-PFR2 Non-spinose|Globorotalia|inflata|I|NA|NA
gtgcatggccgttcttagttcgtggagtgatctgtctgcttaattgcgtttcactaagggcccataaattcaaggtatgttagcaaatgctgctctattgacccctaataggcttaactgtctttagcgcgtgtctctacgagttctttaaagcactgcgcatgctgttgggtcctgaaagcaacgaacgtgaccgcaacgtcttgttgcctctctataataccttcttatttttaataagagtatttacctgaggctattttaaaactagacggaccgctgtttctttcttaaaccagaggaaggttgcggcaataacaggtctgtgatgcccttagatgttccgggctgcacacgtgctacaatgatcagtacagtgagcatctcaattttataaca…
>FJ643315-PFR2 Non-spinose|Globorotalia|inflata|I|NA|NA
gtgcatggccgttcttagttcgtggagtgatctgtctgcttaattgcgtttcactaagggcccataaattcaaggtatgttagcaaatgctgctctattgacccctaataggcttaactgtctttagcgcgtgtctctacgagttctttaaagcactgcgcatgctgttgggtcctgaaagcaacgaacgtgaccgcaacgtcttgttgcctctctataataccttcttatttttaataagagtatttacctgaggctattttaaaactagacggaccgctgtttctttcttaaaccagaggaaggttgcggcaataacaggtctgtgatgcccttagatgttccgggctgcacacgtgctacaatgatcagtacagtgagcatctcaattttataaca…
>FJ643316-PFR2 Non-spinose|Globorotalia|inflata|I|NA|NA
gtgcatggccgttcttagttcgtggagtgatctgtctgcttaattgcgtttcactaagggcccataaattcaaggtatgttagcaaatgctgctctattgacccctaataggcttaaccgtctttagcgcgtgtctctacgagttctttaaagcactgcgcatgctgttgggtcctgaaagcaacgaacgtgaccgcaacgtcttgttgcctctctataataccttcttatttttaataagagtatttacctgaggctattttaaaactagacggaccgctgtttctttcttaaaccagaggaaggttgcggcaataacaggtctgtgatgcccttagatgttccgggctgcacacgtgctacaatgatcagtacagtgagcatctcaattttataaca…
>FJ643317-PFR2 Non-spinose|Globorotalia|inflata|I|NA|NA
gtgcatggccgttcttagttcgtggagtgatctgtctgcttaattgcgtttcactaagggcccataaattcaaggtatgttagcaaatgctgctctattgacccctaataggcttaaccgtctttagcgcgtgtctctacgagttctttaaagcactgcgcatgctgttgggtcctgaaagcaacgaacgtgaccgcaacgtcttgttgcctctctataatatcttcttatttttaataagagtatttacctgaggctattttaaaactagacggaccgctgtttctttcttaaaccagaggaaggttgcggcaataacaggtctgtgatgcccttagatgttccgggctgcacacgtgctacaatgatcagtacagtgagcatctcaattttataaca…
>FJ643318-PFR2 Non-spinose|Globorotalia|inflata|I|NA|NA
gtgcatggccgttcttagttcgtggagtgatctgtctgcttaattgcgtttcactaagggcccataaattcaaggtatgttagcaaatgctgctctattgacccctaataggcttaactgtctttagcgcgtgtctctacgagttctttaaagcactgcgcatgctgttgggtcctgaaagcaacgaacgtgaccgcaacgtcttgttgcctctctataataccttcttatttttaataagagtatttacctgaggctattttaaaactagacggaccgctgtttctttcttaaaccagaggaaggttgcggcaataacaggtctgtgatgcccttagatgttccgggctgcacacgtgctacaatgatcagtacagtgagcatctcaattttataaca…
>FJ643321-PFR2 Non-spinose|Globorotalia|scitula|NA|NA|NA
gtgcatggccgttcttagttcgtggagtgatctgtctgcttaattgcgtttcactaaggtcccagtaatctaaggtatgctcgtctacttatctcatatgacgctgatagacccctcgtaagagcgcgttgtctattgcgttaatatatgtaacaagtgacacatactgttgggatctgaaagcaacgaacgtgaccgcaacgtcttgttgcctttctaatttattctaattcttttgtaattagtctaataacaaaggctattctttaaactagacggaccgctgtttctcttttaaaccagaggaaggttgcggcaataacaggtctgtgatgcccttagatgttccgggctgcacacgtgctacaatgatcagtacagtgagcatctcaatttatt…
>FJ643322-PFR2 Non-spinose|Globorotalia|truncatulinoides|NA|NA|NA
gtgcatggccgttcttagttcgtggagtgatctgtctgcctaattgcgtttcactaaggtcccattcttcatacgtatgaatagcgtcttaactcacttttaccgctacctatttgtagtaagcgctcatactattgggaccggaatgcaacgagcgcgactgcaccacctaattgccccttatctaccattaattactttattaaccgccctgtacgggcaccggggccttacctttactgaaactagctggaccgctgctttcctttaagccagaggaaggttgcggcaataacaggtctgtgatgccctcagatgttccgggccgcacacgtgctacaatgatcagcacagagagtattacctatcttcttatacctaacccaatatgttaaactt…
>FJ643323-PFR2 Non-spinose|Globorotalia|truncatulinoides|NA|NA|NA
gtgcatggccgttcttagttcgtggagtgatctgtctgcctaattgcgtttcactaaggtcccattcttcatacgtatgaatagcgtcttaactcacttttaccgctacctatttgtagtaagcgctcatactattgggaccggaatgcaacgagcgcgactgcaccacctaattgccccttatctaccattaattactttattaaccgccctgtacgggcaccggggccttacctttactgaaactagctggaccgctgctttcctttaagccagaggaaggttgcggcaataacaggtctgtgatgccctcagatgttccgggccgcacacgtgctacaatgatcagcacagagagtattacctatcttcttatacctaacccaatatgttaaactt…
>FJ643324-PFR2 Non-spinose|Globorotalia|truncatulinoides|NA|NA|NA
gtgcatggccgttcttagttcgtggagtgatctgtctgcctaattgcgtttcactaaggtcccattcttcatacgtatgaatagcgtcttaactcacttttaccgctacctatttgtagtaagcgctcatactattgggaccggaatgcaacgagcgcgactgcaccacctaattgccccttatctaccattaattactttattaaccgccctgtacgggcaccggggccttacctttactgaaactagctggaccgctgctttcctttaagccagaggaaggttgcggcaataacaggtctgtgatgccctcagatgttccgggccgcacacgtgctacaatgatcagcacagagagtattacctatcttcttatacctaacccaatatgttaaactt…
>FJ643326-PFR2 Non-spinose|Globorotalia|truncatulinoides|NA|NA|NA
gtgcatggccgttcttagttcgtggagtgatctgtctgcctaattgcgtttcactaaggtcccattcttcatacgtatgaatagcgtcttaactcacttttaccgctacctatttgtagtaagcgctcatactattgggaccggaatgcaacgagcgcgactgcaccacctaattgccccttatctaccattaattactttattaaccgccctgtacgggcaccggggccttacctttactgaaactagctggaccgctgctttcctttaagccagaggaaggttgcggcaataacaggtctgtgatgccctcagatgttccgggccgcacacgtgctacaatgatcagcacagagagtattacctatcttcttatacctaacccaatatgttaaactt…
>FJ643327-PFR2 Non-spinose|Globorotalia|truncatulinoides|NA|NA|NA
gtgcatggccgttcttagttcatggagtgatctgtctgcctaattgcgtttcactaaggtcccattcttcatacgtatgaatagcgtcttaactcacttttaccgctacctatttgtagtaagcgctcatactattgggaccggaatgcaacgagcgcgactgcaccacctaattgccccttatctaccattaattactttattaaccgccctgtacgggcaccggggccttacctttactgaaactagctggaccgctgctttcctttaagccagaggaaggttgcggcaataacaggtctgtgatgccctcagatgttccgggccgcacacgtgctacaatgatcagcacagagagtattacctatcttcttatacctaacccaatatgttaaactt…
>FJ643328-PFR2 Non-spinose|Globorotalia|truncatulinoides|NA|NA|NA
gtgcatggccgttcttagttcgtggagtgatctgtctgcctaattgcgtttcactaaggtcccattcttcatacgtatgaatagcgtcttaactcacttttaccgctacctatttgtagtaagcgctcatactattgggaccggaatgcaacgagcgcgactgcaccacctaattgccccttatctaccattaattactttattaaccgccctgtacgggcaccggggccttacctttactgaaactagctggaccgctgctttcctttaagccagaggaaggttgcggcaataacaggtctgtgatgccctcagatgttccgggccgcacatgtgctacaatgatcagcacaaagagtattacctatcttcttatacctaacccaatatgttaaactt…
>FJ643329-PFR2 Non-spinose|Globorotalia|truncatulinoides|NA|NA|NA
gtgcatggccgttcttagttcgtggagtgatctgtctgcctaattgcgtttcactaaggtcccattcttcatacgtatgaatagcgtcttaactcacttttaccgctacctatttgtagtaagcgctcatactattgggaccggaatgcaacgagcgcgactgcaccacctaattgccccttatctaccattaattactttattaaccgccctgtacgggcaccggggccttacctttactgaaactagctggaccgctgctttcctttaagccagaggaaggttgcggcaataacaggtctgtgatgccctcagatgttccgggccgcacacgtgctacaatgatcagcacaaagagtattacctatcttcttatacctaacccaatatgttaaactt…
>FJ643331-PFR2 Non-spinose|Globorotalia|truncatulinoides|NA|NA|NA
gtgcatggccgttcttagttcgtggagtgatctgtctgcctaattgcgtttcactaaggtcccattcttcatacgtatgaatagcgtcttaactcacttttaccgctacctatttgtagtaagcgctcatactattgggaccggaatgcaacgagcgcgactgcaccacctaattgccccttatctaccattaattactttattaaccgccctgtacgggcaccggggccttacctttactgaaactagctggaccgctgctttcctttaagccagaggaaggttgcggcaataacaggtctgtgatgccctcagatgttccgggccgcacacgtgctacaatgatcagcacaaagagtattacctatcttcttatacctaacccaatatgttaaactt…
>FJ643332-PFR2 Non-spinose|Globorotalia|truncatulinoides|NA|NA|NA
gtgcatggccgttcttagttcgtggagtgatctgtctgcctaattgcgtttcactaaggtcccattcttcatacgtatgaatagcgtcttaactcacttttaccgctacctatttgtagtaagcgctcatactattgggaccggaatgcaacgagcgcgactgcaccacctaattgccccttatctaccattaattactttattaaccgccctgtacgggcaccggggccttacctttactgaaactagctggaccgctgctttcctttaagccagaggaaggttgcggcaataacaggtctgtgatgccctcagatgttccgggccgcacacgtgctacaatgatcagcacaaagagtattacctatcttcttatacctaacccaatatgttaaactt…
>FJ643333-PFR2 Non-spinose|Globorotalia|truncatulinoides|NA|NA|NA
gtgcatggccgttcttagttcgtggagtgatctgtctgcctaattgcgtttcactaaggtcccattcttcatacgtatgaatagcgtcttaactcacttttaccgctacctatttgtagtaagcgctcatactattgggaccggaatgcaacgagcgcgactgcaccacctaattgccccttatctaccattaattactttattaaccgccctgtacgggcaccggggccttacctttactgaaactagctggaccgctgctttcctttaagccagaggaaggttgcggcaataacaggtctgtgatgccctcagatgttccgggccgcacacgtgctacaatgatcagcacaaagagtattacctatcttcttatacctaacccaatatgttaaactt…
>FJ643334-PFR2 Non-spinose|Globorotalia|truncatulinoides|NA|NA|NA
gtgcatggccgttcttagttcgtggagtgatctgtctgcctaattgcgtttcactaaggtcccattcttcatacgtatgaatagcgtcttaactcacttttaccgctacctatttgtagtaagcgctcatactattgggaccggaatgcaacgagcgcgactgcaccacctaattgccccttatctaccattaattactttattaaccgccctgtacgggcaccggggccttacctttactgaaactagctggaccgctgctttcctttaagccagaggaaggttgcggcaataacaggtctgtgatgccctcagatgttccgggccgcacacgtgctacaatgatcagcacaaagagtattacctatcttcttatacctaacccaatatgttaaactt…
>FJ643336-PFR2 Non-spinose|Globorotalia|truncatulinoides|NA|NA|NA
gtgcatggccgttcttagttcgtggagtgatctgtctgcctaattgcgtttcactaaggtcccattcttcatacgtatgaatagcgtcttaactatcttttaccgctacctatttgtagtaagcgctcatactattgggaccggaatgcaacgagcgcgactgcaccacctaattgccccttatctaccattaattactttattaaccgccctgtacgggcaccggggccttacctttactgaaactagctggaccgctgctttcctttaagccagaggaaggttgcggcaataacaggtctgtgatgccctcagatgttccgggccgcacacgtgctacaatgatcagcacaaagagtattacctatcttcttatacctaacccaatatgttaaactt…
>FJ643337-PFR2 Non-spinose|Globorotalia|truncatulinoides|NA|NA|NA
gtgcatggccgttcttagttcgtggagtgatctgtctgcctaattgcgtttcactaaggtcccattcttcatacgtatgaatagcgtcttaactcacttttaccgctacctatttgtagtaagcgctcatactattgggaccggaatgcaacgagcgcgactgcaccacctaattgccccttatctaccattaattactttattaaccgccctgtacgggcaccggggccttacctttactgaaactagctggaccgctgctttcctttaagccagaggaaggttgcggcaataacaggtctgtgatgccctcagatgttccgggccgcacacgtgctacaatgatcagcacaaagagtattacctatcttcttatacctaacccaatatgttaaactt…
>FJ643338-PFR2 Non-spinose|Globorotalia|truncatulinoides|NA|NA|NA
gtgcatggccgttcttagttcgtggagtgatctgtctgcctaattgcgtttcactaaggtcccattcttcatacgtatgaatagcgtcttaactcacttttaccgctacctatttgtagtaagcgctcatactattgggaccggaatgcaacgagcgcgactgcaccacctaattgccccttatctaccattaattactttattaaccgccctgtacgggcaccggggccttacctttactgaaactagctggaccgctgctttcctttaagccagaggaaggttgcggcaataacaggtctgtgatgccctcagatgttccgggccgcacacgtgctacaatgatcagcacagagagtattacctatcttcttatacctaacccaatatgttaaactt…
>FJ643339-PFR2 Non-spinose|Globorotalia|truncatulinoides|NA|NA|NA
gtgcatggccgttcttagttcgtggagtgatctgtctgcctaattgcgtttcactaaggtcccattcttcatacgtatgaatagcgtcttaactcacttttaccgctacctatttgtagtaagcgctcatactattgggaccggaatgcaacgagcgcgactgcaccacctaattgccccttatctaccattaattactttattaaccgccctgtacgggcaccggggccttacctttactgaaactagctggaccgctgctttcctttaagccagaggaaggttgcggcaataacaggtctgtgatgccctcagatgttccgggccgcacacgtgctacaatgatcagcacaaagagtattacctatcttcttatacctaacccaatatgttaaactt…
>FJ643340-PFR2 Non-spinose|Globorotalia|truncatulinoides|NA|NA|NA
gtgcatggccgttcttagttcgtggagtgatctgtctgcctaattgcgtttcactaaggtcccattcttcatacgtatgaatagcgtcttaactcacttttaccgctacctatttgtagtaagcgctcatactattgggaccggaatgcaacgagcgcgactgcaccacctaattgccccttatctaccattaattactttattaaccgccctgtacgggcaccggggccttacctttactgaaactagctggaccgctgctttcctttaagccagaggaaggttgcggcaataacaggtctgtgatgccctcagatgttccgggccgcacacgtgctacaatgatcagcacagagagtattacctatcttcttatacctaacccaatatgttaaactt…
>FJ643341-PFR2 Non-spinose|Globorotalia|truncatulinoides|NA|NA|NA
gtgcatggccgttcttagttcgtggagtgatctgtctgcctaattgcgtttcactaaggtcccattcttcatacgtatgaatagcgtcttaactcacttttaccgctacctatttgtagtaagcgctcatactattgggaccggaatgcaacgagcgcgactgcaccacctaattgccccttatctaccattaattactttattaaccgccctgtacgggcaccggggccttacctttactgaaactagctggaccgctgctttcctttaagccagaggaaggttgcggcaataacaggtctgtgatgccctcagatgttccgggccgcacacgtgctacaatgatcagcacaaagagtattacctatcttcttatacctaacccaatatgttaaactt…
>FJ643342-PFR2 Non-spinose|Globorotalia|truncatulinoides|NA|NA|NA
gtgcatggccgttcttagttcgtggagtgatctgtctgcctaattgcgtttcactaaggtcccattcttcatacgtatgaatagcgtcttaactatcttttaccgctacctatttgtagtaagcgctcatactattgggaccggaatgcaacgagcgcgactgcaccacctaattgccccttatctaccattaattactttattaaccgccctgtacgggcaccggggccttacctttactgaaactagctggaccgctgctttcctttaagccagaggaaggttgcggcaataacaggtctgtgatgccctcagatgttccgggccgcacacgtgctacaatgatcagcacaaagagtattacctatcttcttatacctaacccaatatgttaaactt…
>FJ643343-PFR2 Non-spinose|Globorotalia|truncatulinoides|NA|NA|NA
gtgcatggccgttcttagttcgtggagtgatctgtctgcctaattgcgtttcactaaggtcccattcttcatacgtatgaatagcgtcttaactatcttttaccgctacctatttgtagtaagcgctcatactattgggaccggaatgcaacgagcgcgactgcaccacctaattgccccttatctaccattaattactttatattaaccgccctgtacgggcaccggggccttacctttactgaaactagctggaccgctgctttcctttaagccagaggaaggttgcggcaataacaggtctgtgatgccctcagatgttccgggccgcacacgtgctacaatgatcagcacaaagagtattacctatcttcttatacctaacccaatatgttaaac…
>FJ643421-PFR2 Non-spinose|Globorotalia|truncatulinoides|NA|NA|NA
gtgcatggccgttcttagttcgtggagtgatctgtctgcctaattgcgtttcactaaggtcccattcttcatacgtatgaatagcgtcttaactcacttttaccgctacctatttgtagtaagcgctcatactattgggaccggaatgcaacgagcgcgactgcaccacctaattgccccttatctaccattaattactttattaaccgccctgtacgggcaccggggccttacctttactgaaactagctggaccgctgctttcctttaagccagaggaaggttgcggcaataacaggtctgtgatgccctcagatgttccgggccgcacacgtgctacaatgatcagcacagagagtattacctatcttcttatacctaacccaatatgttaaactt…
>FJ643422-PFR2 Non-spinose|Globorotalia|truncatulinoides|NA|NA|NA
gtgcatggccgttcttagttcgtggagtgatctgtctgcctaattgcgtttcactaaggtcccattcttcatacgtatgaatagcgtcttaactatcttttaccgctacctatttgtagtaagcgctcatactattgggaccggaatgcaacgagcgcgactgcaccacctaattgccccttatctaccattaattactttattaaccgccctgtacgggcaccggggccttacctttactgaaactagctggaccgctgctttcctttaagccagaggaaggttgcggcaataacaggtctgtgatgccctcagatgttccgggccgcacacgtgctacaatgatcagcacaaagagtattacctatcttcttatacctaacccaatatgttaaactt…
>JQ799896-PFR2 Non-spinose|Globorotalia|menardii|NA|NA|NA
gtgcatggccgttgttagttcgtggagtaatctgtctgcttaattgcgtttcgtacaagtactcactcaatcctggacgtatctcaattatatgtggcggtgtctgtcatggaaagcagcctacgttgtttcatacgtgcagctgtgtcgcctctgagttattgtcatttggagagtacgtgaatgcaacgaacgtgaccgtagtgttttagtttgcatttcaaacaagtgacattcatttgacacggtttgtattccggctacgtatcatcccagtgcataaccataaccattgcaactatacataccactgctttcttttctctaaccaggggaaggttgcggcaataacaggtctgtgatgccctcagatgttccgggctgcacacgtgctacaat…
>JQ799897-PFR2 Non-spinose|Globorotalia|ungulata|NA|NA|NA
gtgcatggccgttgttagttcgtggagtaatctgtctgcttaattgcgtttcgtacaaagtactcactcaatcctaggcatagttcaattatatgtggcggcatctaaaacagtttcgtttgtgcgaacctgtgtcgcctctgagttattgtcatttggagagtacgtgaaggcaacgaacgtgaccgtagtgttttagtttggatttcagacaagtgttattaacttgacacggtctgagttggttcatgtgtacgcgcgcaacacacaggatgtgtccctaacgtcttttgacgtgagtgtactaacatttccagtaaccatttcaactatacataccactgcttttttttctctaaccaggggaaggttgcggcaataacaggtctgtgatgccct…
>JQ799898-PFR2 Non-spinose|Globorotalia|scitula|NA|NA|NA
gtgcatggccgttcttagttcgtggagtgatctgtctgcttaattgcgtttcactaaggtcccatatactaaaggcatgtcgacctctctttaggcttaattaagtcttggacccctcttttattaagagcgagtgtctaatgtcttattatcctttatataagatagtgtcgtatgctgttgggatctgaaagcaacgaacgtgaccgcaacgtcttgttgccttacctatactggtattatacttaataccgtataactcaaggctttacttataaaactagacggaccgctgtttcttttccttaaaccagaggaaggttgcggcaataacaggtctgtgatgcccttagatgttccgggctgcacacgtgctacaatgatcagtacagtgagcat…
>KJ633140-PFR2 Non-spinose|Globorotalia|tumida|NA|NA|NA
gtgcatggccgttgttagttcgtggagtaatctgtctgcttaattgcgtttcgtacaaagtactcactcaatcctaggcatagtccaattatatgtggcggcatctaaaacagtttcgtttgtgcgaacctgtgtcgcctctgggttattgtcatttggagagtacgtgaaggcaacgaacgtgaccgtagtgttttagtttggatttcagacaagtgttattaacttgacacggtctgagttggttcatgtgtacgcgcgcaacacacaggatgtgtccctaacgtcttttgacgtgagtgtactaacatttccagtaaccatttcaactatacataccactgcctttttttctctaaccaggggaaggttgcggcaataacaggtctgtgatgccct…
>KJ633141-PFR2 Non-spinose|Globorotalia|tumida|NA|NA|NA
gtgcatggccgttgttagttcgtggagtaatctgtctgcttaattgcgtttcgtacaaagtactcactcaatcctaggcatagtccaattatatgtggcggcatctaaaacagtttcgtttgtgcgaacctgtgtcgcctctgggttattgtcatttggagagtacgtgaaggcaacgaacgtgaccgtagtgttttagtttggatttcagacaagtgttattaacttgacacggtctgagttggttcatgtgtacgcgcgcaacacacaggatgtgtccctaacgtcttttgacgtgagtgtactaacatttccagtaaccatttcaactatacataccactgcttttttttctctaaccaggggaaggttgcggcaataacaggtctgtgatgccct…
>KJ633142-PFR2 Non-spinose|Globorotalia|tumida|NA|NA|NA
gtgcatggccgttgttagttcgtggagtaatctgtctgcttaattgcgtttcgtacaaagtactcactcaatcctaggcatagtccaattatatgtggcggcatctaaaacagtttcgtttgtgcgaacctgtgtcgcctctgggttattgtcatttggagagtacgtgaaggcaacgaacgtgaccgtagtgttttagtttggatttcagacaagtgttattaacttgacacggtctgagttggttcatgtgtacgcgcgcaacacacaggatgtgtccctaacgtcttttgacgtgagtgtactaacatttccagtaaccatttcaactatacataccactgcttttttttctctaaccaggggaaggttgcggcaataacaggtctgtgatgccct…
>KJ633143-PFR2 Non-spinose|Globorotalia|ungulata|NA|NA|NA
gtgcatggccgttgttagttcgtggagtaatctgtctgcttaattgcgtttcgtacaaagtactcactcaatcctaggcatagttcaattatatgtggcggcatctaaaacagtttcgtttgtgcgaacctgtgtcgctctgagttattgtcatttggagagtacgtgaaggcaacgaacgtgaccgtagtgttttagtttggatttcagacaagtgttattaacttgacgcggtctgagttggttcatgtgtacgcgcgcaacacacaggatgtgtccctaacgtcttttgacgtgagtgtactaacatttccagtaaccatttcaactatacataccactgcttttttttctctaaccaggggaaggttgcggcaataacaggtctgtgatgccctc…
>KJ633144-PFR2 Non-spinose|Globorotalia|ungulata|NA|NA|NA
gtgcatggccgttgttagttcgtggagtaatctgtctgcttaattgcgtttcgtacaaagtactcactcaatcctaggcatagttcaattatatgtggcggcatctaaaacagtttcgtttgtgcgaacctgtgtcgctctgagttattgtcatttggagagtacgtgaaggcaacgaacgtgaccgtagtgttttagtttggatttcagacaagtgttattaacttgacgcggtctgagttggttcatgtgtacgcgcgcaacacacaggatgtgtccctaacgtcttttgacgtgagtgtactaacatttccagtaaccatttcaactatacataccactgcttttttttctctaaccaggggaaggttgcggcaataacaggtctgtgatgccctc…
>KJ633145-PFR2 Non-spinose|Globorotalia|ungulata|NA|NA|NA
gtgcatggccgttgttagttcgtggagtaatctgtctgcttaattgcgtttcgtacaaagtactcactcaatcctaggcatagttcaattatatgtggcggcatctaaaacagtttcgtttgtgcgaacctgtgtcgctctgagttattgtcatttggagagtacgtgaaggcaacgaacgtgaccgtagtgttttagtttggatttcagacaagtgttattaacttgacgcggtctgagttggttcatgtgtacgcgcgcaacacacaggatgtgtccctaacgtcttttgacgtgagtgtactaacatttccagtaaccatttcaactatacataccactgcttttttttctctaaccaggggaaggttgcggcaataacaggtctgtgatgccctc…
>KJ633146-PFR2 Non-spinose|Globorotalia|ungulata|NA|NA|NA
gtgcatggccgttgttagttcgtggagtaatctgtctgcttaattgcgtttcgtacaaagtactcactcaatcctaggcatagttcaattatatgtggcggcatctaaaacagtttcgtttgtgcgaacctgtgtcgctctgagttattgtcatttggagagtacgtgaaggcaacgaacgtgaccgtagtgttttagtttggatttcagacaagtgttattaacttgacgcggtctgagttggttcatgtgtacgcgcgcaacacacaggatgtgtccctaacgtcttttgacgtgagtgtactaacatttccagtaaccatttcaactatacataccactgcttttttttctctaaccaggggaaggttgcggcaataacaggtctgtgatgccctc…
>KJ633147-PFR2 Non-spinose|Globorotalia|ungulata|NA|NA|NA
gtgcatggccgttgttagttcgtggagtaatctgtctgcttaattgcgtttcgtacaaagtactcactcaatcctaggcatagttcaattatatgtggcggcatctaaaacagtttcgtttgtgcgaacctgtgtcgctctgagttattgtcatttggagagtacgtgaaggcaacgaacgtgaccgtagtgttttagtttggatttcagacaggtgttattaacttgacgcggtctgagttggttcatgtgtacgcgcgcaacacacagggtgtgtccctaacgtcttttgacgtgagtgtactaacatttccagtaaccatttcaactatacataccactgcttttttttctctaaccaggggaaggttgcggcaataacaggtctgtgatgccctc…
>KJ633148-PFR2 Non-spinose|Globorotalia|ungulata|NA|NA|NA
gtgcatggccgttgttagttcgtggagtaatctgtctgcttaactgcgtttcgtacaaagtactcactcaatcctaggcatagttcaattatatgtggcggcatctaaaacagtttcgtttgtgcgaacctgtgtcgctctgagttattgtcatttggagggtacgtgaaggcaacgaacgtgaccgtagtgttttagtttggatttcaggcaagtgttattaacttgacgcggtctgagttggttcatgtgtacgcgcgcaacacacaggatgtgtccctaacgtcttttgacgtgagtgtactaacatttccagtaaccattccaactatacataccactgcttttttttctctaaccaggggaaggttgcggcaataacaggtctgtgatgccctc…
>KJ633149-PFR2 Non-spinose|Globorotalia|ungulata|NA|NA|NA
gtgcatggccgttgttagttcgtggagcaatctgtctgcttaattgcgtttcgtacaaagtactcactcaatcctaggcatagttcaattatatgtggcggcatctaaaacagtttcgtttgtgcgaacctgtgtcgctctgagttattgtcatttggagagtacgtgaaggcaacgaacgtgaccgtagtgttttagtttggatttcagacaagtgttattaacttgacgcggtctgagttggttcatgtgtacgcgcgcaacacacaggatgtgtccctaacgtcttttgacgtgagtgtactaacatttccagtaaccatttcaactatacataccactgcttttttctctctaaccaggggaaggttgcggcaataacaggtctgtgatgccctc…
>KJ633150-PFR2 Non-spinose|Globorotalia|ungulata|NA|NA|NA
gtgcatggccgttgttagttcgtggagtaatctgtctgcttaattgcgtttcgtacaaagtactcactcaatcctaggcatagttcaattatatgtggcggcatctaaaacagtttcgtttgtgcgaacctgtgtcgctctgagttattgtcatttggagagtacgtgaaggcaacgaacgtgaccgtagtgttttagtttggatttcagacaagtgttattaacttgacgcggtctgagttggttcatgtgtacgcgcgcaacacacaggatgtgtccctaacgtcttttgacgtgagtgtactaacatttccagtaaccatttcaactatacataccactgcttttttttctctaaccaggggaaggttgcggcaataacaggtctgtgatgccctc…
>KJ633151-PFR2 Non-spinose|Globorotalia|ungulata|NA|NA|NA
gtgcatggccgttgttagttcgtggagtaatctgtctgcttaattgcgtttcgtacaaagtactcacccaatcccaggcatagttcaattatatgtggcggcatctaaaacagtttcgtttgtgcgaacctgtgtcgctctgagttattgtcatttggagagtacgtgaaggcaacgaacgtgaccgtagtgttttagtttggatttcagacaagtgttattaacttgacgcggtctgagttggttcatgtgtacgcgcgcaacacacaggatgtgtccctaacgtcttttgacgtgagtgtactaacatttccagtaaccatttcaactatacataccactgcttttttttctctaaccaggggaaggttgcggcaataacaggtctgtgatgccctc…
>KJ633152-PFR2 Non-spinose|Globorotalia|ungulata|NA|NA|NA
gtgcatggccgttgttagttcgtggagtaatctgtctgcttaattgcgtttcgtacaaagtactcactcaatcctaggcatagttcaattatatgtggcggcatctaaaacagtttcgtttgtgcgaacctgtgtcgctctgagttattgtcatttggagagtacgtgaaggcaacgaacgtgaccgtagtgttttagtttggatttcagacaagtgttattaacttgacgcggtctgagttggttcatgtgtacgcgcgcaacacacaggatgtgtccctaacgtcttttgacgtgagtgtactaacatttccagtaaccatttcaactatacgtaccactgcttttttttctctaaccaggggaaggttgcggcaataacaggtctgtgatgccctc…
>KJ633153-PFR2 Non-spinose|Globorotalia|ungulata|NA|NA|NA
gtgcatggccgttgttagttcgtggagtaatctgtctgcttaattgcgtttcgtacaaagtactcactcaatcctaggcatagttcaattatatgtggcggcatctaaaacagtttcgtttgtgcgaacctgtgtcgctctgagttattgtcatttggagagtacgtgaaggcaacgaacgtgaccgtagtgttttagtttggatttcagacaagtgttattaacttgacgcggtctgagttggttcatgtgtacgcgcgcaacacacaggatgtgtccctaacgtcttttgacgtgagtgtactaacatttcccagtaaccatttcaactatacataccactgcttttttttctctaaccaggagaaggttgcggcaataacaggtctgtgatgccct…
>KJ633154-PFR2 Non-spinose|Globorotalia|ungulata|NA|NA|NA
gtgcatggccgttgttagttcgtggagtaatctgtctgcttaattgcgtttcgtacaaagtactcactcaatcctaggcatagttcaattatatgtggcggcatctaaaacagtttcgtttgtgcgaacctgtgtcgctctgagttattgtcatttggagagtacgtgaaggcaacgaacgtgaccgtagtgttttagtttggatttcagacaagtgttattaacttgacgcggtctgagttggttcatgtgtacgcgcgcaacacacaggatgtgtccctaacgtcttttgacgtgagtgtactaacatttccagtaaccatttcaactatacataccactgcttttttttctctaaccaggggaaggttgcggcaataacaggtctgtgatgccctc…
>KJ633155-PFR2 Non-spinose|Globorotalia|ungulata|NA|NA|NA
gtgcatggccgttgttagttcgtggagtaatctgtctgcttaattgcgtttcgtacaaagtactcactcaatcctaggcatagttcaattatatgtggcggcatctaaaacagtttcgtttgtgcgaacctgtgtcgctctgagttattgtcatttggagagtacgtgaaggcaacgaacgtgaccgtagtgttttagtttggatttcagacaagtgttattaacttgacgcggtctgagttggttcatgtgtacgcgcgcaacacacaggatgtgtccctaacgtcttttgacgtgagtgtactaacatttccagtaaccatttcaactatacataccactgcttttttttctctaaccaggggaaggttgcggcaataacaggtctgtgatgccctc…
>KJ633156-PFR2 Non-spinose|Globorotalia|ungulata|NA|NA|NA
gtgcatggccgttgttagttcgtggagtaatctgtctgcttaattgcgtttcgtacaaagtactcactcaatcctaggcatagttcaattatatgtggcggcatctaaaacagtttcgtttgtgcgaacctgtgtcgctctgagttattgtcatttggagagtacgtgaaggcaacgaacgtgaccgtagtgttttagtttggatttcagacaagtgttattaacttgacgcggtctgagttggttcatgtgtacgcgcgcaacacacaggatgtgtccctaacgtcttttgacgtgagtgtactaacatttccagtaaccatttcaactatacataccactgcttttttttctctaaccaggggaaggttgcggcaataacaggtctgtgatgccctc…
>KJ633157-PFR2 Non-spinose|Globorotalia|ungulata|NA|NA|NA
gtgcatggccgttgttagttcgtggagtaatctgtctgcttaattgcgtttcgtacaaagtactcactcaatcctaggcatagttcaattatatgtggcggcatctaaaacagtttcgtttgtgcgaacctgtgtcgctctgagttattgtcatttggagagtacgtgaaggcaacgaacgtgactgtagtgttttagtttggatttcagacaagtgttattaacttgacgcggtctgagttggttcatgtgtacgcgcgcaacacacaggatgtgtccctaacgtcttttgacgtgagtgtactaacatttccagtaaccatttcaactatacataccactgcttttttttctctaaccaggggaaggttgcggcaataacaggtctgtgatgccctc…
>KJ633158-PFR2 Non-spinose|Globorotalia|ungulata|NA|NA|NA
gtgcatggccgttgttagttcgtggagtaatctgtctgcttaattgcgtttcgtacaaagtactcactcaatcctaggcatagttcaattatatgtggcggcatctaaaacagtttcgtttgtgcgaacctgtgtcgctctgagttattgtcatttggagagtacgtgaaggcaacgaacgtgaccgtagtgttttagtttggatttcagacaagtgttattaacttgacgcggtctgagttggttcatgtgtacgcgcgcaacacacaggatgtgtccctaacgtcttttgacgtgagtgtactaacatttccagtaaccatttcaactatacataccactgcttttttttctctaaccaggggaaggttgcggcaataacaggtctgtgatgccctc…
>KJ633159-PFR2 Non-spinose|Globorotalia|ungulata|NA|NA|NA
gtgcatggccgttgttagttcgtggagtaatctgtctgcttaattgcgtttcgtacaaagtactcactcaatcctaggcatagttcaattatatgtggcggcatctaaaacagtttcgtttgtgcgaacctgtgtcgctctgagttattgtcatttggagagtacgtgaaggcaacgaacgtgaccgtagtgttttagtttggatttcagacaagtgttattaacttgacgcggtctgagttggttcatgtgtacgcgcgcaacacacaggatgtgtccctaacgtcttttgacgtgagtgtactaacatttccagtaaccatttcaactatacataccactgcttttttttctctaaccaggggaaggttgcggcaataacaggtctgtgatgccctc…
>KJ633160-PFR2 Non-spinose|Globorotalia|ungulata|NA|NA|NA
gtgcatggccgttgttagttcgtggagtaatctgtctgcttaattgcgtttcgtacaaagtactcactcaatcctaggcatagttcaattatatgtggcggcatctaaaacagtttcgtttgtgcgaacctgtgtcgctctgagttattgtcatttggagagtacgtgaaggcaacgaacgtgaccgtagtgttttagtttggatttcagacaagtgttattaacttgacgcggtctgagttggttcatgtgtacgcgcgcaacacacaggatgtgtccctaacgtcttttgacgtgagtgtactaacatttccagtaaccatttcaactatacataccactgcttttttttctctaaccaggggaaggttgcggcaataacaggtctgtgatgccctc…
>KJ633161-PFR2 Non-spinose|Globorotalia|ungulata|NA|NA|NA
gtgcatggccgttgttagttcgtggagtaatctgtctgcttaattgcgtttcgtacaaagtactcactcaatcctaggcatagttcaattatatgtggcggcatctaaaacagtttcgtttgtgcgaacctgtgtcgctctgagttattgtcatttggagagtacgtgaaggcaacgaacgtgaccgtagtgttttagtttggatttcagacaagtgttattaacttgacgcggactgagttggttcatgtgtacgcgcgcaacacacaggatgtgtccctaacgtcttttgacgtgagtgtactaacatttccagtaaccatttcaactatacataccactgcttttttttctctaaccaggggaaggttgcggcaataacaggtctgtgatgccctc…
>KJ633162-PFR2 Non-spinose|Globorotalia|ungulata|NA|NA|NA
gtgcatggccgttgttagttcgtggagtaatctgtctgcttaattgcgtttcgtacaaagtactcactcaatcctaggcatagttcaattatatgtggcggcatctaaaacagtttcgtttgtgcgaacctgtgtcgctctgagttattgtcatttggagagtacgtgaaggcaacgaacgtgaccgtagtgttttagtttggatttcagacaagtgttattaacttgacgcggtctgagttggttcatgtgtacgcgcgcaacacacaggatgtgtccctaacgtcttttgacgtgagtgtactaacatttcccagtaaccatttcaactatacataccactgcttttttttctctaaccaggggaaggttgcggcaataacaggtctgtgatgccct…
>KJ633163-PFR2 Non-spinose|Globorotalia|ungulata|NA|NA|NA
gtgcatggccgttgttagttcgtggagtaatctgtctgcttaattgcgtttcgtacaaagtactcactcaatcctaggcatagttcaattatatgtggcggcatctaaaacagtttcgtttgtgcgaacctgtgtcgctctgagttattgtcatttggagagtacgtgaaggcaacgaacgtgaccgtagtgttttagtttggatttcagacaagtgttattaacttgacgcggtctgagttggttcatgtgtacgcgcgcaacacacaggatgtgtccctaacgtcttttgacgtgagtgtactaacatttccagtaaccatttcaactatacataccactgcttttttttctctaaccaggggaaggttgcggcaataacaggcctgtgatgccctc…
>KJ633164-PFR2 Non-spinose|Globorotalia|ungulata|NA|NA|NA
gtgcatggccgttgttagttcgtggagtaatctgtctgcttaattgcgtttcgtacaaagtactcactcaatcctaggcatagttcaattatatgtggcggcatctaaaacagtttcgtttgtgcgaacctgtgtcgctctgagttattgtcatttggagagtacgtgaaggcaacgaacgtgaccgtagtgttttagtttggatttcagacaagtgttattaacttgacgcggtctgagttggttcatgtgtacgcgcgcaacacacaggatgtgtccctaacgtcttttgacgtgagtgtactaacatttccagtaaccatttcaactatacataccactgcttttttttctctaaccaggggaaggttgcggcaataacaggtctgtgatgccctc…
>KJ633165-PFR2 Non-spinose|Globorotalia|ungulata|NA|NA|NA
gtgcatggccgttgttagttcgtggagtaatctgtctgcttaattgcgtttcgtacaaagtactcactcaatcctaggcatagttcaattatatgtggcggcatctaaaacagtttcgtttgtgcgaacctgtgtcgctctgagttattgtcatttggagagtacgtgaaggcaacgaacgtgaccgtagtgttttagtttggatttcagacaagtgttattaacttgacgcggtctgagttggttcatgtgtacgcgcgcaacacacaggatgtgtccctaacgtcttttgacgtgagtgtactaacatttccagtaaccatttcaactatacataccactgcttttttttctctaaccaggggaaggttgcggcaataacaggtctgtgatgccctc…
>KJ633166-PFR2 Non-spinose|Globorotalia|ungulata|NA|NA|NA
gtgcatggccgttgttagttcgtggagtaatctgtctgcttaattgcgtttcgtacaaagtactcactcaatcctaggcatagttcaattatatgtggcggcatctaaaacagtttcgtttgtgcgaacctgtgtcgctctgagttattgtcatttggagagtacgtgaaggcaacgaacgtgaccgtagtgttttagtttggatttcagacaagtgttattaacttgacgcggtctgagttggttcatgtgtacgcgcgcaacacacaggatgtgtccctaacgtcttttgacgtgagtgtactaacatttccagtaaccatttcaactatacataccactgcttttttttctctaaccaggggaaggttgcggcaataacaggtctgtgatgccctc…
>KJ633167-PFR2 Non-spinose|Globorotalia|ungulata|NA|NA|NA
gtgcatggccgttgttagttcgcggagtaatctgtctgcttaattgcgtttcgtacaaagtactcactcaatcctaggcatagttcaattatatgtggcggcatctaaaacagtttcgtttgtgcgaacctgtgtcgctctgagttattgtcatttggagagtacgtgaaggcaacgaacgtgaccgtagtgttttagtttggatttcagacaagtgttattaacttgacgcggtctgagttggttcatgtgtacgcgcgcaacacacaggatgtgtccctaacgtcttttgacgtgagtgtactaacatttccagtaaccatttcaactatacataccactgcttttttttctctaaccaggggaaggttgcggcaataacaggtctgtgatgccctc…
>KJ633168-PFR2 Non-spinose|Globorotalia|ungulata|NA|NA|NA
gtgcatggccgttgttagttcgtggagtaatctgtctgcttaattgcgtttcgtacaaagtactcactcaatcctaggcatagttcaattatatgtggcggcatctaaaacagtttcgtttgtgcgaacctgtgtcgctctgagttattgtcatttggagagtacgtgaaggcaacgaacgtgaccgtagtgttttagtttggatttcagacaagtgttattaacttgacgcggtctgagttggttcatgtgtacgcgcgcaacacacaggatgtgtccctaacgtcttttgacgtgagtgtactaacatttccagtaaccatttcaactatacataccactgcttttttttctctaaccaggggaaggttgcggcaataacaggtctgtgatgccctc…
>KJ633169-PFR2 Non-spinose|Globorotalia|ungulata|NA|NA|NA
gtgcatggccgttgttagttcgtggagtaatctgtctgcttaattgcgtttcgtacaaagtactcactcaatcctaggcatagttcaattatatgtggcggcatctaaaacagtttcgtttgtgcgaacctgtgtcgctctgagttattgtcatttggagagtacgtgaaggcaacgaacgtgaccgtagtgttttagtttggatttcagacaagtgttattaacttgacgcggtctgagttggttcatgtgtacgcgcgcaacacacaggatgtgtccctaacgtcttttgacgtgagtgtactaacatttccagtaaccatttcaactatacataccactgcttttttttctctaaccaggggaaggttgcggcaataacaggtctgtgatgccctc…
>KJ633170-PFR2 Non-spinose|Globorotalia|ungulata|NA|NA|NA
gtgcatggccgttgttagttcgtggagtaatctgtctgcttaattgcgtttcgtacaaagtactcactcaatcctaggcatagttcaattatatgtggcggcatctaaaacagtttcgtttgtgcgaacctgtgtcgctctgagttattgtcatttggagagtacgtgaaggcaacgaacgtgaccgtagtgttttagtttggatttcagacaagtgttattaacttgacgcggtctgagttggttcatgtgtacgcgcgcaacacacaggatgtgtccctaacgtcttttgacgtgagtgtactaacatttccagtaaccatttcaactatacataccactgcttttttttctctaaccaggggaaggttgcggcaataacaggtctgtgatgccctc…
>KJ633171-PFR2 Non-spinose|Globorotalia|ungulata|NA|NA|NA
gtgcatggccgttgttagttcgtggagtaatctgtctgcttaattgcgtttcgtacaaagtactcactcaatcctaggcatagttcaattatatgtggcggcatctaaaacagtttcgtttgtgcgaacctgtgtcgctctgagttattgtcatttggagagtacgtgaaggcaacgaacgtgaccgtagtgttttagtttggatttcagacaagtgttattgacttgacgcggtctgagttggttcatgtgtacgcgcgcaacacacaggatgtgtccctaacgtcttttgacgtgagtgtactaacatttccagtaaccatttcaactatacataccactgcttttttttctctaaccaggggaaggttgcggcaataacaggtctgtgatgccctc…
>KJ633172-PFR2 Non-spinose|Globorotalia|ungulata|NA|NA|NA
gtgcatggccgttgttagttcgtggagtaacctgtctgcttaattgcgtttcgtacaaagtactcactcaatcctaggcatagttcaattatatgtggcggcatctaaaacagtttcgtttgtgcgaacctgtgtcgctctgagttattgtcatttggagagtacgtgaaggcaacgaacgtgaccgtagtgttttagtttggatttcagacaagtgttattaacttgacgcggtctgagttggttcatgtgtacgcgcgcaacacacaggatgtgtccctaacgtcttttgacgtgagtgtactaacatttccagtaaccatttcaactatacataccactgcttttttttctctaaccaggggaaggttgcggcaataacaggtctgtgatgccctc…
>KJ633173-PFR2 Non-spinose|Globorotalia|ungulata|NA|NA|NA
gtgcatggccgttgttagttcgtggagtaatctgtctgcttaattgcgtttcgtacaaagtactcactcaatcctaggcatagttcaattatatgtggcggcatctaaaacagtttcgtttgtgcgaacctgtgtcgctctgagttattgtcatttggagagtacgtgaaggcaacgaacgtgaccgtagtgttttagtttggatttcagacaagtgttattaacttgacgcggtctgagttggttcatgtgtacgcgcgcaacacacaggatgtgtccctaacgtctttcgacgtgagtgtactaacatttccagtaaccatttcaactatacataccactgcttttttttctctaaccaggggaaggttgcggcaataacaggtctgtgatgccctc…
>KJ633174-PFR2 Non-spinose|Globorotalia|ungulata|NA|NA|NA
gtgcatggccgttgttagttcgtggagtaatctgtctgcttaattgcgtttcgtacaaagtactcactcaatcctaggcatagttcaattctatgtggcggcatctaaaacagtttcgtttgtgcgaacctgtgtcgctctgagctattgtcatttggagagtacgtgaaggcaacgaacgtgaccgtagtgttttagtttggatttcagacaagtgttattaacttgacacggtctgagttggttcatgtgtacgcgcgcaacacacaggatgtgtccctaacgtcttttgacgtgagtgtactaacatttccagtaaccatttcaactatacataccactgcttttttttctctaaccaggggaaggttgcggcaataacaggtctgtgatgccctc…
>KJ633175-PFR2 Non-spinose|Globorotalia|ungulata|NA|NA|NA
gtgcatggccgttgttagttcgtggagtaatctgtctgcttaattgcgtttcgtacaaagtactcactcaatcctaggcatagttcaattctatgtggcggcatctaaaacagtttcgtttgtgcgaacctgtgtcgctctgagctattgtcatttggagagtacgtgaaggcaacgaacgtgaccgtagtgttttagttgggatttcagacaagtgttattaacttgacacggtctgagttggttcatgtgtacgcgcgcaacacacaggatgtgtccctaacgtcttttgacgtgagtgtactaacatttccagtaaccatttcaactatacataccactgcttttttttctctaaccaggggaaggttgcggcaataacaggtctgtgatgccctc…
>KJ633176-PFR2 Non-spinose|Globorotalia|ungulata|NA|NA|NA
gtgcatggccgttgttagttcgtggagtaatctgtctgcttaattgcgtttcgtacaaagtactcactcaatcctaggcatagctcaattctatgtggcggcatctaaaacagtttcgtttgtgcgaacctgtgtcgctctgggctattgtcatttggagagtacgtgaaggcaacgaacgtgaccgtagtgttttagtttggatttcagacaagtgttattaacttgacacggtctgagttggttcatgtgtacgcgcgcaacacacaggatgtgtccctaacgtcttttgacgtgagtgtactaacatttccagtaaccatttcaactatacataccactgcttttttttctctaaccaggggaaggttgcggcaataacaggtctgtgatgccctc…
>KJ633177-PFR2 Non-spinose|Globorotalia|ungulata|NA|NA|NA
gtgcatggccgttgctagttcgtggagtaatctgtctgcttaattgcgtttcgtacaaagtactcactcaatcctaggcatagttcaattctatgtggcggcatctaaaacagtttcgtttgtgcgaacctgtgtcgctctgagctattgtcatttggagagtacgtgaaggcaacgaacgtgaccgtagtgttttagtttggatttcagacaagtgttattaacttgacacggtctgagttggttcatgtgtacgcgcgcaacacacaggatgtgtccctaacgtcttttgacgtgagtgtactaacatttccagtaaccatttcaactatacataccactgctttttttctctaaccaggggaaggttgcggcaataacaggtctgtgatgccctca…
>KJ633178-PFR2 Non-spinose|Globorotalia|ungulata|NA|NA|NA
gtgcatggccgttgttagttcgtggagtaatctgtctgcttaattgcgtttcgtacaaagtactcactcantcctaggcatagttcaattatatgtggcggcatctaaaacagtttcgtttgtgcgaacctgtgtcgctctgagttattgtcatttggagagtacgtgaaggcaacgaacgtgaccgtagtgttttagtttggatttcagacaagtgttattaacttgacgcggtctgagttggttcatgtgtacgcgcgcaacacacaggatgtgtccctaacgtcttttgacgtgagtgtactaacatttccagtaaccatttcaactatacataccactgcttttttttctctaaccaggggaaggttgcggcaataacaggtctgtgatgccctc…
>KJ633216-PFR2 Non-spinose|Globorotalia|tumida|NA|NA|NA
gtgcatggccgttgttagttcgtggagtaatctgtctgcttaattgcgtttcgtacaaagtactcactcaatcctaggcatagtccaattatatgaggcggcatctaaaacagtttcgtttgtgcgaacctgtgtcgcctctgggttattgtcatttggagagtacgtgaaggcaacgaacgtgaccgtagtgttttagtttggatttcagacaagtgttattaacttgacacggtctgagttggttcatgtgtacgcgcgcaacacacaggatgtgtccctaacgtcttttgacgtgagtgtactaacatttccagtaaccatttcaactatacataccactgcttttttttctctaaccaggggaaggttgcggcaataacaggtctgtgatgccct…
>KJ633217-PFR2 Non-spinose|Globorotalia|tumida|NA|NA|NA
gtgcatggccgttgttagttcgtggagtaatctgtctgcttaatcgcgtttcgtacaaagtactcactcaatcctaggcatagtccaattatatgaggcggcatctaaaacagtttcgtttgtgcgaacctgtgtcgcctctgggttattgtcatttggagagtacgtgaaggcaacgaacgtgaccgtagtgttttagtttggatttcagacaagtgttattaacttgacacggtctgagttggttcatgtgtacgcgcgcaacacacaggatgtgtccctaacgtcttttgacgtgagtgtactaacatttccagtaaccatttcaactatacataccactgcttttttttctctaaccaggggaaggttgcggcaataacaggtctgtgatgccct…
>KJ633218-PFR2 Non-spinose|Globorotalia|tumida|NA|NA|NA
gtgcatggccgttgttagttcgtggagtaatctgtctgcttaattgcgtttcgtacaaagtactcactcaatcctaggcatagtccaattatatgaggcggcatctaaaacagtttcgtttgtgcgaacctgtgtcgcctctgggttattgtcatttggagagtacgtgaaggcaacgaacgtgaccgtagtgttttagtttggatttcagacaagtgttattaacttgacacggtctgagttggttcatgtgtacgcgcgcaacacacaggatgtgtccctaacgtcttttgacgtgagtgtactaacatttccagtaaccatttcaactatacataccactgcttttttttctctaaccaggggaaggttgcggcaataacaggtctgtgatgccct…
>KJ633219-PFR2 Non-spinose|Globorotalia|tumida|NA|NA|NA
gtgcatggccgttgttagttcgtggagtaatctgtctgcttaattgcgtttcgtacaaagtactcactcaatcctaggcatagcccaattatatgaggcggcatctaaaacagtttcgtttgtgcgaacctgtgtcgcctctgggttattgtcatttggagagtacgtgaaggcaacgaacgtgaccgtagtgttttagtttggatttcagacaagtgttactaacttgacacggtctgagttggttcatgtgtacgcgcgcaacacacaggatgtgtccctaacgtcttttgacgtgagtgtactaacatttccagtaaccatttcaactatacataccactgcttttttttctctaaccaggggaaggttgcggcaataacaggtctgtgatgccct…
>KJ633220-PFR2 Non-spinose|Globorotalia|tumida|NA|NA|NA
gtgcatggccgttgttagttcgtggagtaatctgtctgcttaattgcgtttcgtacaaagtactcactcaatcctaggcatagtccaattatatgaggcggcatctaaaacagtttcgtttgtgcgaacctgtgtcgcctctgggttattgtcatttggagagtacgtgaaggcaacgaacgtgaccgtagtgttttagtttggatttcagacaagtgttattaacttgacacggtctgagttggttcatgtgtacgcgcgcaacacacaggatgtgtccctaacgtcttttgacgtgagtgtactaacatttccagtaaccatttcaactatacataccactgcttttttttctctaaccaggggaaggttgcggcaataacaggtctgtgatgccct…
>KJ633221-PFR2 Non-spinose|Globorotalia|tumida|NA|NA|NA
gtgcatggccgttgttagttcgtggagtaatctgtctgcttaattgcgtttcgtacaaagtactcactcaatcctaggcatagcccaattatatgaggcggcatctaaaacagtttcgtttgtgcgaacctgtgtcgcctctgggttattgtcatttggagagtacgtgaaggcaacgaacgtgaccgtagtgttttagtttggatttcagacaagtgttattaacttgacacggtctgagttggttcatgtgtacgcgcgcaacacacaggatgtgtccctaacgtcttttgacgtgagtgtactaacatttccagtaaccatttcaactatacataccactgcttttttttctctaaccaggggaaggttgcggcaataacaggtctgtgatgccct…
>KJ633222-PFR2 Non-spinose|Globorotalia|tumida|NA|NA|NA
gtgcatggccgttgttagttcgtggagtaatctgtctgcttaattgcgtttcgtacaaagtactcactcaatcctaggcatagtccaattatatgaggcggcatctaaaacagtttcgtttgtgcgaacctgtgtcgcctctgggttattgtcatttggagagtacgtgaaggcaacgaacgtgaccgtagtgttttagtttggatttcagacaagtgttattaacttgacacggtctgagttggttcatgtgtacgcgcgcaacacacaggatgtgtccctaacgtcttttgacgtgagtgtactaacatttccagtaaccatttcaactatgcataccactgcttttttttctctaaccaggggaaggttgcggcaataacaggtctgtgatgccct…
>KJ633223-PFR2 Non-spinose|Globorotalia|tumida|NA|NA|NA
gtgcatggccgttgttagttcgtggagtaatctgtctgcttaattgcgtttcgtacaaagtactcactcaatcctaggcatagtccaattatatgaggcggcatctaaaacagtttcgtttgtgcgaacctgtgtcgcctctgggttattgtcatttggagagtacgtgaaggcaacgaacgtgaccgtagtgttttagtttggatttcagacaagtgttattaacttgacacggtctgagttggttcatgtgtacgcgcgcaacacacaggatgtgtccctaatgtcttttgacgtgagtgtactaacatttccagtaaccatttcaactatacataccactgcttttttttctctaaccaggggaaggttgcggcaataacaggtctgtgatgccct…
>KJ633224-PFR2 Non-spinose|Globorotalia|tumida|NA|NA|NA
gtgcatggccgttgttagttcgtggagtaatctgtctgcttaattgcgtttcgtacaaagtactcactcaatcctaggcatagtccaattatatgaggcggcatctaaaacagtttcgtttgtgcgaacctgtgtcgcctctgggttattgtcatttggagagtacgtgaaggcaacgaacgtgaccgtagtgttttagtttggatttcagacaagtgttattaacttgacacggtctgagttggttcatgtgtacgcgcgcaacacacaggatgtgtccctaacgtcttttgacgtgagtgtactaacatttccagtaaccatttcaactatacataccactgcttttttttctctaaccaggggaaggttgcggcaataacaggtctgtgatgccct…
>KJ633225-PFR2 Non-spinose|Globorotalia|tumida|NA|NA|NA
gtgcatggccgttgttagttcgtggagtaatctgtctgcttaattgcgtttcgtacaaagtactcactcaatcctaggcatagtccaattatatgaggcggcatctaaaacagtttcgtttgtgcgaacctgtgtcgcctctgggttattgtcatttggagagtacgtgaaggcaacgaacgtgaccgtagtgttttagtttggatttcagacaagtgttattaacttgacacggtctgagttggttcatgtgtacgcgcgcaacacacaggatgtgtccctaacgtcttttgacgtgagtgtactaacatttccagtaaccatttcaactatacataccactgcttttttttctctaaccaggggaaggttgcggcaataacaggtctgtgatgccct…
>KJ633226-PFR2 Non-spinose|Globorotalia|tumida|NA|NA|NA
gtgcatggccgttgttagttcgtggagtaatctgtctgcttaattgcgtttcgtacaaagtactcactcaatcctaggcatagtccaattatatgaggcggcatctaaaacagtttcgtttgtgcgaacctgtgtcgcctctgggttattgtcatttggagagtacgtgaaggcaacgaacgtgaccgtagtgttttagtttggatttcagacaagtgttattaacttgacacggtctgagttggttcatgtgtacgcgcgcaacacacaggatgtgtccctaacgtcttttgacgtgagtgtactaacatttccagtaaccatttcaactatacataccactgcttttttttctctaaccaggggaaggttgcggcaataacaggtctgtgatgccct…
>KJ633227-PFR2 Non-spinose|Globorotalia|tumida|NA|NA|NA
gtgcatggccgttgttagttcgtggagtaatctgtctgcttaattgcgtttcgtacaaagtactcactcaatcctaggcatagtccaattatatgaggcggcatctaaaacagtttcgtttgtgcgaacctgtgtcgcctctgggttattgtcatttggagagtacgtgaaggcaacgaacgtgaccgtagtgttttagtttggatttcagacaagtgttattaacttgacacggtctgagttggttcatgtgtacgcgcgcaacacacaggatgtgtccctaacgtcttttgacgtgagtgtactaacatttccagtaaccatttcaactatacataccactgcttttttttctctaaccaggggaaggttgcggcaataacaggtctgtgatgccct…
>KJ633228-PFR2 Non-spinose|Globorotalia|tumida|NA|NA|NA
gtgcatggccgttgttagttcgtggagtaatctgtctgcttaattgcgtttcgtacaaagtactcactcaatcctaggcatagtccaattatatgaggcggcatctaaaacagtttcgtttgtgcgaacctgtgtcgcctctgggttattgtcatttggagagtacgtgaaggcaacgaacgtgaccgtagtgttttagtttggatttcagacaagtgttattaacttgacacggtctgagttggttcatgtgtacgcgcgcaacacacaggatgtgtccctaacgtcttttgacgtgagtgtactaacatttccagtaaccatttcaactatacataccactgcttttttttctctaaccaggggaaggttgcggcaataacaggtctgtgatgccct…
>KJ633229-PFR2 Non-spinose|Globorotalia|tumida|NA|NA|NA
gtgcatggccgttgttagttcgtggagtaatctgtctgcttaattgcgtttcgtacaaagtactcactcaatcctaggcatagtccaattatatgaggcggcatctaaaacagtttcgtttgtgcgaacctgtgtcgcctctgggttattgtcatttggagagtacgtgaaggcaacgaacgtgaccgtagtgttttagtttggatttcagacaagtgttattaacttgacacggtctgagttggttcatgtgtacgcgcgcaacacacaggatgtgtccctaacgtcttttgacgtgagtgtactaacatctccagtaaccatttcaactatacataccactgcttttttttctctaaccaggggaaggttgcggcaataacaggtctgtgatgccct…
>KJ633230-PFR2 Non-spinose|Globorotalia|tumida|NA|NA|NA
gtgcatggccgttgttagttcgtggagtaatctgtctgcttaattgcgtttcgtacaaagtactcactcaatcctaggcatagtccaattatatgaggcggcatctaaaacagtttcgtttgtgcgaacctgtgtcgcctctgggttattgtcatttggagagtacgtgaaggcaacgaacgtgaccgtagtgttttagtttggatttcagacaagtgttattaacttgacacggtctgagttggttcatgtgtacgcgcgcaacacacaggatgtgtccctaacgtcttttgacgtgagtgtactaacatttccagtaaccatttcaactatacataccactgcttttttttctctaaccaggggaaggttgcggcaataacaggtctgtgatgccct…
>KJ633231-PFR2 Non-spinose|Globorotalia|inflata|I|NA|NA
gtgcatggccgttcttagttcgtggagtgatctgtctgcttaattgcgtttcactaagggcccataaattcaaggtatgttagcaaatgctgctctattgacccctaataggcttaactgtctttagcgcgtgtctctacgagttctttaaagcactgcgcatgctgttgggtcctgaaagcaacgaacgtgaccgcaacgtcttgttgcctctctataatatcttcttattatttttaataagagtatttacctgaggctattttaaaactagacggaccgctgtttctttcttaaaccagaggaaggttgcggcaataacaggtctgtgatgcccttagatgttccgggctgcacacgtgctacaatgatcagtacagtgagcatctcaattttata…
>KJ633232-PFR2 Non-spinose|Globorotalia|inflata|I|NA|NA
gtgcatggccgttcttagttcgtggagtgatctgtctgcttaattgcgtttcactaagggcccataaattcaaggtatgttagcaaatgctgctctattgacccctaataggcttaactgtctttagcgcgtgtctctacgagttctttaaagcactgcgcatgctgttgggtcctgaaagcaacgaacgtgaccgcaacgtcttgttgcctctctataatatcttcttatttttaataagagtatttacctgaggctattttaaaactagacggaccgctgtttctttcttaaaccagaggaaggttgcggcaataacaggtctgtgatgcccttagatgttccgggctgcacacgtgctacaatgatcagtacagtgagcatctcaattttataaca…
>KJ633233-PFR2 Non-spinose|Globorotalia|inflata|I|NA|NA
gtgcatggccgttcttagttcgtggagtgatctgtctgcttaattgcgtttcactaagggcccataaattcaaggtatgttagcaaatgctgctctattgacccctaataggcttaactgtctttagcgcgtgtctctacgagttctttaaagcactgcgcatgctgttgggtcctgaaagcaacgaacgtgaccgcaacgtcttgttgcctctctataatatcttcttattttcaataagagtatttacctgaggctattttaaaactagacggaccgctgtttctttcttaaaccagaggaaggttgcggcaataacaggtctgtgatgcccttagatgttccgggctgcacacgtgctacaatgatcagtacagtgagcatctcaattttataaca…
>KJ633234-PFR2 Non-spinose|Globorotalia|inflata|I|NA|NA
gtgcatggccgttcttagttcgtggagtgatctgtctgcttaattgcgtttcactaagggcccataaattcaaggtatgttagcaaatgctgctctattgacccctaataggcttaactgtctttagcgcgtgtctctacgagttctttaaagcactgcgcatgctgttgggtcctgaaagcaacgaacgtgaccgcaacgtcttgttgcctctctataatatcttcctattatttttaataagagtatttacctgaggctattttaaaactagacggaccgctgtttctttcttaaaccagaggaaggttgcggcaataacaggtctgtgatgcccttagatgttccgggctgcacacgtgctacaatgatcagtacagtgagcatctcaattttata…
>KJ633235-PFR2 Non-spinose|Globorotalia|inflata|I|NA|NA
gtgcatggccgttcttagttcgtggagtgatctgtctgcttaattgcgtttcactaagggcccataaattcaaggtatgttagcaaatgctgctctattgacccctaataggcttaaccgtctttagcgcgtgtctctacgagttctttaaagcactgcgcatgctgttgggtcctgaaagcaacgaacgtgaccgcaacgtcttgttgcctctctataatatcttcttattttcaataagagtatttacctgaggctattttaaaactagacggaccgctgtttctttcttaaaccagaggaaggttgcggcaataacaggtctgtgatgcccttagatgttccgggctgcacacgtgctacaatgatcagtacagtgagcatctcaattttataaca…
>KJ633236-PFR2 Non-spinose|Globorotalia|inflata|I|NA|NA
gtgcatggccgttcttagttcgtggagtgatctgtctgcttaattgcgtttcactaagggcccataaattcaaggtatgttagcaaatgctgctctattgacccctaataggcttaactgtctttagcgcgtgtctctacgagttctttaaagcactgcacatgctgttgggtcctgaaagcaacgaacgtgaccgcaacgtcttgttgcctctctataatatcttcttatttttaataagagtatttacctgaggctattttaaaactagacggaccgctgtttctttcttaaaccagaggaaggttgcggcaataacaggtctgtgatgcccttagatgttccgggctgcacacgtgctacaatgatcggtacagtgagcatctcaattttataaca…
>KJ633237-PFR2 Non-spinose|Globorotalia|inflata|I|NA|NA
gtgcatggccgttcttagttcgtggagtgatctgtctgcttaattgcgtttcactaagggcccataaattcaaggtatgttagcaaatgctgctctattgacccctaataggcttaaccgtctttagcgcgtgtctctacgagttctttaaagcactgcgcatgctgttgggtcctgaaagcaacgaacgtgaccgcaacgtcttgttgcctctctataatatcttcttatttttaataagagtatttacctgaggctattttaaaactagacggaccgctgtttctttcttaaaccagaggaaggttgcggcaataacaggtctgtgatgcccttagatgttccgggctgcacacgtgctacaatgatcagtacagtgagcatctcaattttataaca…
>KJ633238-PFR2 Non-spinose|Globorotalia|inflata|I|NA|NA
gtgcatggccgttcttagttcgtggagtgatctgtctgcttaattgcgtttcactaagggcccataaattcaaggtatgttagcaaatgctgctctattgacccctaataggcttaactgtctttagcgcgtgtctctacgagttctttaaagcactgcgcatgctgttgggtcctgaaagcaacgaacgtgaccgcaacgtcttgttgcctctctataatatcttcttatttctaataagagtatttacctgaggctattttaaaactagacggaccgctgtttctttcttaaaccagaggaaggttgcggcaataacgggtctgtgatgcccttagatgttccgggctgcacacgtgctacaatgatcagtacagtgagcatctcaattttataaca…
>KJ633239-PFR2 Non-spinose|Globorotalia|inflata|I|NA|NA
gtgcatggccgttcttagttcgtggagtgatctgtctgcttaattgcgtttcactaagggcccataaattcaaggtatgttagcaaatgctgctctattgacccctaataggcttaactgtctttagcgcgtgtctctacgagttctttaaagcactgcgcatgctgttgggtcctgaaagcaacgaacgtgaccgcaacgtcttgttgcctctctataataccttcttatttttaataagagtatttacctgaggctattttaaaactagacggaccgctgtttctttcttaaaccagaggaaggttgcggcaataacaggtctgtgatgcccttagatgttccgggctgcacacgtgctacaatgatcagtacagtgagcatctcaattttataaca…
>KJ633240-PFR2 Non-spinose|Globorotalia|inflata|I|NA|NA
gtgcatggccgttcttagttcgtggagtgatctgtctgcttaattgcgtttcactaagggcccataaattcaaggtatgttagcaaatgctgctctattgacccctaataggcttaaccgtctttagcgcgtgtctctacgagttctttaaagcactgcgcatgctgttgggtcctgaaagcaacgaacgtgaccgcaacgtcttgttgcctctctataatatcttcttatttttaataagagtatttacctgaggctattttaaaactagacggaccgctgtttctttcttaaaccagaggaaggttgcggcaataacaggtctgtgatgcccttagatgttccgggctgcacacgtgctacaatgatcagtacagtgagcatctcaattttataaca…
>KJ633241-PFR2 Non-spinose|Globorotalia|menardii|NA|NA|NA
gtgcatggccgttgttagttcgtggagtaatctgtctgcttaattgcgtttcgtacaagtactcactcaatcctggacgtatctcaattatatgtggcggtgtctgtcatggaaagcagcctacgttgtttcatacgtgcagctgtgtcgcctctgagttattgtcatttggagagtacgtgaatgcaacgaacgtgaccgtagtgttttagtttgcatttcaaacaagtgacattcatttgacacggtttgtattccggctacgtatcatcccagtgcataaccataaccattgcaactatacataccactgctttcttttctctaaccaggggaaggttgcggcaataacaggtctgtgatgccctcagatgttccgggctgcacacgtgctacaat…
>KJ633242-PFR2 Non-spinose|Globorotalia|menardii|NA|NA|NA
gtgcatggccgttgttagttcgtggagtaatctgtctgcttaattgcgtttcgtacaagtactcactcaatcctggacgtatctcaattatatgtggcggtgtctgtcatggaaagcagcctacgttgtttcatacgtgcagctgtgtcgcctctgagttattgtcatttggagagtacgtgaatgcaacgaacgtgaccgtagtgttttagtttgcatttcaaacaagtgacattcatttgacacggtttgtattccggctacgtatcatcccagtgcataaccataaccattgcaactatacataccactgctttcttttctctaaccaggggaaggttgcggcaataacaggtctgtgatgccctcagatgttccgggctgcacacgtgctacaat…
>KJ633243-PFR2 Non-spinose|Globorotalia|menardii|NA|NA|NA
gtgcatggccgttgttagttcgtggagtaatctgtctgcttaattgcgtttcgtacaagtactcactcaatcctggacgtatctcaattatatgtggcggtgtctgtcatggaaagcagcctacgttgtttcatacgtgcagctgtgtcgcctctgagttattgtcatttggagagtacgtgaatgcaacgaacgtgaccgtagtgttttagtttgcatttcaaacaagtgacattcatttgacacggtttgtattccggctacgtatcatcccagtgcataaccataaccattgcaactatacataccactgctttcttttctctaaccaggggaaggctgcggcaataacaggtctgtgatgccctcagatgttccgggctgcacacgtgctacaat…
>KJ633244-PFR2 Non-spinose|Globorotalia|menardii|NA|NA|NA
gtgcatggccgttgttagttcgtggagtaatctgtctgcttaattgcgtttcgtacaagtactcactcaatcctggacgtatctcaattatatgtggcggtgtctgtcatggaaagcagcctacgttgtttcatacgtgcagctgtgtcgcctctgagttattgtcatttggagagtacgtgaatgcaacgaacgtgaccgtagtgttttagtttgcatttcaaacaagtgacattcatttgacacggtttgtattccggctacgtatcatcccagtgcataaccataaccattgcaactatacataccactgctttcttttctctaaccaggggaaggttgcggcaataacaggtctgtgatgccctcagatgttccgggctgcacacgtgctacaat…
>KJ633245-PFR2 Non-spinose|Globorotalia|menardii|NA|NA|NA
gtgcatggccgttgttagttcgtggagtaatctgtctgcttaattgcgtttcgtacaagtactcactcaatcctggacgtatctcaattatatgtggcggtgtctgtcatggaaagcagcctacgttgtttcatacgtgcagctgtgtcgcctctgagttattgtcatttggagagtacgtgaatgcaacgaacgtgaccgtagtgttttagtttgcatttcaaacaagtgacattcatttgacacggtttgtattccggctacgtatcatcccagtgcataaccataaccattgcaactatacataccactgctttcttttctctaaccaggggaaggttgcggcaataacaggtctgtgatgccctcagatgttccgggctgcacacgtgctacaat…
>KJ633246-PFR2 Non-spinose|Globorotalia|menardii|NA|NA|NA
gtgcatggccgttgttagttcgtggagtaatctgtctgcttaattgcgtttcgtacaagtactcactcaatcctggacgtatctcaattatatgtggcggtgtctgtcatggaaagcagcctacgttgtttcatacgtgcagctgtgtcgcctctgagttattgtcatttggagagtacgtgaatgcaacgaacgtgaccgtagtgttttagtttgcatttcaaacaagtgacattcatttgacacggtttgtattccggctacgtatcatcccagtgcataaccataaccattgcaactatacataccactgctttcttttctctaaccaggggaaggttgcggcaataacaggtctgtgatgccctcagatgttccgggctgcacacgtgctacaat…
>KJ633247-PFR2 Non-spinose|Globorotalia|menardii|NA|NA|NA
gtgcatggccgttgttagttcgtggagtaatctgtctgcttaattgcgtttcgtacaagtactcactcaatcctggacgtatctcaattatatgtggcggtgtctgtcatggaaagcagcctacgttgtttcatacgtgcagctgtgtcgcctctgagttattgtcatttggagagtacgtgaatgcaacgaacgtgaccgtagtgttttagtttgcatttcaaacaagtgacattcatttgacacggtttgtattccggctacgtatcatcccagtgcataaccataaccattgcaactatacataccactgctttcttttctctaaccaggggaaggttgcggcaataacaggtctgtgatgccctcagatgttccgggctgcacacgtgctacaat…
>KJ633248-PFR2 Non-spinose|Globorotalia|menardii|NA|NA|NA
gtgcatggccgttgttagttcgtggagtaatctgtctgcttaattgcgtttcgtacaagtactcactcaatcctggacgtatctcaattatatgtggcggtgtctgtcatggaaagcagcctgcgttgtttcatacgtgcagctgtgtcgcctctgagttattgtcatttggagagtacgtgaatgcaacgaacgtgaccgtagtgttttagtttgcatttcaaacaagtgacattcatttgacacggtttgtattccggctacgtatcatcccagtgcataaccataaccattgcaactatacataccactgctttcttttctctaaccaggggaaggttgcggcaataacaggtctgtgatgccctcagatgttccgggctgcacacgtgctacaat…
>KJ633249-PFR2 Non-spinose|Globorotalia|truncatulinoides|V|NA|NA
gtgcatggccgttcttagttcgtggagtgatctgtctgcctaattgcgtttcactaaggtcccattcatcatacgtatgaatagcgtcttaactcacttttatcattacttatttgtagtaagcgctcatactattgggaccggaatgcaacgagcgcgactgcaccacctaattgccccttatctaccattaattattattattaaccgccctgtacgggcaccggggccttacctttactgaaactagctggaccgctgctttcctttaagccagaggaaggttgcggcaataacaggtctgtgatgccctcagatgttccgggccgcacacgtgctacaatgatcagcacaaagagtattacctatcttcttatacctaacctaatatgttaaact…
>KJ633250-PFR2 Non-spinose|Globorotalia|truncatulinoides|V|NA|NA
gtgcatggccgttcttagttcgtggagtgatctgtctgcctaattgcgtttcactaaggtcccattcatcatacgtatgaatagcgtcttaactcacttttatcattacttattgtagtaagcgctcatactattgggaccggaatgcaacgagcgcgactgcaccacctaattgccccttatctaccattaattattattattaaccgccctgtacgggcaccggggccttacctttactgaaactagctggaccgctgctttcctttaagccagaggaaggttgcggcaataacaggtctgtgatgccctcagatgttccgggccgcacacgtgctacaatgatcagcacaaagagtattacctatcttcttatacctaacctaatatgttaaactt…
>KJ633251-PFR2 Non-spinose|Globorotalia|truncatulinoides|V|NA|NA
gtgcatggccgttcttagttcgtggagtgatctgtctgcctaattgcgtttcactaaggtcccattcatcatacgtatgaatagcgtcttaactcacttttatcattacttattgtagtaagcgctcatactattgggaccgggatgcaacgagcgcgactgcaccacctaattgccccttatctaccattaattattattattaaccgccctgtacgggcaccggggccttacctttactgaaactagctggaccgctgctttcctttaagccagaggaaggttgcggcaataacaggtctgtgatgccctcagatgttccgggccgcacacgtgctacaatgatcagcacaaagagtattacctatcttcttatacctaacctaatatgttaaactt…
>KJ633252-PFR2 Non-spinose|Globorotalia|truncatulinoides|V|NA|NA
gtgcatggccgttcttagttcgtggagtgatctgtctgcctaattgcgtttcactaaggtcccattcatcatacgtatgaatagcgtcttaactcacttttatcattacttacttgtagtaagcgctcatactattgggaccggaatgcaacgagcgcgactgcaccacctaattgccccttatctaccattaattattattattaaccgccctgtacgggcaccggggccttacctttactgaaactagctggaccgctgctttcctttaagccagaggaaggttgcggcaataacaggtctgtgatgccctcagatgttccgggccgcacacgtgctacaatgatcagcacaaagagtattacctatcttcttatacctaacccaatatgttaaact…
>KJ633253-PFR2 Non-spinose|Globorotalia|truncatulinoides|V|NA|NA
gtgcatggccgttcttagttcgtggagtgatctgtctgcctaattgcgtttcactaaggtcccattcatcatacgtatgaatagcgtcttaactcacttttatcattacttattgtagtaagcgctcatactgttgggaccggaatgcaacgagcgcgactgcaccacctaattgccccttatctaccattaattattattattaaccgccctgtacgggcaccggggccttacctttactgaaactagctggaccgctgctttcctttaagccagaggaaggttgcggcaataacaggtctgtgatgccctcagatgttccgggccgcacacgtgctacaatgatcagcacaaagagtattacctatcttcttatacctaacctaatatgttaaactt…
>KJ633254-PFR2 Non-spinose|Globorotalia|truncatulinoides|V|NA|NA
gtgcatggccgttcttagtccgtggagtgatctgtctgcctaattgcgtttcactaaggtcccattcatcatacgtatgaatagcgtcttaactcacttttatcattacttacttgtagtaagcgctcatactattgggaccggaatgcaacgagcgcgactgcaccacctaattgccccttatctaccattaattattattattaaccgccctgtacgggcaccggggccttacctttactgaaactagctggaccgctgctttcctttaagccagaggaaggttgcggcaataacaggtctgcgatgccctcagatgttccgggccgcacacgtgctacaatggtcagcacaaagagtattacctatcttcttatacctaacctaatatgttaaact…
>KJ633255-PFR2 Non-spinose|Globorotalia|truncatulinoides|V|NA|NA
gtgcatggccgttcttagttcgtggagtgatctgtctgcctaattgcgtttcactaaggtcccattcatcatacgtatgaatagcgtcttaactcacttttatcattacttattgtagtaagcgctcatactattgggaccggaatgcaacgagcgcgactgcaccacctaattgccccttatctaccattaattattattattaaccgccctgtacgggcaccggggccttacctttactgaaactagctggaccgctgctttcctttaagccagaggaaggttgcggcaataacaggtctgtgatgccctcagatgttccgggccgcacacgtgctacaatgatcagcacaaagagtattacctatcttcttatacctaacctaatatgttaaactt…
>KJ633256-PFR2 Non-spinose|Globorotalia|truncatulinoides|V|NA|NA
gtgcatggccgttcttagttcgtggagtgatctgtctgcctaattgcgtttcactaaggtcccattcatcatacgtatgaatagcgtcttaactcacttttatcattacttattgtagtaagcgctcatactattgggaccggaatgcaacgagcgcgactgcaccacctaattgccccttatctaccattaattattattattaaccgccctgtacgggcaccggggccttacctttactgaaactagctggaccgctgctttcctttaagccagaggaaggttgcggcaataacaggtctgtgatgccctcagatgttccgggccgcacacgtgctacaatgatcagcacaaagagtattacctatcttcttatacctaacctaatatgttaaactt…
>KJ633257-PFR2 Non-spinose|Globorotalia|truncatulinoides|V|NA|NA
gtgcatggccgttcttagttcgtggagtgatctgtctgcctaattgcgcttcactaaggtcccattcatcatacgtatgaatagcgtcttaactcacttttatcattacttacttgtagtaagcgctcatactattgggaccggaatgcaacgagcgcgactgcaccacctaattgccccttatctaccattaattattattattattaaccgccctgtacgggcaccggggccttacctttactgaaactagctggaccgctgctttcctttaagccagaggaaggttgcggcaataacaggtctgtgatgccctcagatgttccgggccgcacacgtgctacaatgatcagcacaaagagtattacctatcttcttatacctaacctaatatgttaa…
>KJ633258-PFR2 Non-spinose|Globorotalia|truncatulinoides|V|NA|NA
gtgcatggccgttcttagttcgtggagtgatctgtccgcctaattgcgtttcactaaggtcccattcatcatacgtatgaatagcgtcttaactcacttttatcattacttattgtagtaagcgctcatactattgggaccggaatgcaacgagcgcgactgcaccacctaattgccccttatctaccattaattattattattaaccgccctgtacgggcaccggggccttacctttactgaaactagctggaccgctgctttcctttaagccagaggaaggttgcggcaataacaggtctgtgatgccctcagatgttccgggccgcacacgtgctacaatgatcagcacaaagagtattacctatcctcttatacctaacctaatatgttaaactt…
>KJ633259-PFR2 Non-spinose|Globorotalia|truncatulinoides|V|NA|NA
gtgcatggccgttcttagttcgtggagtgatctgtctgcctaattgcgtttcactaaggtcccattcatcatacgtatgaatagcgtcttaactcacttttatcattacttacttgtagtaagcgctcgtactattgggaccggaatgcaacgagcgcgactgcaccacctaattgccccttatctaccattaattattattattaaccgccctgtacgggcaccggggccttacctttactgaaactagctggaccgctgctttcctttaagccagaggaaggttgcggcaataacaggtctgtgatgccctcagatgttccgggccgcacacgtgctacaatgatcagcacaaagagtattacctatcttcttatacctaacccaatatgttaaact…
>KJ633260-PFR2 Non-spinose|Globorotalia|truncatulinoides|V|NA|NA
gtgcatggccgttcttagttcgtggagtgatctgtctgcctaattgcgtttcactaaggtcccattcatcatacgtatgaatagcgtcttaactcacttttatcattacttacttgtagtaagcgctcatactattgggaccggaatgcaacgagcgcgactgcaccacctaattgccccttatctaccattaattattattattattaaccgccctgtacgggcaccggggccttacctttactgaaactagctggaccgctgctttcctttaagccaaaggaaggttgcggcaataacaggtctgtgatgccctcagatgttccgggccgcacacgtgctacaatgatcagcacaaagagtattacctatcttcttatacctaacccaatatgttaa…
>KM193015-PFR2 Non-spinose|Globorotalia|hirsuta|NA|NA|NA
gtgcatggccgttcttagttcgtggagtgatctgtctgcttaattgcgtttcactaaggtcccagtaatctaaggtatgctcgtctacttatctcatatgacgctgatagacccctcgtaagagcgcgttgtctattgcgttaatatatgtaacaagtgacacatactgttgggatctgaaagcaacgaacgtgaccgcaacgtcttgttgcctttctaatttattctaattcttttgtaattagtttaataacaaaggctattctttaaactagacggaccgctgtttctcttttaaaccagaggaaggttgcggcaataacaggtctgtgatgcccttagatgttccgggctgcacacgtgctacaatgatcagtacagtgagcatctcaatttatt…
>KM193016-PFR2 Non-spinose|Globorotalia|scitula|NA|NA|NA
gtgcatggccgttcttagttcgtggagtgatctgtctgcttaattgcgtttcactaaggtcccatatactaaaggcatgccgacctctctttaggcttaattaaggcttggacccctctttttttaagagcgagtgtctaatgtcttattatcctttatataagatagtgtcgtatgctgttgggatctgaaagcaacgaacgtgaccgcaacgtcttgttgccttacctatactggtattatacttaataccgtataactcaaggctttacttacaaaactagacggaccgctgtttcttttccttaaaccagaggaaggttgcggcaataacaggtctgtgatgcccttagatgttccgggctgcacacgtgctacaatgatcagtacagtgagcat…
>KM193017-PFR2 Non-spinose|Globorotalia|hirsuta|NA|NA|NA
gtgcatggccgttcttagttcgtggagtgatctgtctgcttaattgcgtttcactaaggtcccagtaatctaaggtatgctcgtctacttatctcatatgacgctgatagacccctcgtaagagcgcgttgtctattgcgttaatatatgtaacaagtgacacatactgttgggatctgaaagcaacgaacgtgaccgcaacgtcttgttgcctttctaatttattctaattcttttgtaattagtttaataacaaaggctattctttaaactagacggaccgctgtttctcttttaaaccagaggaaggttgcggcaataacaggtctgtgatgcccttagatgttccgggctgcacacgtgctacaatgatcagtacagtgagcatctcaatttatt…
>KM193018-PFR2 Non-spinose|Globorotalia|scitula|NA|NA|NA
gtgcatggccgttcttagttcgtggagtgatctgtctgcttaattgcgtttcactaaggtcccatatactaaaggcatgtcgacctctctttaggcttaattaaggcttggacccctcttttattaagagcgagtgtctaatgtcttattatcctttatataagatagtgtcgtatgctgttgggatctgaaagcaacgaacgtgaccgcaacgtcttgttgccttacctatactggtattatacttaataccgtataactcaaggctttacttataaaactagacggaccgctgtttcttttccttaaaccagaggaaggttgcggcaataacaggtctgtgatgcccttagatgttccgggctgcacacgtgctacaatgatcagtacagtgagcat…
>KM193019-PFR2 Non-spinose|Globorotalia|hirsuta|NA|NA|NA
gtgcatggccgttcttagttcgtggagtgatctgtctgcttaattgcgtttcactaaggtcccagtaatctaaggtatgctcgtctacttatctcatatgacgctgatagacccctcgtaagagcgcgttgtctattgcgttaatatatgtaacaagtgacacatactgttgggatctgaaagcaacgaacgtgaccgcaacgtcttgttgcctttctaatttattctaattcttttgtaattagtttaataacaaaggctattctttaaactagacggaccgctgtttctcttttaaaccagaggaaggttgcggcaataacaggtctgtgatgcccttagatgttccgggctgcacacgtgctacaatgatcagtacagtgagcatctcaatttatt…
>KM193020-PFR2 Non-spinose|Globorotalia|scitula|NA|NA|NA
gtgcatggccgttcttatttcgtggagtgatctgtctgcttaattgcgtttcactaaggtcccatatactaaaggcatgtctacctctctttaggcttaattaagtcttggacccctcttttattaagagcgattgtctaatgtcttattatccttnatataagatagtgtcgtatgctgttgggatctgaaagcaacgaacgtgaccgcaacgtcttgttgccttacctatactggtattatacttaataccgtataactcaaggctttacttataaaactagacggaccgctgtttcttttccttaaaccagaggaaggttgcggcaataacaggtctgtgatgcccttagatgttccgggctgcacacgtgctacaatgatcagtacagtgagcat…
>KM193021-PFR2 Non-spinose|Globorotalia|hirsuta|NA|NA|NA
gtgcatggccgttcttagttcgtggagtgatctgtctgcttaattgcgtttcactaaggtcccagtaatctaaggtatgctcgtctacttatctcatatgacgctgatagacccctcgtaagagcgcgttgtctattgcgttaatatatgtaacaagtgacacatactgttgggatctgaaagcaacgaacgtgaccgcaacgtcttgttgcctttctaatttattctaattcttttgtaattagtttaataacaaaggctattctttaaactagacggaccgctgtttctcttttaaaccagaggaaggttgcggcaataacaggtctgtgatgcccttagatgttccgggctgcacacgtgctacaatgatcagtacagtgagcatctcaatttatt…
>KM193022-PFR2 Non-spinose|Globorotalia|scitula|NA|NA|NA
gtgcatggccgttcttagttcgtggagtgatctgtctgcttaattgcgtttcactaaggtcccatatactaaaggcatgtcgacctctctttaggcttaattaaggcttggacccctcttttattaagagcgagtgtctaatgtcttattatcctttatataagatagtgtcgtatgctgttgggatctgaaagcaacgaacgtgaccgcaacgtcttgttgccttacctatactggtattatacttaataccgtataactcaaggctttacttataaaactagacggaccgctgtttcttttccttaaaccagaggaaggttgcggcaataacaggtctgtgatgcccttagatgttccgggctgcacacgtgctacaatgatcagtacagtgagcat…
>KM193023-PFR2 Non-spinose|Globorotalia|hirsuta|NA|NA|NA
gtgcatggccgttcttagttcgtggagtgatctgtctgcttaattgcgtttcactaaggtcccagtaatctaaggtatgctcgtctacttatctcatatgacgctgatagacccctcgtaagagcgcgttgtctattgcgttaatatatgtaacaagtgacacatactgttgggatctgaaagcaacgaacgtgaccgcaacgtcttgttgcctttctaatttattctaattcttttgtaattagtttaataacaaaggctattctttaaactagacggaccgctgtttctcttttaaaccagaggaaggttgcggcaataacaggtctgtgatgcccttagatgttccgggctgcacacgtgctacaatgatcagtacagtgagcatctcaatttatt…
>KM193024-PFR2 Non-spinose|Globorotalia|hirsuta|NA|NA|NA
gtgcatggccgttcttagttcgtggagtgatctgtctgcttaattgcgtttcactaaggtcccagtaatctaaggtatgctcgtctacttatctcatatgacgctgatagacccctcgtaagagcgcgttgtctattgcgttaatatatgtaacaagtgacacatactgttgggatctgaaagcaacgaacgtgaccgcaacgtcttgttgcctttctaatttattctaattcttttgtaattagtttaataacaaaggctattctttaaactagacggaccgctgtttctcttttaaaccagaggaaggttgcggcaataacaggtctgtgatgcccttagatgttccgggctgcacacgtgctacaatgatcagtacggtgagcatctcaatttatt…
>KM193025-PFR2 Non-spinose|Globorotalia|hirsuta|NA|NA|NA
gtgcatggccgttcttagttcgtggagtgatctgtctgcttaattgcgtttcactaaggtcccagtaatctaaggtatgctcgtctacttatctcatatgacgctgatagacccctcgtaagagcgcgttgtctattgcgttaatatatgtaacaagtgacacatactgttgggatctgaaagcaacgaacgtgaccgcaacgtcttgttgcctttctaatttattctaattcttttgtaattagtttaataacaaaggctattctttaaactagacggaccgctgtttctcttttaaaccagaggaaggttgcggcaataacaggtctgtgatgcccttagatgttccgggctgcacacgtgctacaatgatcagtacagtgagcatctcaatttatt…
>KM193026-PFR2 Non-spinose|Globorotalia|hirsuta|NA|NA|NA
gtgcatggccgttcttagttcgtggagtgatctgtctgcttaattgcgtttcactaaggtcccagtaatctaaggtatgctcgtctacttatctcatatgacgctgatagacccctcgtaagagcgcgttgtctattgcgttaatatatgtaacaagtgacacatactgttgggatctgagagcaacgaacgtgaccgcaacgtcttgttgcctttctaatttattctaattcttttgtaattagtttaataacaaaggctattctttaaactagacggaccgctgtttctcttttaaaccagaggaaggttgcggcaataacaggtctgtgatgcccttagatgttccgggctgcacacgtgctacaatgatcagtacagtgagcatctcaatttatt…
>KM193027-PFR2 Non-spinose|Globorotalia|hirsuta|NA|NA|NA
gtgcatggccgttcttagttcgtggagtgatctgtctgcttaattgcgtttcactaaggtcccagtaatctaaggtatgctcgtctacttatctcatatgacgctgatagacccctcgtaagagcgcgttgtctattgcgttaatatatgtaacaagtgacacatactgttgggatctgaaagcaacgaacgtgaccgcaacgtcttgttgcctttctaatttattctaattcttttgtaattagtctaataacaaaggctattctttaaactagacggaccgctgtttctcttttaaaccagaggaaggttgcggcaataacaggtctgtgatgcccttagatgttccgggctgcacacgtgctacaatgatcagtacagtgagcatctcaatttatt…
>KM193028-PFR2 Non-spinose|Globorotalia|hirsuta|NA|NA|NA
gtgcatggccgttcttagttcgtggagtgatctgtctgcttaattgcgtttcactaaggtcccagtaatctaaggtatgctcgtctacttatctcatatgacgctgatagacccctcgtaagagcgcgttgtctattgcgttaatatatgtaacaagtgacacatactgttgggatctgaaagcaacgaacgtgaccgcaacgtcttgttgcctttctaatttattctaattcttttgtaattagtctaataacaaaggctattctttaaactagacggaccgctgtttctcttttaaaccagaggaaggttgcggcaataacaggtctgtgatgcccttagatgttccgggctgcacacgtgctacaatgatcagtacagtgagcatctcaatttatt…
>KM193029-PFR2 Non-spinose|Globorotalia|hirsuta|NA|NA|NA
gtgcatggccgttcttagttcgtggagtgatctgtctgcttaattgcgtttcactaaggtcccagtaatctaaggtatgctcgtctacttatctcatatgacgctgatagacccctcgtaagagcgcgttgtctattgcgttaatatatgtaacaagtgacacatactgttgggatctgaaagcaacgaacgtgaccgcaacgtcttgttgcctttctaatttattctaattcttttgtaattagtctaataacaaaggctattctttaaactagacggaccgctgtttctcttttaaaccagaggaaggttgcggcaataacaggtctgtgatgcccttagatgttccgggctgcacacgtgctacaatgatcagtacagtgagcatctcaatttatt…
>KM193030-PFR2 Non-spinose|Globorotalia|hirsuta|NA|NA|NA
gtgcatggccgttcttagttcgtggagtgatctgtctgcttaattgcgtttcactaaggtcccagtaatctaaggtatgctcgtctacttatctcatatgacgctgatagacccctcgtaagagcgcgttgtctattgcgttaatatatgtaacaagtgacacatactgttgggatctgaaagcaacgaacgtgaccgcaacgtcttgttgcctttctaatttattctaattcttttgtaattagtctaataacaaaggctattctttaaactagacggaccgctgtttctcttttaaaccagaggaaggttgcggcaataacaggtctgtgatgcccttagatgttccgggctgcacacgtgctacaatgatcagtacagtgagcatctcaatttatt…
>KM193031-PFR2 Non-spinose|Globorotalia|hirsuta|NA|NA|NA
gtgcatggccgttcttagttcgtggagtgatctgtctgcttaattgcgtttcactaaggtcccagtaatctaaggtatgctcgtctacttatctcatatgacgctgatagacccctcgtaagagcgcgttgtctattgcgttaatatatgtaacaagtgacacatactgttgggatctgaaagcaacgaacgtgaccgcaacgtcttgttgcctttctaatttattctaattcttttgtaattagtttaataacaaaggctattctttaaactagacggaccgctgtttctcttttaaaccagagggaggttgcggcaataacaggtctgtgatgcccgtagatgttccgggctgcacacgtgctacaatgatcagtacagtgagcatctcaatttatt…
>KM193032-PFR2 Non-spinose|Globorotalia|hirsuta|NA|NA|NA
gtgcatggccgttcttagttcgtggagtgatctgtctgcttaattgcgtttcactaaggtcccagtaatctaaggtatgctcgtctacttatctcatatgacgctgatagacccctcgtaagagcgcgttgtctattgcgttaatatatgtaacaagtgacacatactgttgggatctgaaagcaacgaacgtgaccgcaacgtcttgttgcctttctaatttattctaattcttttgtaattagtttaataacaaaggctattctttaaactagacggaccgctgtttctcttttaaaccagaggaaggttgcggcaataacaggtctgtgatgcccttagatgttccgggctgcacacgtgctacaatgatcagtacagtgagcatctcaatttatt…
>KM193033-PFR2 Non-spinose|Globorotalia|hirsuta|NA|NA|NA
gtgcatggccgttcttagttcgtggagtgatctgtctgcttaattgcgtttcactaaggtcccagtaatctaaggtatgctcgtctacttatctcatatgacgctgatagacccctcgtaagagcgcgttgtctattgcgttaatatatgtaacaagtgacacatactgttgggatctgaaagcaacgaacgtgaccgcaacgtcttgttgcctttctaatttattctaattcttttgtaattagtttaataacaaaggctattctttaaactagacggaccgctgtttctcttttaaaccagaggaaggttgcggcaataacaggtctgtgatgcccttagatgttccgggctgcacacgtgctacaatgatcagtacagtgagcatctcaatttatt…
>KM193034-PFR2 Non-spinose|Globorotalia|hirsuta|NA|NA|NA
gtgcatggccgttcttagttcgtggagtgatctgtctgcttaattgcgtttcactaaggtcccagtaatctaaggtatgctcgtctacttatctcatatgacgctgatagacccctcgtaagagcgcgttgtctattgcgttaatatatgtaacaagtgacacatactgttgggatctgaaagcaacgaacgtgaccgcaacgtcttgttgcctttctaatttattctaattcttttgtaattagtttaataacaaaggctattctttaaactagacggaccgctgtttctcttttaaaccagaggaaggttgcggcaataacaggtctgtgatgcccttagatgttccgggctgcacacgtgctacaatgatcagtacagtgagcatctcaatttatt…
>KM193035-PFR2 Non-spinose|Globorotalia|hirsuta|NA|NA|NA
gtgcatggccgttcttagttcgtggagtgatctgtctgcttaattgcgtttcactaaggtcccagtaatctaaggtatgctcgtctacttatctcatatgacgctgatagacccctcgtaagagcgcgttgtctattgcgttaatatatgtaacaagtgacacatactgttgggatctgaaagcaacgaacgtgaccgcaacgtcttgttgcctttctaatttattctaattcttttgtaattagtttaataacaaaggctattctttaaactagacggaccgctgtttctcttttaaaccagaggaaggttgcggcaataacaggtctgtgatgcccttagatgttccgggctgcacacgtgctacaatgatcagtacagtgagcatctcaatttatt…
>KM193036-PFR2 Non-spinose|Globorotalia|hirsuta|NA|NA|NA
gtgcatggccgttcttagttcgtggagtgatctgtctgcttaattgcgtttcactaaggtcccagtaatctaaggtatgctcgtctacttatctcatatgacgctgatagacccctcgtaagagcgcgttgtctattgcgttaatatatgtaacaagtgacacatactgttgggatctgaaagcaacgaacgtgaccgcaacgtcttgttgcctttctaatttattctaattcttttgtaattagtttaataacaaaggctattctttaaactagacggaccgctgtttctcttttaaaccagaggaaggttgcggcaataacaggtctgtgatgcccttagatgttccgggctgcacacgtgctacaatgatcagtacagtgagcatctcaatttatt…
>KM193037-PFR2 Non-spinose|Globorotalia|hirsuta|NA|NA|NA
gtgcatggccgttcttagttcgtggagtgatctgtctgcttaattgcgtttcactaaggtcccagtaatctaaggtatgctcgtctacttatctcatatgacgctgatagacccctcgtaagagcgcgttgtctattgcgttaatatatgtaacaagtgacacatactgttgggatctgaaagcaacgaacgtgaccgcaacgtcttgttgcctttctaatttattctaattcttttgtaattagtttaataacaaaggctattctttaaactagacggaccgctgtttctcttttaaaccagaggaaggttgcggcaataacaggtctgtgatgcccttagatgttccgggctgcacacgtgctacaatgatcagtacagtgagcatctcaatttatt…
>KM193038-PFR2 Non-spinose|Globorotalia|hirsuta|NA|NA|NA
gtgcatggccgttcttagttcgtggagtgatctgtctgcttaattgcgtttcactaaggtcccagtaatctaaggtatgctcgtctacttatctcatatgacgctgatagacccctcgtaagagcgcgttgtctattgcgttaatatatgtaacaagtgacacatactgttgggatctgaaagcaacgaacgtgaccgcaacgtcttgttgcctttctaatttattctaattcttttgtaattagtttaataacaaaggctattctttaaactagacggaccgctgtttctcttttaaaccagaggaaggttgcggcaataacaggtctgtgatgcccttagatgttccgggctgcacacgtgctacaatgatcagtacagtgagcatctcaatttatt…
>KM193039-PFR2 Non-spinose|Globorotalia|hirsuta|NA|NA|NA
gtgcatggccgttcttagttcgtggagtgatctgtctgcttaattgcgtttcactaaggtcccagtaatctaaggtatgctcgtctacttatctcatatgacgctgatagacccctcgtaagagcgcgttgtctattgcgttaatatatgtaacaagtgacacatactgttgggatctgaaagcaacgaacgtgaccgcaacgtcttgttgcctttctaatttattctaattcttttgtaattagtttagtaacaaaggctattctttaaactagacggaccgctgtttctcttttaaaccagaggaaggttgcggcaataacaggtctgtgatgcccttagatgttccgggctgcacacgtgctacaatgatcagtacagtgagcatctcaatttatt…
>KM193040-PFR2 Non-spinose|Globorotalia|scitula|NA|NA|NA
gtgcatggccgttcctagttcgtggagtgatctgtctgcttaattgcgtttcactaaggtcccatatactaaaggcatgtcgacctctctttaggcttaattaagtcttggacccctcttatattaagagcgagtgtctaatgtcttattttcctttatataagatagtgtcgtatgctgttgggatctgaaagcaacgaacgtgaccgcaacgtcttgttgccttacctatactggtattatacttaataccgtataactcaaggctttacttataaaactagacggaccgctgtttcttttccttaaaccagaggaaggttgcggcaataacaggtctgtgatgcccttagatgttccgggctgcacacgtgctacaatgatcagtacagtgagcat…
>KM193041-PFR2 Non-spinose|Globorotalia|hirsuta|NA|NA|NA
gtgcatggccgttcttagttcgtggagtgatctgtctgcttaattgcgtttcactaaggtcccagtaatctaaggtatgctcgtctacttatctcatatgacgctgatagacccctcgtaagagcgcgttgtctattgcgttaatatatgtaacaagtgacacatactgttgggatctgaaagcaacgaacgtgaccgcaacgtcttgttgcctttctaatttattctaattcttttgtaattagtttaataacaaaggctattctttaaactagacggaccgctgttcctcttttaaaccagaggaaggttgcggcaataacaggtctgtgatgcccttagatgttccgggctgcacacgtgctacaatgatcagtacagtgagcatctcaatttatt…
>KM193042-PFR2 Non-spinose|Globorotalia|hirsuta|NA|NA|NA
gtgcatggccgttcttagttcgtggagtgatctgtctgcttaattgcgtttcactaaggtcccagtaatctaaggtatgctcgtctacttatctcatatgacgctgatagacccctcgtaagagcgcgttgtctattgcgttaatatatgtaacaagtgacacatactgttgggatctgaaagcaacgaacgtgaccgcaacgtcttgttgcctttctaatttattctaattcttttgtaattagtttaataacaaaggctattctctaaactagacggaccgctgtttctcttttaaaccagaggaaggttgcggcaataacaggtctgtgatgcccttagatgttccgggctgcacacgtgctacaatgatcagtacagtgagcatctcaatttatt…
>KM193043-PFR2 Non-spinose|Globorotalia|scitula|NA|NA|NA
gtgcatggccgttcttagttcgtggagtgatctgtctgcttaattgcgtttcactaaggtcccatatactaaaggcatgtcgacctctctttaggcttaattaagtcttggacccctcttttattaagagcgagtgtctaatgtcttatgttcctttatataagatagtgtcgtatgctgttgggatctggaagcaacgagcgtgaccgcaacgtcttgttgccttacctatactggtattatacttaataccgtataactcaaggctttacttataaaactagacggaccgctgtttcttttccttaaaccagaggaaggttgcggcaataacaggtctgtgatgcccttagatgttccgggctgcacacgtgctacaatgatcagtacagtgagcat…
>KM193044-PFR2 Non-spinose|Globorotalia|hirsuta|NA|NA|NA
gtgcatggccgttcttagttcgtggagtgatctgtctgcttaattgcgtttcactaaggtctcagtaatctaaggtatgctcgtctacttatctcatatgacgctgatagacccctcgtaagagcgcgttgtctattgcgttaatatatgtaacaagtgacacatactgttgggatctgaaagcaacgaacgtgaccgcaacgtcttgttgcctttctaatttattctaattcttttgtaattagtttaataacaaaggctattctttaaactagacggaccgctgtttctcttttaaaccagaggaaggttgcggcaataacaggtctgtgatgcccttagatgttccgggctgcacacgtgctacaatgatcagtacagtgagcatctcaatttatt…
>KM193045-PFR2 Non-spinose|Globorotalia|scitula|NA|NA|NA
gtgcatggccgttcttagttcgtggagtgatctgtctgcttaattgcgtttcactaaggtcccatatactaaaggcatgtcgacctctctttaggcttaattaaggcttggacccctcttttattaagagcgagtgtctaatgtcttattttcctttatataagatagtgtcgtatgctgttgggatctgaaagcaacgaacgtgaccgcaacgtcttgttgccttacctatactggtattatacttaataccgtataactcaaggctttacttataaaactagacggaccgctgtttcttttccttaaaccagaggaaggttgcggcaataacaggtctgtgatgcccttagatgttccgggctgcacacgtgctacaatgatcagtacagtgagcat…
>KM193046-PFR2 Non-spinose|Globorotalia|hirsuta|NA|NA|NA
gtgcatggccgttcttagttcgtggagtgatctgtctgcttaattgcgtttcactaaggtcccagtaatctaaggtatgctcgtctacttatctcatatgacgctgatagacccctcgtaagagcgcgttgtctattgcgttaatatatgtaacaagtgacacatactgttgggatctgaaagcaacgaacgtgaccgcaacgtcttgttgcctttctaatttattctaattcttttgtaattagtttaataacaaaggctattctttaaactagacggaccgctgtttctcttttaaaccagaggaaggttgcggcaataacaggtctgtgatgcccttagatgttccgggctgcacacgtgctacaatgatcagtacagtgagcatctcaatttatt…
>KM193047-PFR2 Non-spinose|Globorotalia|hirsuta|NA|NA|NA
gtgcatggccgttcttagttcgtggagtgatctgtctgcttaattgcgtttcactaaggtcccagtaatctaaggtatgctcgtctacttatctcatatgacgctgatagacccctcgtaagagcgcgttgtctattgcgttaatatatgtaacaagtgacacatactgttgggatctgaaagcaacgaacgtgaccgcaacgtcttgttgcctttctaatttattctaattcttttgtaattagtttaataacaaaggctattctttaaactagacggaccgctgtttctcttttaaaccagaggaaggttgcggcaataacaggtctgtgatgcccttagatgttccgggctgcacacgtgctacaatgatcagtacagtgagcatctcaatttatt…
>KM193048-PFR2 Non-spinose|Globorotalia|hirsuta|NA|NA|NA
gtgcatggccgttcttagttcgtggagtgatctgtctgcttaattgcgtttcactaaggtcccagtaatctaaggtatgctcgtctacttatctcatatgacgctgatagacccctcgtaagagcgcgttgtctattgcgttaatatatgtaacaagtgacacatactgttgggatctgaaagcaacgaacgtgaccgcaacgccttgttgcctttctaatttattctaattcttttgtaattagtttaataacaaaggctattctttaaactagacggaccgctgtttctcttttaaaccagaggaaggttgcggcaataacaggtctgtgatgcccttagatgttccgggctgcacacgtgctacaatgatcagtacagtgagcatctcaatttatt…
>KM193049-PFR2 Non-spinose|Globorotalia|hirsuta|NA|NA|NA
gtgcatggccgttcttagttcgtggagtgatctgtctgcttaattgcgtttcactaaggtcccagtaatctaaggtatgctcgtctacttatctcatatgacgctgatagacccctcgtaagagcgcgttgtctattgcgttaatatatgtaacaagtgacacatactgttgggatctgaaagcaacgaacgtgaccgcaatgtcttgttgcctttctaatttattctaattcttttgtaattagtttaataacaaaggctattctttaaactagacggaccgctgtttctcttttaaaccagaggaaggttgcggcaataacaggtctgtgatgcccttagatgttccgggctgcacacgtgctacaatgatcagtacagtgagcatctcaatttatt…
>KM193050-PFR2 Non-spinose|Globorotalia|hirsuta|NA|NA|NA
gtgcatggccgttcttagttcgtggagtgatctgtctgcttaattgcgtttcactaaggtcccagtaatctaaggtatgctcgtctacttatctcatatgacgctgatagacccctcgtaagagcgcgttgtctattgcgttaatatatgtaacaagtgacacatactgttgggatctgaaagcaacgaacgtgaccgcaacgtcttgttgcctttctaatttattctaattcttttgtaattagtctaataacaaaggctattctttaaactagacggaccgctgtttctcttttaaaccagaggaaggttgcggcaataacaggtctgtgatgcccttagatgttccgggctgcacacgtgctacaatgatcagtacagtgagcatctcaatttatt…
>KM193051-PFR2 Non-spinose|Globorotalia|scitula|NA|NA|NA
gtgcatggccgttcttagttcgtggagtgatctgtctgcttaattgcgtttcactaaggtcccatatactaaaggtatgtcgacctctctttaggcttaattaagtcttggacccctctttttattaagagcgagtgtctaatgtcttattatcctttatataagatagtgtcgtatgctgttgggatctgaaagcaacgaacgtgaccgcaacgtcttgttgccttacctatactggtattatactttaataccgtataactcaaggctttacttataaaactagacggaccgctgtttctttttcttaaaccagaggaaggttgcggcaataacaggtctgtgatgcccttagatgttccgggctgcacacgtgctacaatgatcagtacagtgagc…
>KM193052-PFR2 Non-spinose|Globorotalia|hirsuta|NA|NA|NA
gtgcatggccgttcttagttcgtggagtgatctgtctgcttaattgcgtttcactaaggtcccagtaatctaaggtatgctcgtctacttatctcatatgacgctgatagaccccccgtaagagcgcgttgtctattgcgttaatatatgtaacaagtgacacatactgttgggatctgaaagcaacgaacgtgaccgcaacgtcttgttgcctttctaatttattctaattcttttgtaattagtctaataacaaaggctattctttaaactagacggaccgctgtttctcttttaaaccagaggaaggttgcggcaataacaggtctgtgatgcccttagatgttccgggctgcacacgtgctacaatgatcagtacagtgagcatctcaatttatt…
>KM193053-PFR2 Non-spinose|Globorotalia|scitula|NA|NA|NA
gtgcatggccgttcgtagttcgtggagtgatctgtctgcttaattgcgtttcactaaggtcccatatactaaaggtatgtcgacctctctttaggcttaattaagtcttggacccctcntttttattaagagcgagtgtctaatgtcttattatcctttatataagatagtgtcgtatgctgttgggatctgaaagcaacgaacgtgaccgcaacgtcttgttgccttacctatactggtattatactttaataccgtataactcaaggctttacttataaaactagacggaccgctgcttctttttcttaaaccagaggaaggttgcggcaataacaggtctgtgatgcccttagatgttccgggctgcacacgtgctacaatgatcagtacagtgag…
>KM193054-PFR2 Non-spinose|Globorotalia|hirsuta|NA|NA|NA
gtgcatggccgttcttagttcgtggagtgatctgtctgcttaattgcgtttcactaaggtcccagtaatctaaggtatgctcgtctacttatctcatatgacgctgatagacccctcgtaagagcgcgttgtctattgcgttaatatatgtaacaagtgacacatactgttgggatctgaaagcaacgaacgtgaccgcaacgtcttgttgcctttctaatttattctaattcttttgtaattagtctaataacaaaggctattctttaaactagacggaccgctgtttctcttttaaaccagaggaaggttgcggcaataacaggtctgtgatgcccttagatgttccgggctgcacacgtgctacaatgatcagtacagtgagcatctcaatttatt…
>KM193055-PFR2 Non-spinose|Globorotalia|scitula|NA|NA|NA
gtgcatggccgttcttagttcgtggagtgatctgtctgcttaattgcgtttcactaaggtcccatatactaaaggtatgtcgacctctctttaggcttaattaagtcttggacccctctttttattaagagcgagtgtctaatgtcttattatcctttatataagatagtgtcgtatgctgttgggatctgaaagcaacgaacgtgaccgcaacgtcttgttgccttacctatactggtattatactttaataccgtataactcaaggctttacttataaaactagacggaccgctgtttctttttcttaaaccagaggaaggttgcggcaataacaggtctgtgatgcccttagatgttccgggctgcacacgtgctacaatgatcagtacagtgagc…
>KM193056-PFR2 Non-spinose|Globorotalia|hirsuta|NA|NA|NA
gtgcatggccgttcttagttcgtggagtgatctgtctgcttaattgcgtttcactaaggtcccagtaatctaaggtatgctcgtctacttatctcatatgacgctgatagacccctcgtaagagcgcgttgtctattgcgttaatatatgtaacaagtgacacatactgttgggatctgaaagcaacgaacgtgaccgcaacgtcttgttgcctttctaatttattctaattctttcgtaattagtctaataacaaaggctattctttaaactagacggaccgctgtttctcttttaaaccagaggaaggttgcggcaataacaggtctgtgatgcccttagatgttccgggctgcacacgtgctacaatgatcagtacagtgagcatctcaatttatt…
>KM193057-PFR2 Non-spinose|Globorotalia|scitula|NA|NA|NA
gtgcatggccgttcttagttcgtggagtgatctgtctgcttaattgcgtttcactaaggtcccatatactaaaggtatgtcgacctctctttaggcttaattaagtcttggacccctctttttattaagagcgagtgtctaatgtcttattatcctttatataagatagtgtcgtatgctgttgggatctgaaagcaacgaacgtgaccgcaacgtcttgttgccttacctatactggtattatactttaataccgtataactcaaggctttacttataaaactagacggaccgctgtttctttttcttaaaccagaggaaggttgcggcaataacaggtctgtgatgcccttagatgttccgggctgcacacgtgctacaatgatcagtacagtgagc…
>KM193058-PFR2 Non-spinose|Globorotalia|hirsuta|NA|NA|NA
gtgcatggccgttcttagttcgtggagtgatctgtctgcttaattgcgtttcactaaggtcccagtaatctaaggtatgctcgtctacttatctcatatgacgctgatagacccctcgtaagagcgcgttgtctattgcgttaatatatgtaacaagtgacacatactgttgggatctgaaagcaacgaacgtgaccgcaacgtcttgttgcctttctaatttattctaattcttttgtaattagtttaataacaaaggctattctttaaactagacggaccgctgtttctcttttaaaccagaggaaggttgcggcaataacaggtctgtgatgcccttagatgttccgggctgcacacgtgctacaatgatcagtacagtgagcatctcaatttatt…
>KM193059-PFR2 Non-spinose|Globorotalia|scitula|NA|NA|NA
gtgcatggccgttcttagttcgtggagtgatctgtctgcttaattgcgtttcactaaggtcccatatactaaaggcatgtcgacctctctttaggcttaattaagtcttggaccccttcttttataaaagagcgagtgtctaatgtcttattttcctttatataagatagtgtcgtatgctgttgggatctgaaagcaacgaacgtgaccgcaacgtcttgttgccttacctatactggtattatactttaataccgtataactcaaggctttacttataaaactagacggaccgctgtttcttttccttaaaccagaggaaggttgcggcaataacaggtctgtgatgcccttagatgttccgggctgcacacgtgctacaatgatcagtacagtgag…
>KM193060-PFR2 Non-spinose|Globorotalia|hirsuta|NA|NA|NA
gtgcatggccgttcttagttcgtggagtgatctgtctgcttaattgcgtttcactaaggtcccagtaatctaaggtatgctcgtctacttatctcatatgacgctgatagacccctcgtaagagcgcgttgtctattgcgttaatatatgtaacaagtgacacatactgttgggatctgaaagcaacgaacgtgaccgcaacgtcttgttgcctttctaatttattctaattcttttgtaattagtttaataacaaaggctattctttaaactagacggaccgctgtttctcttttaaaccagaggaaggttgcggcaataacaggtctgtgatgcccttagatgttccgggctgcacacgtgctacaatgatcagtacagtgagcatctcaatttatt…
>KM193061-PFR2 Non-spinose|Globorotalia|scitula|NA|NA|NA
gtgcatggccgttcttagttcgtggagtgatctgtctgcttaattgcgtttcactaaggtcccatatactaaaggcatgtcgacctctctttaggcttaattaagtcttggacccctcttttataaagagcgagtgtctaatgtcttattttcctttatataagatagtgtcgtatgctgttgggatctgaaagcaacgaacgtgaccgcaacgtcttgttgccttacctatactggtattatactttaataccgtataactcaaggctttacttataaaactagacggaccgctgtttcttttccttaaaccagaggaaggttgcggcaataacaggtctgtgatgcccttagatgttccgggctgcacacgtgctacaatgatcagtacagtgagca…
>KM193062-PFR2 Non-spinose|Globorotalia|hirsuta|NA|NA|NA
gtgcatggccgttcttagttcgtggagtgatctgtctgcttaattgcgtttcactaaggtcccagtaatctaaggtatgctcgtctacttatctcatatgacgctgatagacccctcgtaagagcgcgttgtctattgcgttaatatatgtaacaagtgacacatactgttgggatctgaaagcaacggacgtgaccgcaacgtcttgttgcctttctaatttattccaattcttttgtaattagtttaataacaaaggctattctttaaactagacggaccgctgtttctcttttaaaccagaggaaggttgcggcaataacaggtctgtgatgcccttagatgttccgggctgcacacgtgctacaatgatcagtacagtgagcatctcaatttatt…
>KM193063-PFR2 Non-spinose|Globorotalia|scitula|NA|NA|NA
gtgcatggccgttcttagttcgtggagtgatctgtctgcttaattgcgtttcactaaggtcccatatactaaaggcatgtcgacctctctttaggcttaattaagtcttggacccctcttttataaagagcgagtgtctaatgtcttattttcctttatataagatagtgtcgtatgctgttgggatctgaaagcaacgaacgtgaccgcaacgtcttgttgccttacctatactggtattatactttaataccgtataactcaaggctttacttataaaactagacggaccgctgtttcttttccttaaaccagaggaaggttgcggcaataacaggtctgtgatgcccttagatgttccgggctgcacacgtgctacaatgatcagtacagtgagca…
>KM193064-PFR2 Non-spinose|Globorotalia|hirsuta|NA|NA|NA
gtgcatggccgttcttagttcgtggagtgatctgtctgcttaattgcgtttcactgaggtcccagtaatctaaggtatgctcgtctacttatctcatatgacgctgatagacccctcgtaagagcgcgttgtctattgcgttaatatatgtaacaagtgacacatactgttgggatctgaaagcaacgaacgtgaccgcaacgtcttgttgcctttctaatttattctaattcttttgtaattagtttaataacaaagactattctttaaactagacggaccgctgtttctcttttaaaccagaggaaggttgcggcaataacaggtctgtgatgcccttagatgttccgggctgcacacgtgctacaatgatcagtacagtgagcatctcaatttatt…
>KM193065-PFR2 Non-spinose|Globorotalia|scitula|NA|NA|NA
gtgcatggccgttcttagttcgtggagtgatctgtctgcttaattgcgtttcactaaggtcccatatactaaaggcatgtcgacctctctttaggcttaattaagtcttggacccctcttttattaagagcgagtgtctaatgtcttattttcctttatataagatagtgtcgtatgctgttgggatctgaaagcaacgaacgtgaccgcaacgtcttgttgccttacctatactggtattatacttaataccgtataactcaaggttttacttataaaactagacggaccgctgtttcttttccttaaaccagaggaaggttgcggcaataacaggtctgtgatgcccttagatgttccgggctgcacacgtgctacaatgatcagtacagtgagcat…
>KM193066-PFR2 Non-spinose|Globorotalia|hirsuta|NA|NA|NA
gtgcatggccgttcttagttcgtggagtgatctgtctgcttaattgcgtttcactaaggtcccagtaatctaaggtatgctcgtctacttatctcatatgacgctgatagacccctcgtaagagcgcgttgtctattgcgttaatatatgtaacaagtgacacatactgttgggatctgaaagcaacgaacgtgaccgcaacgtcttgttgcctttctaattttttctaattcttttgtaattagtttaataacaaaggctattctttaaactagacggaccgctgtttctcttttaaaccagaggaaggttgcggcaataacaggtctgtgatgcccttagatgttccgggctgcacacgtgctacaatgatcagtacagtgagcatctcaatttatt…
>KM193067-PFR2 Non-spinose|Globorotalia|hirsuta|NA|NA|NA
gtgcatggccgttcttagttcgtggagtgatctgtctgcttaattgcgtttcactaaggtcccagtaatctaaggtatgctcgtctacttatctcatatgacgctgatagacccctcgtaagagcgcgttgtctattgcgttaatatatgtaacaagtgacacatactgttgggatctgaaagcaacgaacgtgaccgcaacgtcttgttgcctttctaattttttctaattcttttgtaattagtttaataacaaaggctattctttaaactagacggaccgctgtttctcttttaaaccagaggaaggttgcggcaataacaggtctgtgatgcccttagatgttccgggctgcacacgtgctacaatgatcagtacagtgagcatctcaatttatt…
>KM193068-PFR2 Non-spinose|Globorotalia|hirsuta|NA|NA|NA
gtgcatggccgttcttagttcgtggagtgatctgtccgcttaattgcgtttcactaaggtcccagtaatctaaggtatgctcggctacttatctcatatgacgctgatagacccctcgtaagagcgcgttgtctattgcgttaatatatgtaacaagtgacacatactgttgggatctgaaagcaacgaacgtgaccgcaacgtcttgttgcctttctaattttttctaattcttttgtaattagtttaataacaaaggctattctttaaactagacggaccgctgtttctcttttaaaccagaggaaggttgcggcaataacaggtctgtgatgcccttagatgttccgggctgcacacgtgctacaatgatcagtacagtgagcatctcaatttatt…
>KM193069-PFR2 Non-spinose|Globorotalia|hirsuta|NA|NA|NA
gtgcatggccgttcttagttcgtggagtgatctgtctgcttaattgcgtttcactaaggtcccagtaatctaaggtatgctcgtctacttatctcatatgacgctgatagacccctcgtaagagcgcgttgtctattgcgttaatatatgtaacaagtgacacatactgttgggatctgaaagcaacgaacgtgaccgcaacgtcttgttgcctttctaattttttctaattcttttgtaattagtttaataacaaaggctattctttaaactagacggaccgctgtttctcttttaaaccagaggaaggttgcggcaataacaggtctgtgatgcccttagatgttccgggctgcacacgtgctacaatgatcagtacagtgagcatctcaatttatt…
>KM193071-PFR2 Non-spinose|Globorotalia|hirsuta|NA|NA|NA
gtgcatggccgttcttagttcgtggagtgatctgtctgcttaattgcgtttcactaaggtcccagtaatccaaggtatgctcgtctactaatctcatatgacgctgatagacccctcgtaagagcgcgttgtctattgcgttaatatatgtaaatagtgacacatactgttgggatctgaaagcaacgaacgtgaccgcaacgtcttgttgcctttctaatttattctaattctcttttgcaattagtttaataacaaaggctattctttaaactagacggaccgctgtttctcttttaaaccagaggaaggttgcggcagtaacaggtctgtgatgcccttagatgttccgggctgcacacgtgctacaatgatcagtacagtgagcatctcaattta…
>KM193072-PFR2 Non-spinose|Globorotalia|hirsuta|NA|NA|NA
gtgcatggccgttcttagttcgtggagtgatctgtctgcttaattgcgtttcactaaggtcccagtaatctaaggtatgctcgtctactaatctcatatgacgctgatagacccctcgtaagagcgcgttgtctattgcgttaatatatgtaaatagtgacacatactgttgggatctgaaagcaacgaacgtgaccgcaacgtcttgttgcctttctaatttattctaattctcttttgcaattagtttaataacaaaggctattctttaaactagacggaccgctgtttctcttttaaaccagaggaaggttgcggcaataacaggtctgtgatgcccttagatgttccgggctgcacacgtgctacaatgatcagtacagtgagcatctcaattta…
>KM193080-PFR2 Non-spinose|Globorotalia|hirsuta|NA|NA|NA
gtgcatggccgttcttagttcgtggagtgatctgtctgcttaattgcgtttcactaaggtcccagtaatctaaggtatgctcgtctactaatctcatatgacgctgatagacccctcgtaagagcgcgttgtctattgcgttaatatatgtaaatagtgacacatactgttgggatctgaaagcaacgaacgtgaccgcaacgccttgttgcctttctaatttattctaattctcttttgcaattagtttaataacaaaggctattctttaaactagacggaccgctgtttctcttttaaaccagaggaaggttgcggcaataacaggtctgtgatgcccttagatgttccgggctgcacacgtgctacaatgatcagtacagtgagcatctcaattta…
>KM193081-PFR2 Non-spinose|Globorotalia|hirsuta|NA|NA|NA
gtgcatggccgttcttagttcgtggagtgatctgtctgcttaattgcgtttcactaaggtcccagtaatctaaggtatgctcgtctactaatctcatatgacgctgatagacccctcgtaagagcgcgttgtctattgcgttaatatatgtaaatagtgacacatactgttgggatctgaaagcaacgaacgtgaccgcaacgtcttgttgcctttctaatttattctaattctcttttgcaattagtttaataacaaaggctattctttaaactagacggaccgctgtttctcttttaaaccagaggaaggttgcggcaataacaggtctgtgatgcccttagatgttccgggctgcacacgtgctacaatgatcagtacagtgagcatctcaattta…
>KM193089-PFR2 Non-spinose|Globorotalia|hirsuta|NA|NA|NA
gtgcatggccgttcttagttcgtggagtgatctgtctgcttaattgcgtttcactaaggtcccagtaatctaaggtatgctcgtctactaatctcatatgacgctgatagacccctcgtaagagcgcgttgtctattgcgttaatatatgtaaatagtgacacatactgttgggatctgaaagcaacgaacgtgaccgcaacgtcttgttgcctttctaatttattctaattctcttttgcaattagtttaataacaaaggctattctttaaactagacggaccgctgtttctcttttaaaccagaggaaggttgcggcaataacaggtctgtgatgcccttagatgttccgggctgcacacgtgctacaatgatcagtacagtgagcatctcaattta…
>KM193090-PFR2 Non-spinose|Globorotalia|hirsuta|NA|NA|NA
gtgcatggccgttcttagttcgtggagtgatctgtctgcttaattgcgtttcactaaggtcccagtaatctaaggtatgctcgtctactaatctcatatgacgctgatagacccctcgtaagagcgcgttgtctattgcgttaatatatgtaaatagtgacacatactgttgggatctgaaagcaacgaacgtgaccgcaacgtcttgttgcctttctaatttattctaattctcttttgcaattagtttaataacaaaggctattctttaaactagacggaccgctgtttctcttttaaaccagaggaaggttgcggcaataacaggtctgtgatgcccttagatgttccgggctgcacacgtgctacaatgatcagtacagtgagcatctcaattta…
>KM193096-PFR2 Non-spinose|Globorotalia|hirsuta|NA|NA|NA
gtgcatggccgttcttagttcgtggagtgatctgtctgcttaattgcgtttcactaaggtcccagtaatctaaggtatgctcgtctactaatctcatatgacgctgatagacccctcgtaagagcgcgttgtctattgcgttaatatatgtaaatagtgacacatactgttgggatctgaaagcaacgaacgtgaccgcaacgtcttgttgcctttctaatttattctaattctcttttgcaattagtttaataacaaaggctattctttaaactagacggaccgctgtttctcttttaaaccagaggaaggttgcggcaataacaggtctgtgatgcccttagatgttccgggctgcacacgtgctacaatgatcagtacagtgagcatctcaattta…
>KM193097-PFR2 Non-spinose|Globorotalia|hirsuta|NA|NA|NA
gtgcatggccgttcttagttcgtggagtgatctgtctgcttaattgcgtttcactaaggtcccagtaatctaaggtatgctcgtctactaatctcatatgacgctgatagacccctcgtaagagcgcgttgtctattgcgttaatatatgtaaatagtgacacatactgttgggatctgaaagcaacgaacgtgaccgcaacgtcttgttgcctttctaatttattctaattctcttttgcaattagtttaataacaaaggctattctttaaactagacggaccgctgtttctcttttaaaccagaggaaggttgcggcaataacaggtctgtgatgcccttagatgttccgggctgcacacgtgctacaatgatcagtacagtgagcatctcaattta…
>KM194244-PFR2 Non-spinose|Globorotalia|menardii|NA|NA|NA
gtgcatggccgttgttagttcgtggagtaatctgtctgcttaattgcgtttcgtacaagtactcactcaatcctggacgtatctcaattatatgtggcggtgtctgtcatggaaagcagcctacgttgtttcatacgtgcagctgtgtcgcctctgagttattgtcatttggagagtacgtgaatgcaacgaacgtgaccgtagtgttttagtttgcatttcaaacaagtgacattcatttgacacggtttgtattccggctacgtatcatcccagtgcataaccataaccattgcaactatacataccactgctttcttttctctaaccaggggaaggttgcggcaataacaggtctgtgatgccctcagatgttccgggctgcacacgtgctacaat…
>KM194291-PFR2 Non-spinose|Globorotalia|inflata|NA|NA|NA
gtgcatggccgttcttagttcgtggagtgatctgtctgcttaattgcgtttcactaagggcccataaattcaaggtatgttagcaaatgctgctctattgacccctaataggcttaactgtctttagcgcgtgtctctacgagttctttaaagcactgcgcatgctgttgggtcctgaaagcaacgaacgtgaccgcaacgtcttgttgcctctctataatatcttcttatttttaataagagtatttacctgaggctattttaaaactagacggaccgctgtttctttcttaaaccagaggaaggttgcggcaataacaggtctgtgatgcccttagatgttccgggctgcacacgtgctacaatgatcagtacagtgagcatctcaattttataaca…
>KM194297-PFR2 Non-spinose|Globorotalia|inflata|NA|NA|NA
gtgcatggccgttcttagttcgtggagtgatctgtctgcttaattgcgtttcactaagggcccataaattcaaggtatgttagcaaatgctgctctattgacccctaataggcttaactgtctttagcgcgtgtctctacgagttctttaaagcactgcgcatgctgttgggtcctgaaagcaacgaacgtgaccgcaacgtcttgttgcctctctataatatcttcttatttttaataagagtatttacctgaggctattttaaaactagacggaccgctgtttctttcttaaaccagaggaaggttgcggcaataacaggtctgtgatgcccttagatgttccgggctgcacacgtgctacaatgatcagtacagtgagcatctcaattttataaca…
>KM194303-PFR2 Non-spinose|Globorotalia|inflata|NA|NA|NA
gtgcatggccgttcttagttcgtggagtgatctgtctgcttaattgcgtttcactaagggcccataaattcaaggtatgttagcaaatgctgctctattgacccctaataggcttaactgtctttagcgcgtgtctctacgagttctttaaagcactgcgcatgctgttgggtcctgaaagcaacgaacgtgaccgcaacgtcttgttgcctctctataatatcttcttatttttaataagagtatttacctgaggctattttaaaactagacggaccgctgtttctttcttaaaccagaggaaggttgcggcaataacaggtctgtgatgcccttagatgttccgggctgcacacgtgctacaatgatcagtacagtgagcatctcaattttataaca…
>KM194341-PFR2 Non-spinose|Globorotalia|scitula|NA|NA|NA
gtgcatggccgtcttagttcgtggagtgatctgtctgcttaattgcgtttcactaaggtcccatatactaaaggcatgtcgacctctctttaggcttaattaaggcttggacccctctttttttaagagcgagtgtctaatgtcttattatcctttatataagatagtgtcgtatgctgttgggatctgaaagcaacgaacgtgaccgcaacgtcttgttgccttacctatactggtattatacttaataccgtataactcaaggctttacttataaaactagacggaccgctgtttcttttccttaaaccagaggaaggttgcggcaataacaggtctgtgatgcccttagatgttccgggctgcacacgtgctacaatgatcagtacagtgagcatc…
>KM194342-PFR2 Non-spinose|Globorotalia|scitula|NA|NA|NA
gtgcatggccgtctagttcgtggagtgatctgtctgcttaattgcgtttcactaaggtcccatatactaaaggcatgtcgacctctctttaggcttaattaaggcttggacccctctttttttaagagcgagtgtctaatgtcttattatcctttatataagatagtgtcgtatgctgttgggatctgaaagcaacgaacgtgaccgcaacgtcttgttgccttacctatactggtattatacttaataccgtataactcaaggctttacttataaaactagacggaccgctgtttcttttccttaaaccagaggaaggttgcggcaataacaggtctgtgatgcccttagatgttccgggctgcacacgtgctacaatgatcagtacagtgagcatct…
>KM194343-PFR2 Non-spinose|Globorotalia|scitula|NA|NA|NA
gtgcatggccgttcttagttcgtggagtgatctgtctgcttaattgcgtttcactaaggtcccatatactaaaggcatgtcgacctctctttaggcttaattaagtcttggacccctcttttattaagagcgagtgtctaatgtcttattatcctttatataagatagtgtcgtatgctgttgggatctgaaagcaacgaacgtgaccgcaacgtcttgttgccttacctatactggtattatacttaataccatataactcaaggctttacttataaaactagacggaccgctgtttcttttccttaaaccagaggaaggttgcggcaataacaggtctgtgatgcccttagatgttccgggctgcacacgtgctacaatgatcagtacagtgagcat…
>KM194344-PFR2 Non-spinose|Globorotalia|scitula|NA|NA|NA
gtgcatggccgtcttagttcgtggagtgatctgtctgcttaattgcgtttcactaaggtcccatatactaaaggcatgtcgacctctctttaggcttaattaagtcttggacccctcttttattaagagcgagtgtctaatgtcttattatcctttatataagatagtgtcgtatgctgttgggatctgaaagcaacgaacgtgaccgcaacgtcttgttgccttacctatactggtattatacttaataccgtataactcaaggctttacttataaaactagacggaccgctgtttcttttccttaaaccagaggaaggttgcggcaataacaggtctgtgatgcccttagatgttccgggctgcacacgtgctacaatgatcagtacagtgagcatc…
>KM194345-PFR2 Non-spinose|Globorotalia|scitula|NA|NA|NA
gtgcatggccgtctagttcgtggagtgatctgtctgcttaattgcgtttcactaaggtcccatatactaaaggcatgtcgacctctctttaggcttaattaaggcttggacccctcttttattaagagcgagtgtctaatgtcttattatcctttatataagatagtgtcgtatgctgttgggatctgaaagcaacgaacgtgaccgcaacgtcttgttgccttacctatactggtattatactttaataccgtataactcaaggctttacttataaaactagacggaccgctgtttctttttcttaaaccagaggaaggttgcggcaataacaggtctgtgatgcccttagatgttccgggctgcacacgtgctacaatgatcagtacagtgagcatc…
>KM194347-PFR2 Non-spinose|Globorotalia|inflata|NA|NA|NA
gtgcatggccgttcttagttcgtggagtgatctgtctgcttaattgcgtttcactaagggcccataaattcaaggtatgttagcaaatgctgctctattgacccctaataggcttaaccgtctttagcgcgtgtctctacgagttctttaaagcactgcgcatgctgttgggtcctgaaagcaacgaacgtgaccgcaacgtcttgttgcctctttataataccttcttatttttaataagagtatttacctgaggctattttaaaactagacggaccgctgtttctttcttaaaccagaggaaggttgcggcaataacaggtctgtgatgcccttagatgttccgggctgcacacgtgctacaatgatcagtacagtgagcatctcaattttataaca…
>KM194348-PFR2 Non-spinose|Globorotalia|truncatulinoides|NA|NA|NA
gtgcatggccgttcttagttcgtggagtgatctgtctgcctaattgcgtttcactaaggtcccattcttcatacgtatgaatagcgtcttaactcacttttaccgctacctatttgtagtaagcgctcatactattgggaccggaatgcaacgagcgcgactgcaccacctaattgccccttatctaccattaattactttattaaccgccctgtacgggcaccgggaccttacctttactgaaactagctggaccgctgctttcctttaagccagaggaaggttgcggcaataacaggtctgtgatgccctcagatgttccgggccgcacacgtgctacaatgatcagcacaaagagtattacctatcttcttatacctaacccaatatgttaaactt…
>KM194349-PFR2 Non-spinose|Globorotalia|truncatulinoides|NA|NA|NA
gtgcatgaccgttcttagttcgtggagtgatctgtctgcctaattgcgtttcactaaggtcccattcttcatacgtatgaatagcgtcttaactcacttttaccgctacctatttgtagtaagcgctcatactattgggaccggaatgcaacgagcgcgactgcaccacctaattgccccttatctaccattaattactttattaaccgccctgtacgggcaccggggccttacctttactgaaactagctggaccgctgctttcctttaagccagaggaaggttgcgacaataacaggtctgtgatgccctcagatgttccgggccgcacacgtgctacaatgatcagcacaaagagtattacctatcttcttatacctaacccaatatgttaaactt…
>KM194353-PFR2 Non-spinose|Globorotalia|truncatulinoides|NA|NA|NA
gtgcatggccgttcttagttcgtggagtgatctgtctgcctaattgcgtttcactaaggtcccattcttcatacgtatgaatagcgtcttaactcacttttaccgctacctatttgtagtaagcgctcatactattgggaccggaatgcaacgagcgcgactgcaccacctaattgccccttatctaccattaattactttattaaccgccctgtacgggcaccggggccttacctttactgaaactagctggaccgctgctttcctttaagccagaggaaggttgcggcaataacaggtctgtgatgccctcagatgttccgggccgcacacgtgctacaatgatcagcacaaagagtattacctatcttcttatacctaacccaatatgttaaactt…
>KM194354-PFR2 Non-spinose|Globorotalia|truncatulinoides|NA|NA|NA
gtgcatggccgttcttagttcgtggagtgatctgtctgcctaattgcgtttcactaaggtcccattcttcatacgtatgaatagcgtcttaactcacttttaccgctacctatttgtagtaagcgctcatactattgggaccggaatgcaacgagcgcgactgcaccacctaattgccccttatctaccattaattactttattaaccgccctgtacgggcaccggggccttacctttactgaaactagctggaccgctgctttcctttaagccagaggaaggttgcggcaataacaggtctgtgatgccctcagatgttccgggccgcacacgtgctacaatgatcagcacaaagagtattacctatcttcttatacctaacccaatatgttaaactt…
>KM194357-PFR2 Non-spinose|Globorotalia|inflata|NA|NA|NA
gtgcatggccgttctagttcgtggagtgatctgtctgcttaattgcgtttcactaagagcccataaattcaaggtatgttagcaaatgctgctctattgacccctaataggcttaaccgtctttagcgcgtgtctctacgagttctttaaagcactgcgcatgctgttgggtcctgaaagcaacgaacgtgaccgcaacgtcttgttgcctctttataataccttcttatttttaataagagtatttacctgaggctattttaaaactagacggaccgctgtttctttcttaaaccagaggaaggttgcggcaataacaggtctgtgatgcccttagatgttccgggctgcacacgtgctacaatgatcagtacagtgagcatctcaattttataacac…
>KM194360-PFR2 Non-spinose|Globorotalia|truncatulinoides|NA|NA|NA
gtgcatggccgttcttagttcgtggagtgatctgtctgcctaattgcgtttcactaaggtcccattcttcatacgtatgaatagcgtcttaactcacttttaccgctacctatttgtagtaagcgctcatactattgggaccggaatgcaacgagcgcgactgcaccacctaattgccccttatctaccattaattactttattaaccgccctgtacgggcaccggggccttacctttactgaaactagctggaccgctgctttcctttaagccagaggaaggttgcggcaataacaggtctgtgatgccctcagatgttccgggccgcacacgtgctacaatgatcagcacaaagagtattacctatcttcttatacctaacccaatatgttaaactt…
>KM194361-PFR2 Non-spinose|Globorotalia|truncatulinoides|NA|NA|NA
gtgcatggccgttcttagttcgtggagtgatctgtctgcctaattgcgtttcactaaggtcccattcttcatacgtatgaatagcgtcttaactcacttttaccgctacctatttgtagtaagcgctcatactattgggaccggaatgcaacgagcgcgactgcaccacctaattgccccttatctaccattaattactttattaaccgccctgtacgggcaccggggccttacctttactgaaactagctggaccgctgctttcctttaagccagaggaaggttgcggcaataacaggtctgtgatgccctcagatgttccgggccacacacgtgctacaatgatcagcacaaagagtattacctatcttcttatacctaacccaatatgttaaactt…
>KM194362-PFR2 Non-spinose|Globorotalia|truncatulinoides|NA|NA|NA
gtgcatggccgtctagttcgtggagtgatctgtctgcctaattgcgtttcactaaggtccattctcatacgtatgaatagcgtcttaactatcttttaccgctacctatttgtagtaagcgctcatactattgggaccggaatgcaacgagcgcgactgcaccacctaattgccccttatctaccattaattactttattaaccgccctgtacgggcaccggggccttacctttactgaaactagctggaccgctgctttcctttaagccagaggaaggttgcggcaataacaggtctgtgatgccctcagatgttccgggccgcacacgtgctacaatgatcagcacaaagagtattacctatcttcttatacctaacccaatatgttaaacttattg…
>KM194364-PFR2 Non-spinose|Globorotalia|truncatulinoides|NA|NA|NA
gtgcatgccgtctagttcgtggagtgatctgtctgcctaatgcgtttcactaaggtcccattcttcatacgtatgaatagcgtcttaactcacttttaccgctacctatttgtagtaagcgctcatactattgggaccggaatgcaacgagcgcgactgcaccacctaattgccccttatctaccattaattactttattaaccgccctgtacgggcaccggggccttacctttactgaaactagctggaccgctgctttcctttaagccagaggaaggttgcggcaataacaggtctgtgatgccctcagatgttccgggccgcacacgtgctacaatgatcagcacaaagagtattacctatcttcttatacctaacccaatatgttaaacttattg…
>KM194366-PFR2 Non-spinose|Globorotalia|truncatulinoides|NA|NA|NA
gtgcatggccgttcttagttcgtggagtgatctgtctgcctaattgcgtttcactaaggtcccattcttcatacgtatgaatagcgtcttaactatcttttaccgctacctatttgtagtaagcgctcatactattgggaccggaatgcaacgagcgcgactgcaccacctaattgccccttatctaccattaattactttattaaccgccctgtacgggcaccggggccttacctttactgaaactagctggaccgctgctttcctttaagccagaggaaggttgcggcaataacaggtctgtgatgccctcagatgttccgggccgcacacgtgctacaatgatcagcacaaagagtattacctatcttcttatacctaacccaatatgttaaactt…
>KM194368-PFR2 Non-spinose|Globorotalia|truncatulinoides|NA|NA|NA
gtgcatggccgttcttagttcgtggagtgatctgtctgcctaattgcgtttcactaaggtcccattcttcatacgtatgaatagcgtcttaactcacttttaccgctacctatttgtagtaagcgctcatactattgggaccggaatgcaacgagcgcgactgcaccacctaattgccccttatctaccattaattactttattaaccgccctgtacgggcaccggggccttacctttactgaaactagctggaccgctgctttcctttaagccagaggaaggttgcggcaataacaggtctgtgatgccctcagatgttccgggccgcacacgtgctacaatgatcagcacaaagagtattacctatcttcttatacctaacccaatatgttaaactt…
>KM194369-PFR2 Non-spinose|Globorotalia|inflata|NA|NA|NA
gtgcatggccgttcttagttcgtggagtgatctgtctacttaattgcgtttcactaagggcccataaattcaaggtatgttagcaaatgctgctctattgacccctaataggcttaactgtctttagcgcgtgtctctacgagttctttaaagcactgcgcatgctgttgggtcctgaaagcaacgaacgtgaccgcaacgtcttgttgcctctctataataccttcttatttttaataagagtatttacctgaggctattttaaaactagacggaccgctgtttctttcttaaaccagaggaaggttgcggcaataacaggtctgtgatgcccttagatgttccgggctgcacacgtgctacaatgatcagtacagtgagcatctcaattttataaca…
>KM194371-PFR2 Non-spinose|Globorotalia|truncatulinoides|NA|NA|NA
gtgcatggcccgtccttagttcgtggagtgatctgtctgcctaattgcgtttcactaaggtcccattcttcatacgtatgaatagcgtcttaactcacttttaccgctacctatttgtagtaagcgctcatactattgggaccggaatgcaacgagcgcgactgcaccacctaattgccccttatctaccattaattactttatattaaccgccctgtacgggcaccggggccttacctttactgaaactagctggaccgctgctttcctttaagccagaggaaggttgcggcaataacaggtctgtgatgccctcagatgttccgggccgcacacgtgctacaatgatcagcacaaagagtattacctatcttcttatacctaacccaatatgttaaa…
>KM194373-PFR2 Non-spinose|Globorotalia|inflata|NA|NA|NA
gtgcatggccgttcttagttcgtggagtgatctgtctgcttaattgcgtttcactaagggcccataaattcaaggtatgttagcaaatgctgctctattgacccctaataggcttaactgtctttagcgcgtgtctctacgagttctttaaagcactgcgcatgctgttgggtcctgaaagcaacgaacgtgaccgcaacgtcttgttgcctctctataataccttcttatttttaataagagtatttacctgaggctattttaaaactagacggaccgctgtttctttcttaaaccagaggaaggttgcggcaataacaggtctgtgatgcccttagatgttccgggctgcacacgtgctacaatgatcagtacagtgagcatctcaattttataaca…
>KM194375-PFR2 Non-spinose|Globorotalia|truncatulinoides|NA|NA|NA
gtgcatggccgtctagttcgtgagtgatcgtctgctaattgcgtttcactaaggtccatctcatacgtatgaatagcgtcttaactcacttttaccgctacctatttgtagtaagcgctcatactattgggaccggaatgcaacgagcgcgactgcaccacctaattgccccttatctagcattaattactttattaaccgccctgtacgggcaccggggccttacctttactgaaactagctggaccgctgctttcctttaagccagaggaaggttgcggcaataacaggtctgtgatgccctcagatgttccgggccgcacacgtgctacaatgatcagcacagagagtattacctatcttcttatacctaacccaatatgttaaacttattgcgta…
>KM194376-PFR2 Non-spinose|Globorotalia|truncatulinoides|NA|NA|NA
gtgcatggccgttcttagttcgtggagtgatctgtctgcctaattgcgtttcactaaggtcccattcttcatacgtatgaatagcgtcttaactatcttttaccgctacctatttgtagtaagcgctcatactattgggaccggaatgcaacgagcgcgactgcaccacctaattgccccttatctaccattaattactttattaaccgccctgtacgggcaccggggccttacctttactgaaactagctggaccgctgctttcctttaagccagaggaaggttgcggcaataacaggtctgtgatgccctcagatgttccgggccgcacacgtgctacaatgatcagcacaaagagtattacctatcttcttatacctaacccaatatgttaaactt…
>KM194379-PFR2 Non-spinose|Globorotalia|inflata|NA|NA|NA
gtgcatggccgttcttagttcgtggagtgatctgtctgcttaattgcgtttcactaagggcccataaattcaaggtatgttagcaaatgctgctctattgacccctaataggcttaactgtctttagcgcgtgtctctacgagttctttaaagcactgcgcatgctgttgggtcctgaaagcaacgaacgtgaccgcaacgtcttgttgcctctctataatatcttcttatttttaataagagtatttacctgaggctattttaaaactagacggaccgctgtttctttcttaaaccagaggaaggttgcggcaataacaggtctgtgatgcccttagatgttccgggctgcacacgtgctacaatgatcagtacagtgagcatctcaattttataaca…
>KM194380-PFR2 Non-spinose|Globorotalia|truncatulinoides|NA|NA|NA
gtgcatggccgtctagttcgtggagtgatctgtctgcctaattgcgtttcactaaggtccattcttcatacgtatgaatagcgtcttaactcacttttaccgctacctatttgtagtaagcgctcatactattgggaccggaatgcaacgagcgcgactgcaccacctaattgccccttatctaccattaattactttattaaccgccctgtacgggcaccggggccttacctttactgaaactagctggaccgctgctttcctttaagccagaggaaggttgcggcaataacaggtctgtgatgccctcagatgttccgggccgcacacgtgctacaatgatcagcacaaagagtattacctatcttcttatacctaacccaatatgttaaacttatt…
>KM194381-PFR2 Non-spinose|Globorotalia|inflata|NA|NA|NA
gtgcatggccgttcttagttcgtggagtgatctgtctgcttaattgcgtttcactaagggcccataaattcaaggtatgttagcaaatgctgctctattgacccctaataggcttaactgtctttagcgcgtgtctctacgagttctttaaagcactgcgcatgctgttgggtcctgaaagcaacgaacgtgaccgcaacgtcttgttgcctctctataataccttcttatttttaataagagtatttacctgaggctattttaaaactagacggaccgctgtttctttcttaaaccagaggaaggttgcggcaataacaggtctgtgatgcccttagatgttccgggctgcacacgtgctacaatgatcagtacagtgagcatctcaattttataaca…
>KM194386-PFR2 Non-spinose|Globorotalia|inflata|NA|NA|NA
gtgcatggccgttcttagttcgtggagtgatctgtctgcttaattgcgtttcactaagggcccataaattcaaggtatgttagcaaatgctgctctattgacccctaataggcttaactgtctttagcgcgtgtctctacgagttctttaaagcactgcgcatgctgttgggtcctgaaagcaacgaacgtgaccgcaacgtcttgttgcctctctataatatcttcttatttttaataagagtatttacctgaggctattttaaaactagacggaccgctgtttctttcttaaaccagaggaaggttgcggcaataacaggtctgtgatgcccttagatgttccgggctgcacacgtgctacaatgatcagtacagtgagcatctcaattttataaca…
>KM194387-PFR2 Non-spinose|Globorotalia|scitula|NA|NA|NA
gtgcatggccgttcttagttcgtggagtgatctgtctgcttaattgcgtttcactaaggtcccatatactaaaggcatgtcgacctctctttaggattaattaaggcttggaccccctcttttattaagagcgagtgtctaatgtcttattatcctttatataagatagtgtcgtatgctgttgggatctgaaagcaacgaacgtgaccgcaacgtcttgttgccttacctatactggtattatacttaataccgtataactcaaggctttacttataaaactagacggaccgctgtttcttttccttaaaccagaggaaggttgcggcaataacaggtctgtgatgcccttagatgttccgggctgcacacgtgctacaatgatcagtacagtgagca…
>KM194403-PFR2 Non-spinose|Globorotalia|scitula|NA|NA|NA
gtgcatggccgttcttagttcgtggagtgatctgtctgcttaattgcgtttcactaaggtcccatatactaaaggcatgtcgacctctctttaggcttaattaagtcttggacccctcttttattaagagcgagtgtctaatgtcttattatcctttatataagatagtgtcgtatgctgttgggatctgaaagcaacgaacgtgaccgcaacgtcttgttgccttacctatactggtattatacttaataccgtataactcaaggctttacttataaaactagacggaccgctgtttctttttcttaaaccagaggaaggttgcggcaataacaggtctgtgatgcccttagatgttccgggctgcacacgtgctacaatgatcagtacagtgagcat…
>KM194404-PFR2 Non-spinose|Globorotalia|truncatulinoides|NA|NA|NA
gtgcatggccgttcttagttcgtggagtgatctgtctgcctaattgcgtttcactaaggtcccattcttcatacgtatgaatagcgtcttaactcacttttaccgctacctatttgtagtaagcgctcatactattgggaccggaatgcaacgagcgcgactgcaccacctaattgccccttatctaccattaattactttattaaccgccctgtacgggcaccggggccttacctttactgaaactagctggaccgctgctttcctttaagccagaggaaggttgcggcaataacaggtctgtgatgccctcagatgttccgggccgcacacgtgctacaatgatcagcacaaagagtattacctatcttcttatacctaacccaatatgttaaactt…
>KM194406-PFR2 Non-spinose|Globorotalia|inflata|NA|NA|NA
gtgcatggcccgttcttagttcgtggagtgatctgtctgcttaattgcgtttcactaagggcccataaattcaaggtatgttagcaaatgctgctctattgacccctaataggcttaactgtctttagcgcgtgtctctacgagttctttaaagcactgcgcatgctgttgggtcctgaaagcaacgaacgtgaccgcaacgtcttgttgcctctctataatatcttcttatttttaataagagtatttacctgaggctattttaaaactagacggaccgctgtttctttcttaaaccagaggaaggttgcggcaataacaggtctgtgatgcccttagatgttccgggctgcacacgtgctacaatgatcagtacagtgagcatctcaattttataac…
>KM194409-PFR2 Non-spinose|Globorotalia|inflata|NA|NA|NA
gtgcatggccgttcttagttcgtggagtgatctgtctgcttaattgcgtttcactaagggcccataaattcaaggtatgttagcaaatgctgctctattgacccctaataggcttaactgtctttagcgcgtgtctctacgagttctttaaagcactgcgcatgctgttgggtcctgaaagcaacgaacgtgaccgcaacgtcttgttgcctctctataataccttcttatttttaataagagtatttacctgaggctattttaaaactagacggaccgctgtttctttcttaaaccagaggaaggttgcggcaataacaggtctgtgatgcccttagatgttccgggctgcacacgtgctacaatgatcagtacagtgagcatctcaattttataaca…
>KM194411-PFR2 Non-spinose|Globorotalia|scitula|NA|NA|NA
gtgcatggccgtcttagttcgtggagtgatctgtctgcttaattgcgtttcactaaggtcccatatactaaaggcatgtcgacctctctttaggcttaattaagtcttggacccctcttttattaagagcgagtgtctaatgtcttattatcctttatataagatagtgtcgtatgctgttgggatctgaaagcaacgaacgtgaccgcaacgtcttgttgccttacctatactggtattatacttaataccgtataactcaaggctttacttataaaactagacggaccgctgtttcttttccttaaaccagaggaaggttgcggcaataacaggtctgtgatgcccttagatgttccgggctgcacacgtgctacaatgatcagtacagtgagcatc…
>KM194413-PFR2 Non-spinose|Globorotalia|truncatulinoides|NA|NA|NA
gtgcatggccgttcttagttcgtggagtgatctgtctgcctaattgcgtttcactaaggtcccattcttcatacgtatgaatagcgtcttaactcacttttaccgctacctatttgtagtaagcgctcatactattgggaccggaatgcaacgagcgcgactgcaccacctaattgccccttatctaccattaattactttattaaccgccctgtacgggcaccggggccttacctttactgaaactagctggaccgctgctttcctttaagccagaggaaggttgcggcaataacaggtctgtgatgccctcagatgttccgggccgcacacgtgctacaatgatcagcacaaagagtattacctatcttcttatacctaacccaatatgttaaactt…
>KM194414-PFR2 Non-spinose|Globorotalia|truncatulinoides|NA|NA|NA
gtgcatggccgtctagttcgtggagtgatctgtctgcctaattgcgtttcactaaggtccattctcatacgtatgaatagcgtcttaactcacttttaccgctacctatttgtagtaagcgctcatactattgggaccggaatgcaacgagcgcgactgcaccacctaattgccccttatctaccattaattactttattaaccgccctgtacgggcaccggggccttacctttactgaaactagctggaccgctgctttcctttaagccagaggaaggttgcggcaataacaggtctgtgatgccctcagatgttccgggccgcacacgtgctacaatgatcagcacaaagagtattacctatcttcttatacctaacccaatatgttaaacttattg…
>KM194415-PFR2 Non-spinose|Globorotalia|truncatulinoides|NA|NA|NA
gtgcatggccgttcttagttcgtggagtgatctgtctgcctaattgcgtttcactaaggtcccattcttcatacgtatgaatagcgtcttaactcacttttaccgctacctatttgtagtaagcgctcatactattgggaccggaatgcaacgagcgcgactgcaccacctaattgccccttatctaccattaattactttgtattaaccgccctgtacgggcaccggggccttacctttactgaaactagctggaccgctgctttcctttaagccagaggaaggttgcggcaataacaggtctgtgatgccctcagatgttccgggccgcacacgtgctacaatgatcagcacaaagagtattacctatcttcttatacctaacccaatatgttaaac…
>KM194417-PFR2 Non-spinose|Globorotalia|truncatulinoides|NA|NA|NA
gtgcatggccgttcttagttcgtggagtgatctgtctgcctaattgcgtttcactaaggtcccattcttcatacgtatgaatagcgtcttaactcacttttaccgctacctatttgtagtaagcgctcatactattgggaccggaatgcaacgagcgcgactgcaccacctaattgccccttatctaccattaattactttattaaccgccctgtacgggcaccggggccttacctttactgaaactagctggaccgctgctttcctttaagccagaggaaggttgcggcaataacaggtctgtgatgccctcagatgttccgggccgcacacgtgctacaatgatcagcacaaagagtattacctatcttcttatacctaacccaatatgttaaactt…
>KM194419-PFR2 Non-spinose|Globorotalia|scitula|NA|NA|NA
gtgcatggccgttcttagttcgtggagtgatctgtctgcttaattgcgtttcactaaggtcccatatactaaaggcatgtcgacctctctttaggcttaattaaggcttggacccctcttttattaagagcgagtgtctaatgtcttattatcctttatataagatagtgtcgtatgctgttgggatctgaaagcaacgaacgtgaccgcaacgtcttgttgccttacctatactggtattatacttaataccgtataactcaaggctttacttataaaactagacggaccgctgtttcttttccttaaaccagaggaaggttgcggcaataacaggtctgtgatgcccttagatgttccgggctgcacacgtgctacaatgatcagtacagtgagcat…
>KM194421-PFR2 Non-spinose|Globorotalia|scitula|NA|NA|NA
gtgcatggccgttcttagttcgtggagtgatctgtctgcttaattgcgtttcactaaggtcccatatactaaaggcatgtcgacctctctttaggcttaattaagtcttggacccctctttttattaagagcgagtgtctaatgtcttattatcctttatataagatagtgtcgtatgctgttgggatctgaaagcaacgaacgtgaccgcaacgtcttgttgccttacctatactggtattatacttaataccgtataactcaaggctttacttataaaactagacggaccgctgtttctttttcttaaaccagaggaaggttgcggcaataacaggtctgtgatgcccttagatgttccgggctgcacacgtgctacaatgatcagtacagtgagca…
>KM194422-PFR2 Non-spinose|Globorotalia|truncatulinoides|NA|NA|NA
gtgcatggccgttcttagttcgtggagtgatctgtctgcctaattgcgtttcactaaggtcccattcttcatacgtatgaatagcgtcttaactcacttttaccgctacctatttgtagtaagcgctcatactattgggaccggaatgcaacgagcgcgactgcaccacctaattgccccttatctaccattaattactttgtattaaccgccctgtacgggcaccggggccttacctttactgaaactagctggaccgctgctttcctttaagccagaggaaggttgcggcaataacaggtctgtgatgccctcagatgttccgggccgcacacgtgctacaatgatcagcacaaagagtattacctatcttcttatacctaacccaatatgttaaac…
>KM194423-PFR2 Non-spinose|Globorotalia|scitula|NA|NA|NA
gtgcatgccgtctagtcgtggagtgatctgtctgcttaattgcgtttcactaaggtcccatatactaaaggcatgtcgacctctctttaggcttaattaaggcttggacccctcttttattaagagcgagtgtctaatgtcttattttcctttatataagatagtgtcgtatgctgttgggatctgaaagcaacgaacgtgaccgcaacgtcttgttgccttacctatactggtattatactttaataccgtataactcaaggctttacttataaaactagacggaccgctgtttcttttccttaaaccagaggaaggttgcggcaataacaggtctgtgatgcccttagatgttccgggctgcacacgtgctacaatgatcagtacagtgagcatctc…
>KM194430-PFR2 Non-spinose|Globorotalia|hexagonus|NA|NA|NA
gtgcatggcccgtcttagttcgtggagtgatctgtctgcttaattgcgtttcactaagggcccataaatacaaggtatattagctctcgtcgctctatggaccccttagatttaattatctaacgcgtgtgtcctaataacagagtttgttttattacaattaaagacaatgcgtatgctgttgggctctgaaagcaacgaacgtgaccgcaacgtcttgttgccttattcaagtcagtcgtgtgttgtatttaatacacgctcgctgacatagctaaggcaaattaaaactagacgaaccgctgtttcttttcttaaaccagaggaaggttgcggcaataacaggtctgtgatgcccttagatgttccgggctgcacacgtgctacaatgatcagtac…
>KM194436-PFR2 Non-spinose|Globorotalia|hexagonus|NA|NA|NA
gtgcatggccgttcttagttcgtggagtgatctgtctgcttaattgcgtttcactaagggcccataaatacaaggtatattagctctcgtcgctctatggaccccttagatttaattatttaacgcgtgtgtcctaataacagagtttgttttattacaattaaagacaatgcgtatgctgttgggctctgaaagcaacgaacgtgaccgcaacgtcttgttgccttaatcaagtcagtcgtgtgttgtatttaatatacgctcgctgacatagctaaggcaaattaaaactagacgaaccgctgtttcttttcttaaaccagaggaaggttgcggcaataacaggtctgtggtgcccttagatgttccgggctgcacacgtgctacaatgatcagtac…
>KM194439-PFR2 Non-spinose|Globorotalia|hexagonus|NA|NA|NA
[truncated: 3,805 more rows]
